# Supplementary material for: Genetic alterations of the SUMO isopeptidase SENP6 drive lymphomagenesis and genetic instability in diffuse large B-cell lymphoma
Source: Nat Commun. 2022 Jan 12;13:281. doi: 10.1038/s41467-021-27704-8 (PMC8755833; doi:10.1038/s41467-021-27704-8)
Supplement: Supplementary file 3 — Supplementary Data 1 [file 41467_2021_27704_MOESM3_ESM.xlsx]

## Sheet: Supplemental Table 1
Eµ-Myc CIS genes
chromosome = chromosomal location of the CIS
n_insertions = number of transposon insertions of the CIS
scale = window size of CIS
associated_external_gene_name = gene located in the CIS assigned by CIMPL
LibrarySize = the number of tumors in which the CIS was identified (from 48 in total)
chromosome	n_insertions	scale	associated_external_gene_name	LibrarySize
chr2	346	30000	Bmi1	45
chr10	197	30000	Myb	43
chr2	138	30000	Sp3	36
chr9	132	30000	Setd2	38
chr9	127	30000	Ets1	38
chr9	127	30000	Fli1	38
chr9	127	30000	Gm47680	38
chr6	126	30000	Foxp1	43
chr4	92	30000	Bach2	36
chr4	89	30000	Zcchc7	34
chr17	85	30000	Fgd2	33
chr17	85	30000	Gm26885	33
chr2	81	30000	Rasgrp1	32
chr2	80	30000	9230111E07Rik	28
chr2	80	30000	A530013C23Rik	28
chr2	80	30000	Gm14319	28
chr2	80	30000	Ptpn1	28
chr7	79	30000	1810026B05Rik	32
chr6	75	30000	Gm44124	27
chr6	75	30000	Il17ra	27
chr4	75	30000	Ptbp3	35
chr4	75	30000	Susd1	35
chr2	74	30000	Api5	27
chr7	73	30000	Snrnp70	29
chr11	72	30000	Ikzf1	28
chr1	72	30000	Srgap2	36
chr13	70	30000	4930519D14Rik	27
chr7	70	30000	Akap13	30
chr14	70	30000	Elf1	28
chr13	70	30000	Exoc2	27
chr13	70	30000	Irf4	27
chr14	70	30000	Naa16	28
chr15	70	30000	Nipbl	28
chr5	68	30000	Gm3716	36
chr5	68	30000	Klf3	36
chr13	66	30000	Gmds	13
chr4	65	30000	Ptp4a2	30
chr4	63	30000	Gm16225	25
chr9	63	30000	Phip	28
chr4	63	30000	Runx3	25
chr4	63	30000	Syf2	25
chr13	62	30000	Gm32401	25
chr13	62	30000	Nedd9	25
chr2	62	30000	Rbms1	18
chr17	62	30000	Sos1	26
chr2	62	30000	Vis1	33
chr15	61	30000	2310043O21Rik	26
chr14	61	30000	Ajuba	25
chr14	61	30000	Slc7a7	25
chr16	60	30000	A930006K02Rik	30
chr8	60	30000	Cnot1	30
chr16	60	30000	Gm7860	30
chr15	60	30000	Trio	28
chr5	59	30000	Cux1	25
chr17	59	30000	Eml4	25
chr2	59	30000	Lrrc4c	25
chr3	58	30000	Mcl1	29
chr19	58	30000	Rnls	20
chr3	58	30000	Rprd2	29
chr8	57	30000	Plekha2	22
chr3	57	30000	Csde1	27
chr19	57	30000	Sgms1	28
chr9	57	30000	Stag1	23
chr11	57	30000	Suz12	22
chr12	56	30000	5830428M24Rik	24
chr12	56	30000	Gm23018	24
chr5	56	30000	Gm42645	27
chr5	56	30000	Gm43838	28
chr2	56	30000	Pip4k2a	13
chr5	56	30000	Tbc1d1	28
chr5	55	30000	A430072P03Rik	27
chr8	54	30000	Galnt7	23
chr8	54	30000	Gm6012	23
chr6	54	30000	Raf1	26
chr1	53	30000	2010300C02Rik	25
chr13	53	30000	Mef2c	20
chr1	53	30000	Mgat4a	25
chr15	53	30000	Pced1b	27
chr4	53	30000	Wasf2	26
chr4	53	30000	Wdtc1	26
chr4	52	30000	Gnb1	26
chr17	50	30000	3300005D01Rik	24
chr14	50	30000	Ankrd28	21
chr9	50	30000	Atp1b3	27
chr14	50	30000	Btd	21
chr11	50	30000	Kansl1	22
chr3	50	30000	Mnd1	29
chr8	50	30000	Rbpms	25
chr9	50	30000	Rfx7	24
chr17	50	30000	Snx9	24
chr6	49	30000	Hipk2	21
chr1	49	30000	Rabgap1l	21
chr6	49	30000	Tbxas1	21
chr17	48	30000	Arid1b	24
chr16	48	30000	Dyrk1a	21
chr2	48	30000	Gm13561	15
chr16	48	30000	Gsk3b	25
chr11	48	30000	Evi2	16
chr10	48	30000	Platr6	27
chr10	48	30000	Sgk1	27
chr19	47	30000	Add3	23
chr11	47	30000	Ccr7	24
chr16	47	30000	Cd80	19
chr11	47	30000	Cdc42se2	20
chr17	47	30000	Gm23649	24
chr11	47	30000	Krt222	24
chr17	47	30000	Lbh	24
chr1	47	30000	Sp140	22
chr19	46	30000	A930007I19Rik	24
chr5	46	30000	Aff1	19
chr2	46	30000	Baz2b	20
chr2	46	30000	Celf2	24
chr5	46	30000	Cnot6l	23
chr15	46	30000	Mtss1	21
chr2	46	30000	Phf21a	19
chr2	46	30000	Pkig	21
chr17	46	30000	Tbcc	26
chr14	45	30000	AC136376.1	19
chr17	45	30000	Ccnd3	21
chr16	45	30000	Cd47	19
chr11	45	30000	Gpatch8	22
chr14	45	30000	Olfr750	19
chr19	45	30000	Pten	26
chr11	44	30000	Dhx40	15
chr5	44	30000	Fam69a	22
chr2	44	30000	Gm10800	15
chr17	44	30000	Lnpep	19
chr3	44	30000	Mbnl1	12
chr9	44	30000	Pou2af1	17
chr10	44	30000	Rassf3	19
chr7	44	30000	Swap70	24
chr2	44	30000	Zfp217	16
chr1	43	30000	A430110L20Rik	18
chr2	43	30000	Bcl2l1	31
chr1	43	30000	Cop1	21
chr18	43	30000	Cxxc5	24
chr5	43	30000	Gm15411	18
chr3	43	30000	Il12a	23
chr8	43	30000	Irf2	26
chrX	43	30000	Phf6	22
chr1	43	30000	Pou2f1	23
chr1	43	30000	Ptprc	21
chr5	43	30000	Smim14	16
chr14	43	30000	Stk24	20
chr1	42	30000	Aff3	15
chr13	42	30000	Elmo1	18
chr2	42	30000	Gm28643	14
chr14	42	30000	Hnrnpc	20
chr3	42	30000	Naa15	30
chr18	42	30000	Nfatc1	22
chr12	42	30000	Plek2	22
chr1	42	30000	Rpl30-ps6	25
chr9	42	30000	Smarcc1	18
chr11	42	30000	Ssh2	23
chr14	42	30000	Supt16	20
chr9	42	30000	Tgfbr2	14
chr10	41	30000	1700027J07Rik	18
chr6	41	30000	Atf7ip	22
chr10	41	30000	Cdk19	19
chr1	41	30000	Gm26616	21
chr13	41	30000	Gm47734	24
chr5	41	30000	Gm8013	11
chr10	41	30000	Gm9034	18
chr11	41	30000	Ikzf3	16
chr7	41	30000	Mctp2	24
chr11	41	30000	Milr1	19
chr11	41	30000	Pecam1	19
chr1	41	30000	Pik3c2b	21
chr3	41	30000	Ppp3ca	17
chr16	41	30000	Runx1	22
chr3	41	30000	Smc4	20
chr4	40	30000	Arid1a	17
chr17	40	30000	Fbxl17	20
chr19	40	30000	Nt5c2	14
chr7	40	30000	Sema4b	20
chr10	40	30000	Slc35e3	17
chr7	40	30000	Zfp710	20
chr16	39	30000	Cmss1	20
chr18	39	30000	Dym	18
chr1	39	30000	Eif2d	19
chr11	39	30000	Cdkl3	5
chr18	39	30000	Matr3	22
chr8	39	30000	Gm32540	18
chr7	39	30000	Gm44778	17
chr8	39	30000	Gm44956	18
chr2	39	30000	Ptprj	20
chr11	39	30000	Sfi1	26
chr18	39	30000	Smad7	18
chr1	39	30000	St8sia4	15
chr18	39	30000	Tcf4	21
chr7	38	30000	Ipo7	11
chr9	38	30000	Arih1	16
chr5	38	30000	Atp10d	18
chr5	38	30000	Coq2	21
chr11	38	30000	Cyth1	15
chr4	38	30000	E130308A19Rik	23
chr11	38	30000	Ebf1	14
chr6	38	30000	Ezh2	12
chr15	38	30000	Fam49b	23
chr1	38	30000	Gm10138	23
chr1	38	30000	Gm24402	23
chr5	38	30000	Gm43510	21
chr1	38	30000	Hnrnpu	21
chr5	38	30000	Med13l	20
chr8	38	30000	Primpol	15
chr12	38	30000	Rapgef5	21
chr12	38	30000	Rock2	20
chr4	38	30000	Snx30	23
chr11	38	30000	Tnfrsf13b	17
chr19	37	30000	1110059E24Rik	17
chr6	37	30000	Bhlhe41	19
chr10	37	30000	Cdk17	15
chr3	37	30000	Foxo1	18
chr13	37	30000	Gfod1	16
chr14	37	30000	Lrch1	16
chr18	37	30000	Nr3c1	15
chr14	37	30000	Pspc1	20
chr3	37	30000	Rpf1	18
chr3	37	30000	Serp1	13
chrX	37	30000	Sh3kbp1	17
chr9	37	30000	Usp3	23
chr5	37	30000	Vps37b	22
chr16	36	30000	4632428C04Rik	21
chr5	36	30000	Ccdc146	19
chr13	36	30000	Cdk13	16
chr2	36	30000	Cytip	18
chr2	36	30000	Gata3	20
chr1	36	30000	Gm28694	20
chr2	36	30000	Ivd	10
chr14	36	30000	Ptk2b	19
chr1	36	30000	Ralgps2	20
chr9	36	30000	Rhoa	12
chr4	36	30000	Rps18-ps2	18
chr12	35	30000	Traf3	14
chr14	35	30000	Fam35a	11
chr16	35	30000	Fam43a	15
chr13	35	30000	Gpbp1	21
chr1	35	30000	Hjurp	19
chr6	35	30000	Immt	13
chr13	35	30000	Jarid2	15
chr4	35	30000	Plekhf2	16
chr10	35	30000	Ppp1r12a	14
chr18	35	30000	Rbm27	6
chr15	35	30000	Slc38a1	19
chr10	35	30000	Srgn	5
chr7	34	30000	4933406I18Rik	17
chr5	34	30000	Ankrd17	5
chr1	34	30000	Ankrd44	17
chr14	34	30000	Camk2g	11
chr5	34	30000	Dhx15	21
chr19	34	30000	Entpd7	17
chr13	34	30000	Foxc1	8
chr12	34	30000	Gm10095	22
chr2	34	30000	Gm11464	19
chr11	34	30000	Gm23667	17
chr8	34	30000	Gm5373	15
chr17	34	30000	H2-Eb2	19
chr11	34	30000	Map3k14	11
chr1	34	30000	Map4k4	14
chr15	34	30000	Mtdh	20
chr15	34	30000	Nsmce2	15
chr14	34	30000	Plau	11
chr3	34	30000	Rap1a	20
chr19	34	30000	Slf2	19
chr15	34	30000	Sp1	19
chr10	34	30000	Specc1l	12
chr11	34	30000	Zfp207	18
chr8	34	30000	Znrf1	17
chr10	33	30000	5330439M10Rik	13
chr14	33	30000	Arhgef3	14
chr15	33	30000	Asap1	8
chr16	33	30000	Cblb	16
chr4	33	30000	E2f2	20
chr4	33	30000	Epb41l4b	17
chr7	33	30000	Fgfr2	17
chr17	33	30000	Glo1	11
chr4	33	30000	Gm13009	20
chr16	33	30000	Gm18748	8
chr6	33	30000	Gm44210	8
chr6	33	30000	Jazf1	8
chr10	33	30000	Map3k5	20
chr3	33	30000	Med12l	18
chrX	33	30000	Stag2	16
chr11	33	30000	Stx8	12
chr5	33	30000	Tec	12
chr15	33	30000	Tnrc6b	12
chr14	33	30000	Ubac2	19
chr6	33	30000	Umad1	7
chr11	32	30000	Cdk12	9
chr16	32	30000	Crebbp	14
chr7	32	30000	Crtc3	12
chr1	32	30000	Cxcr4	20
chr3	32	30000	Dapp1	18
chr1	32	30000	Dars	18
chr8	32	30000	Eps15l1	13
chr19	32	30000	Frat1	12
chr11	32	30000	Gm12159	10
chr5	32	30000	Gm15747	18
chr19	32	30000	Gm22482	12
chr12	32	30000	Gm47639	12
chr6	32	30000	Igkv4-51	11
chr9	32	30000	Maml2	17
chr10	32	30000	Man1a	13
chr11	32	30000	Msl1	14
chr18	32	30000	Poli	13
chr1	32	30000	Rcsd1	16
chr13	32	30000	Rreb1	16
chr13	32	30000	Sema4d	17
chr8	32	30000	Slc20a2	13
chr17	32	30000	Smchd1	12
chr5	32	30000	Wdr66	18
chr14	32	30000	Xpo4	25
chr6	31	30000	2310001H17Rik	14
chr15	31	30000	Atf7	12
chrX	31	30000	Bcor	19
chr14	31	30000	Commd6	7
chr9	31	30000	Dennd4a	12
chr11	31	30000	G3bp1	17
chr4	31	30000	Gm12503	11
chr7	31	30000	Gm32633	15
chr3	31	30000	Gm43674	20
chr12	31	30000	Gm5432	19
chr13	31	30000	H2afy	17
chr8	31	30000	March1	11
chr19	31	30000	Mirt1	12
chr5	31	30000	Pan3	15
chr1	31	30000	Prim2	23
chr5	31	30000	Reln	5
chr19	30	30000	Ahnak	18
chr10	30	30000	Arid5b	17
chr5	30	30000	Cd38	12
chr10	30	30000	Cnot2	17
chr16	30	30000	Dirc2	17
chr15	30	30000	Enthd1	17
chr11	30	30000	B3gnt2	18
chrX	30	30000	Gm15228	18
chrX	30	30000	Gm15232	18
chr9	30	30000	Sorl1	14
chr8	30	30000	Irf8	15
chr13	30	30000	Gm48876	10
chr13	30	30000	Hist1h3d	16
chr4	30	30000	Jak1	11
chr14	30	30000	Kpna3	15
chr17	30	30000	Mta3	15
chr9	30	30000	Myo1e	11
chr15	30	30000	Oxr1	11
chr18	30	30000	Pkd2l2	13
chr4	30	30000	Pnisr	11
chr7	30	30000	Prkcb	11
chr15	30	30000	Rad21	18
chr8	30	30000	Rasa3	18
chr13	30	30000	Serinc5	23
chr6	30	30000	Snd1|Lrrc4	17
chr10	30	30000	Tmpo	18
chr1	30	30000	Tpr	9
chr12	30	30000	Ylpm1	8
chr13	29	30000	2610307P16Rik	11
chr10	29	30000	AC117232.1	21
chr2	29	30000	Arhgap11a	19
chr2	29	30000	B4galt5	12
chr19	29	30000	Blnk	17
chr13	29	30000	Cdkal1	17
chr11	29	30000	Cyfip2	14
chr10	29	30000	Dgka	21
chr12	29	30000	Fam49a	13
chr16	29	30000	Gm10088	13
chr3	29	30000	Hist2h3c1	15
chr4	29	30000	Gm24913	15
chr11	29	30000	Gm37312	11
chr10	29	30000	Ifng	10
chr1	29	30000	Inpp5d	14
chr4	29	30000	Nfyc	19
chrX	29	30000	Otud5	19
chr1	29	30000	Pcmtd1	10
chr7	29	30000	Pde3b	7
chr13	29	30000	Pik3r1	9
chr8	29	30000	Prag1	11
chr9	29	30000	Prdm10	11
chr17	29	30000	Prkce	11
chr17	29	30000	Runx2	15
chr1	29	30000	Sell	15
chr13	29	30000	Tbca	10
chr3	29	30000	Tbl1xr1	15
chrX	29	30000	Tfe3	19
chr14	29	30000	Tspan14	14
chr19	29	30000	Uhrf2	16
chr7	29	30000	Xylt1	13
chr2	28	30000	Mllt10	14
chr4	28	30000	Anp32b	13
chr6	28	30000	Braf	16
chr9	28	30000	Cbl	10
chr17	28	30000	Chd1	10
chr6	28	30000	Clec2g	14
chr1	28	30000	Cul3	12
chr5	28	30000	Dtx2	14
chr11	28	30000	Fam117a	15
chr2	28	30000	Gm25866	14
chr9	28	30000	Gm3096	15
chr13	28	30000	Gm33489	12
chr7	28	30000	Gm45080	15
chr1	28	30000	Gm5533	16
chr2	28	30000	Gnas	18
chr16	28	30000	Heg1	17
chr10	28	30000	Hivep2	13
chr6	28	30000	Hnrnpf	18
chr5	28	30000	Hvcn1	13
chr8	28	30000	Irf2bp2	18
chr8	28	30000	Leprotl1	12
chr18	28	30000	Ndst1	18
chr3	28	30000	Nfkb1	12
chr7	28	30000	Picalm	13
chr7	28	30000	Qprt	16
chr17	28	30000	Rhoq	12
chr11	28	30000	Rnf157	16
chr11	28	30000	Sec24a	9
chr3	28	30000	She	12
chr2	28	30000	Slc39a13	11
chr18	28	30000	Synpo	18
chr3	28	30000	Ube2d3	17
chr6	28	30000	Vgll4	15
chr17	28	30000	Zfand3	11
chr11	27	30000	2009-09-01	16
chr14	27	30000	AC093043.2	10
chr10	27	30000	Cabcoco1	12
chr3	27	30000	Camk2d	10
chr13	27	30000	Ccdc125	8
chr7	27	30000	Ccnd1	15
chr13	27	30000	Cplx2	13
chr9	27	30000	Ctnnb1	11
chr6	27	30000	Etfbkmt	6
chr16	27	30000	Fyttd1	18
chr6	27	30000	Gata2	19
chr2	27	30000	Gfi1b	7
chr15	27	30000	Gga1	18
chr13	27	30000	Gm11292	5
chr13	27	30000	Gm15322	15
chr9	27	30000	Gm48652	6
chr1	27	30000	Gm7804	11
chr11	27	30000	Gna13	15
chr7	27	30000	Hikeshi	12
chr12	27	30000	Itpk1	12
chr6	27	30000	None	13
chr3	27	30000	Notch2	13
chr15	27	30000	Pabpc1	13
chr4	27	30000	Pik3cd	8
chr1	27	30000	Rgl1	17
chr4	27	30000	Scmh1	11
chr6	27	30000	Serbp1	20
chr1	27	30000	Sf3b1	10
chr3	27	30000	Tpm3	13
chr14	27	30000	Ube2e1	15
chr13	27	30000	Zfp85os	9
chr11	26	30000	4930597A21Rik	10
chr7	26	30000	Arntl	12
chr2	26	30000	Bcl2l11	8
chr11	26	30000	Cdc6	17
chr15	26	30000	Celsr1	12
chr9	26	30000	Cmtm6	11
chr19	26	30000	Cpn1	8
chr9	26	30000	Dcps	8
chr1	26	30000	Dgkd	15
chr1	26	30000	Dock10	14
chr2	26	30000	Fnbp1	12
chr10	26	30000	Frs2	14
chr6	26	30000	Gm30211	15
chr13	26	30000	Gm34276	7
chr3	26	30000	Fbxw7	9
chr10	26	30000	Gm8873	15
chr15	26	30000	Gm8973	14
chr10	26	30000	Gng7	17
chr15	26	30000	Hdac7	14
chr12	26	30000	Itsn2	12
chr15	26	30000	Kansl2	17
chr1	26	30000	Kmo	17
chr11	26	30000	Lsm12	8
chr7	26	30000	Lsm14a	17
chr13	26	30000	Map3k1	13
chr3	26	30000	Mecom	20
chr10	26	30000	Metap2	11
chr4	26	30000	Mllt3	8
chr13	26	30000	Parp8	12
chr4	26	30000	Prdm2	10
chr9	26	30000	Rasgrf1	17
chr7	26	30000	Rbbp6	14
chr16	26	30000	Scaf4	5
chr15	26	30000	Senp1	14
chr4	26	30000	Slc25a51	14
chr2	26	30000	Snx5	12
chr14	26	30000	Spata13	13
chr5	26	30000	Tbc1d14	14
chr6	26	30000	Tnpo3	15
chr1	26	30000	Traf3ip3	8
chr9	26	30000	Trak1	9
chr14	26	30000	Vwa8	9
chr9	26	30000	Wdr82	19
chr8	26	30000	Wwox	16
chr18	26	30000	Zfp516	14
chr11	25	30000	1700092K14Rik	10
chr5	25	30000	2310047D07Rik	9
chr3	25	30000	A930005H10Rik	9
chr15	25	30000	AC139671.1	12
chr11	25	30000	Cacnb1	17
chr3	25	30000	Capza1	12
chr11	25	30000	Ccm2	11
chr7	25	30000	Eif4g2	13
chr15	25	30000	Fam134b	14
chr6	25	30000	Foxm1	11
chr3	25	30000	Fubp1	11
chr15	25	30000	Gm28502	17
chr10	25	30000	Gm31562	8
chr18	25	30000	Gm34073	8
chr10	25	30000	Gm35154	17
chr13	25	30000	Gm47918	10
chr6	25	30000	Gng12	16
chr4	25	30000	H6pd	12
chr8	25	30000	Hpf1	7
chr9	25	30000	Ice2	6
chr12	25	30000	Klhdc1	11
chr4	25	30000	Masp2	10
chr15	25	30000	Myc	12
chr10	25	30000	Nap1l1	10
chr18	25	30000	Nedd4l	14
chr12	25	30000	Ppp2r5c	14
chr4	25	30000	Pum1	12
chr10	25	30000	Reep3	17
chr9	25	30000	Sesn3	15
chr12	25	30000	Setd3	15
chr3	25	30000	Slc16a4	11
chr13	25	30000	Syk	14
chr5	25	30000	Tmem243	11
chr11	25	30000	Tnrc6c	13
chr19	25	30000	Trim8	13
chr12	25	30000	Ttc7b	11
chrX	25	30000	Xpnpep2	15
chr18	25	30000	Zfp608	14
chr6	25	30000	Znrf2	18
chr12	24	30000	9530018F02Rik	9
chr4	24	30000	Akr1a1	6
chr18	24	30000	Apc	11
chr7	24	30000	Arhgap17	12
chr3	24	30000	Atp11b	10
chr6	24	30000	BC035044	13
chr11	24	30000	Bcl11a	7
chr1	24	30000	Ccnt2	7
chr3	24	30000	Dennd4b	11
chr16	24	30000	Dgkg	9
chr2	24	30000	Dido1	9
chr14	24	30000	Dnajc15	9
chr19	24	30000	Gcnt1	6
chr3	24	30000	Gm20940	12
chr19	24	30000	Gm24484	12
chr8	24	30000	Smpd3	9
chr11	24	30000	Gm2a	14
chr13	24	30000	Gm40915	10
chr7	24	30000	Gm45155	16
chr12	24	30000	Gm5436	10
chr12	24	30000	Gtf2a1	6
chr10	24	30000	Gtf3c6	7
chr3	24	30000	Hipk1	12
chr16	24	30000	Hlcs	14
chr3	24	30000	Maml3	13
chr11	24	30000	Myo1d	12
chr1	24	30000	Ncoa2	10
chr12	24	30000	Otub2	12
chr3	24	30000	Pdlim5	9
chr12	24	30000	Psma3	10
chr12	24	30000	Rad51b	10
chr5	24	30000	Rbm47	7
chr5	24	30000	Rest	11
chr16	24	30000	Rfc4	13
chr13	24	30000	Simc1	13
chr17	24	30000	Srsf3	7
chr18	24	30000	Tnfaip8	13
chr11	24	30000	Tnip1	12
chr11	24	30000	Ywhae	12
chr15	24	30000	Ywhaz	15
chr3	24	30000	Zfp704	11
chr8	23	30000	A630001O12Rik	15
chr10	23	30000	Akap12	13
chr6	23	30000	Antxr1	11
chr10	23	30000	Chst3	12
chr18	23	30000	Ctnna1	11
chr3	23	30000	Dcun1d1	11
chr1	23	30000	Dnm3	10
chr12	23	30000	Eml1	13
chr14	23	30000	Fam149b	14
chr3	23	30000	Fcrl1	8
chr1	23	30000	Gm28441	9
chr3	23	30000	Gm38098	9
chr9	23	30000	Tcf12	7
chr9	23	30000	Dpp8	11
chr10	23	30000	Gm47769	7
chr8	23	30000	Gse1	14
chr17	23	30000	Kctd5	12
chr9	23	30000	Leo1	10
chr10	23	30000	Lims1	9
chr7	23	30000	Nav2	16
chr7	23	30000	Nr1h2	16
chr4	23	30000	Osbpl9	13
chr10	23	30000	Prdm1	11
chr1	23	30000	Prrc2c	15
chr10	23	30000	Sec63	10
chr17	23	30000	Slc44a4	6
chr18	23	30000	Snx2	9
chr11	23	30000	Sp2	8
chr11	23	30000	Spred2	13
chr11	23	30000	Stk10	9
chr9	23	30000	Stoml1	10
chr4	23	30000	Stx17	8
chr8	23	30000	Tpm4	16
chr10	23	30000	Xpot	16
chr13	23	30000	Zfp131	11
chr18	22	30000	Adrb2	10
chr7	22	30000	Akt2	11
chr6	22	30000	Arhgdib	12
chr16	22	30000	Atp13a3	5
chr3	22	30000	Ctsk	12
chr11	22	30000	Cuedc1	7
chr16	22	30000	Dopey2	15
chr15	22	30000	Eif4b	13
chr6	22	30000	Etv6	12
chr6	22	30000	Fgfr1op2	15
chr5	22	30000	Fryl	10
chr16	22	30000	Gm26834	9
chr6	22	30000	Gm31108	9
chr5	22	30000	Gm32051	8
chr9	22	30000	Gm47241	13
chr1	22	30000	Gm7160	9
chr19	22	30000	Gnaq	7
chr5	22	30000	Hfm1	13
chr16	22	30000	Ildr1	13
chr3	22	30000	Kcnmb3	9
chrX	22	30000	Kdm6a	10
chr5	22	30000	Kmt2c	8
chr6	22	30000	Lrmp	18
chr18	22	30000	Mapre2	14
chr13	22	30000	Mast4	12
chr3	22	30000	Mcoln3	9
chr1	22	30000	Mybl1	8
chr13	22	30000	Mylip	12
chr6	22	30000	Nr2c2	7
chr17	22	30000	Nudt3	14
chr5	22	30000	P2rx7	17
chr7	22	30000	Pgap2	13
chr19	22	30000	Pik3ap1	11
chr6	22	30000	Rpn1	11
chr12	22	30000	Rps6ka5	8
chr9	22	30000	Senp6	11
chr19	22	30000	Sf1	11
chr16	22	30000	St3gal6	8
chr16	22	30000	St6gal1	10
chr17	22	30000	Tcte2	11
chr1	22	30000	Tmem131	17
chr12	22	30000	Zbtb1	12
chr16	22	30000	Zdhhc19	14
chr18	22	30000	Zfp407	8
chr5	21	30000	2011-09-01	12
chr6	21	30000	1600020E01Rik	13
chr5	21	30000	1700013A02Rik	13
chr1	21	30000	2900092O11Rik	11
chr6	21	30000	Aicda	8
chr12	21	30000	Atxn7l1	9
chr1	21	30000	Cacna1e	10
chr6	21	30000	Capza2	13
chr14	21	30000	Cdca2	7
chr9	21	30000	Cep164	10
chr1	21	30000	Ctse	10
chr12	21	30000	Dlk1	7
chr16	21	30000	Erg	13
chr8	21	30000	Mcph1	5
chr18	21	30000	Gm24690	14
chr17	21	30000	Cmtr1	12
chr3	21	30000	Gm36211	12
chr6	21	30000	Gm44064	8
chr12	21	30000	Gm47766	10
chr1	21	30000	Ier5	7
chr12	21	30000	Ighd4-1	9
chr3	21	30000	Jade1	6
chr18	21	30000	Map3k8	10
chr6	21	30000	Mtpn	8
chr4	21	30000	Nfia	16
chr8	21	30000	Nod2	10
chr4	21	30000	Plpp3	11
chr4	21	30000	Prdm16	13
chr12	21	30000	Rab10	7
chr14	21	30000	Rhobtb2	8
chr1	21	30000	Sdccag8	11
chr14	21	30000	Sh3bp5	17
chr10	21	30000	Socs2	11
chr6	21	30000	Sox5	9
chr17	21	30000	Srrm2	6
chr4	21	30000	Ssbp3	7
chr16	21	30000	Tfap4	13
chr15	21	30000	Tg	11
chr4	21	30000	Thrap3	8
chr9	21	30000	Tle3	9
chr10	21	30000	Tmcc3	11
chr5	21	30000	Ttc28	14
chr4	21	30000	Ube4b	5
chr11	21	30000	Wdr81	6
chr5	21	30000	Zfp664	8
chr5	20	30000	Abcb1a	14
chr14	20	30000	AC114585.2	9
chr15	20	30000	Acvrl1	11
chr15	20	30000	AL611986.1	12
chr19	20	30000	Atrnl1	13
chrX	20	30000	Btk	13
chr19	20	30000	Cdc37l1	6
chr4	20	30000	Cdc42	13
chr11	20	30000	Cenpv	10
chr19	20	30000	Cfap43	9
chr1	20	30000	Dstyk	13
chr7	20	30000	E230029C05Rik	14
chr3	20	30000	Efna1	12
chr13	20	30000	F12	13
chr17	20	30000	Fbxo11	10
chr8	20	30000	Fgfr1	8
chr8	20	30000	Fkbp8	13
chr11	20	30000	Gm12156	13
chrX	20	30000	Gm14542	6
chr1	20	30000	Gm37306	10
chr11	20	30000	Gprc5c	6
chr9	20	30000	Hmbs	8
chr8	20	30000	Jak3	11
chr5	20	30000	Jakmip1	10
chr5	20	30000	Lmtk2	6
chr6	20	30000	Lncpint	12
chr10	20	30000	Mir7688	11
chr4	20	30000	Ncbp1	5
chr6	20	30000	Nup210	12
chrX	20	30000	P2ry10b	13
chr3	20	30000	Pag1	12
chr14	20	30000	Prkcd	12
chr3	20	30000	Ptbp2	6
chr5	20	30000	Ptpn12	8
chr1	20	30000	Ptprv	5
chr4	20	30000	Reck	7
chr13	20	30000	Ripor2	7
chr4	20	30000	Selenon	11
chr15	20	30000	Srebf2	15
chr10	20	30000	Tbc1d15	9
chr17	20	30000	Tgif1	11
chr8	20	30000	Tnks	10
chr17	20	30000	Ubash3a	7
chr10	20	30000	Ube2n	8
chr7	20	30000	Uvrag	16
chr18	20	30000	Zeb1	9
chr8	20	30000	Zfhx3	9
chr8	19	30000	2310008N11Rik	9
chr9	19	30000	Bfsp2	6
chr6	19	30000	9330179D12Rik	11
chr7	19	30000	9430041J12Rik	8
chr7	19	30000	Bicra	9
chrX	19	30000	Brwd3	11
chr17	19	30000	Crebrf	9
chr6	19	30000	Gimap4	9
chr7	19	30000	Gm10640	10
chr9	19	30000	Gm10709	10
chr11	19	30000	Gm12066	13
chr7	19	30000	Bcl2l12	11
chr8	19	30000	Gm26887	7
chr9	19	30000	Gm34424	10
chr1	19	30000	Gm37294	8
chr10	19	30000	Gm47697	10
chr14	19	30000	Gm47953	6
chr12	19	30000	Gm48606	9
chr8	19	30000	Ctcf	10
chr6	19	30000	Igf2bp3	10
chr7	19	30000	Iqgap1	5
chr4	19	30000	Kdm4a	11
chr14	19	30000	Lcp1	13
chr17	19	30000	Lta	11
chr12	19	30000	Map4k5	8
chr7	19	30000	Mrvi1	12
chr14	19	30000	Msra	13
chr7	19	30000	Nsmce1	6
chr1	19	30000	Nucks1	11
chr6	19	30000	Osbpl3	8
chr15	19	30000	Parvb	11
chr8	19	30000	Pdlim3	11
chr7	19	30000	Plaur	5
chr3	19	30000	Rnf115	6
chr18	19	30000	Sec11c	10
chr1	19	30000	Sgk3	7
chr11	19	30000	Slc25a19	16
chrX	19	30000	Slc9a7	12
chr13	19	30000	Spin1	13
chr13	19	30000	Susd3	13
chr8	19	30000	Tnpo2	9
chr1	19	30000	Tor1aip1	7
chr4	19	30000	Ubxn11	7
chr16	19	30000	Xxylt1	10
chr17	19	30000	Zfp36l2	8
chrX	19	30000	Zfx	7
chr11	19	30000	Znrf3	10
chr16	18	30000	1700029J03Rik	7
chr16	18	30000	Acap2	10
chr8	18	30000	Adgre5	10
chr15	18	30000	Ago2	8
chr4	18	30000	Akna	10
chr15	18	30000	AL590144.2	7
chr13	18	30000	Cd180	13
chr9	18	30000	Ddx6	14
chrX	18	30000	Ftx	11
chr3	18	30000	Fxr1	6
chr8	18	30000	Ankrd11	9
chr12	18	30000	Gm25486	7
chr3	18	30000	Gm27008	10
chr4	18	30000	Hnrnpr	11
chr11	18	30000	Ksr1	12
chr5	18	30000	Lrrc8c	5
chr14	18	30000	Nupl1	6
chr8	18	30000	Olfr372	12
chr10	18	30000	Plxnc1	9
chr14	18	30000	Rb1	11
chr11	18	30000	Rmnd5b	8
chr14	18	30000	Rnaseh2b	9
chr15	18	30000	Scn8a	10
chr3	18	30000	Slc44a3	11
chr5	18	30000	Tnrc18	9
chr7	18	30000	Zfp619	9
chr14	17	30000	AC142114.1	6
chr5	17	30000	AI506816	8
chr1	17	30000	Armc9	14
chr5	17	30000	Bod1l	6
chr8	17	30000	Calr	9
chr16	17	30000	Cep97	6
chr5	17	30000	Coro1c	7
chr14	17	30000	Dock9	7
chr6	17	30000	Edem1	9
chr15	17	30000	Eif3d	11
chr4	17	30000	Eno1	7
chr12	17	30000	Foxn3	7
chr10	17	30000	Fyn	9
chr7	17	30000	Gm15465	7
chr17	17	30000	Gm23905	11
chr12	17	30000	Gm24922	11
chr10	17	30000	Gm32235	7
chr6	17	30000	Gm4714	6
chrX	17	30000	Gm595	8
chr3	17	30000	Lmo4	6
chr8	17	30000	Lsm6	8
chr15	17	30000	Mkl1	8
chr18	17	30000	Mppe1	7
chr1	17	30000	Nuak2	9
chr15	17	30000	Pdzd2	9
chr19	17	30000	Ppp1ca	11
chr18	17	30000	Ptpn2	13
chr10	17	30000	Pwp2	6
chr4	17	30000	Rere	9
chr10	17	30000	Sesn1	5
chr13	17	30000	Sox4	7
chr16	17	30000	Tfrc	9
chr15	17	30000	Xrcc6	13
chr4	17	30000	Zfp984	12
chr5	16	30000	4930573C15Rik	13
chr14	16	30000	AC108416.3	8
chr3	16	30000	Alg14	7
chr11	16	30000	Baiap2	8
chr10	16	30000	Ccdc6	7
chr18	16	30000	Celf4	8
chr8	16	30000	Chd9	9
chr1	16	30000	Fam178b	5
chr1	16	30000	Fam20b	9
chr4	16	30000	Fbxo42	5
chr14	16	30000	Gja3	11
chr18	16	30000	Gm10556	6
chr8	16	30000	Gm15889	12
chr9	16	30000	Arid3b	9
chr17	16	30000	Gm26561	9
chrY	16	30000	Gm47283	13
chr1	16	30000	Hes6	9
chr1	16	30000	Itpkb	5
chr14	16	30000	Ktn1	7
chr11	16	30000	Msi2	5
chr1	16	30000	Ramp1	6
chr14	16	30000	Rcbtb2	12
chr7	16	30000	Relt	10
chr12	16	30000	Rnf144a	9
chr10	16	30000	Rrp1	6
chr3	16	30000	Slc16a1	7
chrX	16	30000	Sms	11
chrX	16	30000	Stk26	10
chr12	16	30000	Syne3	7
chr3	16	30000	Tifa	8
chr7	16	30000	Tnni2	5
chr10	16	30000	Zbtb7a	7
chr11	15	30000	Aanat	6
chr8	15	30000	Col4a2	5
chr16	15	30000	E330011O21Rik	10
chr18	15	30000	Fem1c	10
chr8	15	30000	Zfpm1	7
chr5	15	30000	Gm20465	5
chr17	15	30000	Myom1	11
chr9	15	30000	Cox5a	5
chr1	15	30000	Gm37267	9
chr13	15	30000	Gm48199	8
chrX	15	30000	Gpm6b	6
chr8	15	30000	Hsdl1	6
chr9	15	30000	Il10ra	8
chr8	15	30000	Ing1	9
chrX	15	30000	Msn	10
chr4	15	30000	Mul1	8
chr17	15	30000	Oard1	6
chr14	15	30000	Ppp3cc	9
chrX	15	30000	Renbp	5
chr12	15	30000	Rin3	8
chr10	15	30000	Sf3a2	11
chr8	15	30000	Sipa1l2	9
chr1	15	30000	Tmem163	5
chr14	15	30000	Wdfy4	7
chr10	14	30000	Arid3a	8
chr5	14	30000	Ccng2	6
chr1	14	30000	D230017M19Rik	6
chr3	14	30000	Flad1	7
chr3	14	30000	Gm10293	8
chrX	14	30000	Suv39h1	8
chr12	14	30000	Gm20337	5
chr6	14	30000	Itpr2	9
chrX	14	30000	Jpx	8
chr11	14	30000	Kctd2	7
chr5	14	30000	Morn3	8
chr17	14	30000	Polr1c	5
chr15	14	30000	Ptp4a3	10
chr17	14	30000	Rasgrp3	8
chr11	14	30000	Sost	8
chr11	14	30000	Srp68	8
chr6	14	30000	Ssmem1	7
chr6	14	30000	Tmsb10	7
chr9	14	30000	Ubl7	7
chr1	14	30000	Uck2	8
chr14	14	30000	Zmiz1	8
chr15	13	30000	AL611987.1	5
chr7	13	30000	Erf	5
chr17	13	30000	Galnt14	8
chr5	13	30000	Gm15754	5
chr7	13	30000	Gm2788	7
chr18	13	30000	Mbp	7
chr14	13	30000	Mettl3	7
chr4	13	30000	Rcc2	5
chrX	13	30000	Rlim	10
chr14	13	30000	Rubcnl	8
chr10	13	30000	Scml4	5
chr15	13	30000	Tcf20	7
chr7	13	30000	Tulp2	6
chr10	12	30000	Agpat3	7
chr17	12	30000	Anks1	7
chr4	12	30000	Gm13648	8
chr8	12	30000	Gm20388	10
chrX	12	30000	Mid1	9
chrX	12	30000	Rab9	5
chr4	12	30000	Rps20	7
chrX	12	30000	Tmem255a	6
chr18	12	30000	Vmn1r-ps151	9
chr5	11	30000	2900026A02Rik	7
chr5	11	30000	Acacb	5
chr19	11	30000	Slc25a45	5
chr8	10	30000	Exoc3l	6
