# Supplementary material for: Genetic alterations of the SUMO isopeptidase SENP6 drive lymphomagenesis and genetic instability in diffuse large B-cell lymphoma
Source: Nat Commun. 2022 Jan 12;13:281. doi: 10.1038/s41467-021-27704-8 (PMC8755833; doi:10.1038/s41467-021-27704-8)
Supplement: Supplementary file 4 — Supplementary Data 2 [file 41467_2021_27704_MOESM4_ESM.xlsx]

## Sheet: Cancer Gene Census
	VENN diagramm - Figure 1c, upper panel
	CIS non overlapping	Overlap	CGC non overlapping
Number	849 (668 human genes)	109	614
	ANKS1A	BCL2L12	CREB3L1
	XPNPEP2	CXCR4	ARHGEF10L
	COX5A	PTEN	ERBB4
	TMSB10	AFF1	PAX7
	ITPK1	SETD2	GPHN
	SOS1	ZEB1	ERCC5
	ARHGAP11A	ERG	LPP
	G3BP1	RAD51B	ATRX
	PLAU	FGFR1	CNBP
	MSL1	THRAP3	NBN
	ADD3	MSN	TLX3
	GTF2A1	PRKCB	IRS4
	TBC1D14	STAG2	MPL
	EPB41L4B	MAML2	RAC1
	RAP1A	PRDM2	WNK2
	POLR1C	CDK12	RBM15
	KANSL2	GNAS	NTRK1
	TRIO	IKZF1	CTNND2
	RENBP	EZH2	MALT1
	ATXN7L1	FBXO11	LZTR1
	SENP1	YWHAE	EP300
	MATR3	TPM3	AXIN1
	RASSF3	PRDM16	CRNKL1
	IGF2BP3	POU2AF1	MITF
	ZNF131	LSM14A	ID3
	SP140L	KDM6A	HOXD11
	TMCC3	TCF12	DDX5
	FBXO42	RHOA	HOXC13
	POLI	PICALM	TRIM33
	CYTH1	RUNX1	FAT4
	SMARCC1	FUBP1	NUTM2B
	CHD9	BTK	MET
	C9orf85	CCDC6	COX6C
	SEMA4D	CBLB	NUP214
	NDST1	RAF1	IGL
	SPECC1L	CREBBP	SDHB
	NSMCE2	RPN1	MAX
	ZNF208	SGK1	DNAJB1
	PTK2B	TFE3	SMARCD1
	SDCCAG8	CALR	HOXA13
	SSH2	FGFR2	CSF3R
	IRF2BP2	CTNNB1	SFPQ
	SOX4	EBF1	NSD2
	MED13L	CCND1	BRCA1
	NFIA	NOTCH2	EXT2
	SORL1	FLI1	HOOK3
	CHD1	CUL3	ABL2
	RPS6KA5	TFRC	FCGR2B
	DARS	MYC	SOX21
	DIRC2	BCOR	SMO
	ARHGAP17	MLLT3	ACSL3
	MYOM1	JAZF1	BMPR1A
	PTPN12	ARID1B	GPC5
	ACVRL1	MAP3K1	TMEM127
	PSMA3	SRSF3	FEV
	STX8	FOXO1	EED
	RUNX3	CTCF	ARHGEF12
	STK26	CCND3	COL1A1
	MAP3K5	CCR7	IGH
	RELT	PRDM1	A1CF
	MPPE1	PTPRC	2005-09-01
	ROCK2	IRF4	SSX2
	ZNF704	GATA3	PTPN11
	LRRC8C	TPM4	SMAD3
	NFATC1	PHF6	KDM5C
	SNRNP70	AKT2	CARD11
	EML1	CBL	PLCG1
	LNPEP	LEPROTL1	DDB2
	KPNA3	SYK	RBM10
	MRVI1	STAG1	BCLAF1
	PPP3CA	ZNRF3	BTG1
	SELL	GNAQ	DICER1
	KIAA1958	EML4	NCOR2
	DNAJC15	DDX6	CCNE1
	CDKL3	TBL1XR1	ALK
	CACNA1E	SF3B1	MSH6
	CD38	MSI2	MUC16
	RMND5B	MRTFA	ALDH2
	CAPZA2	TEC	FAS
	FOXM1	SUZ12	ARNT
	RASGRF1	RB1	CDKN1B
	FRS2	FBXW7	NTHL1
	ST8SIA4	MLLT10	HIST1H3B
	HDAC7	MECOM	CYSLTR2
	SWAP70	CRTC3	SMARCB1
	KIAA1211L	TGFBR2	HMGN2P46
	REEP3	NT5C2	MAP3K13
	HIKESHI	JAK3	SETDB1
	FOXC1	JAK1	NUTM2D
	VWA8	NCOA2	MUC1
	REST	GATA2	EIF1AX
	PGAP2	LCP1	CPEB3
	TMEM255A	PIK3R1	NFKB2
	C8orf44-SGK3	PABPC1	BCL2
	HNRNPR	FOXP1	CAMTA1
	MAP3K14	ZFHX3	CDH10
	ARID3A	CUX1	KIF5B
	ATP13A3	RAD21	MLF1
	LRRC4C	BCL11A	PIK3CB
	STOML1	APC	MYH9
	PTP4A2	ETV6	IDH2
	QPRT	TPR	NPM1
	UHRF2	BRAF	ELF3
	CSDE1	KTN1	FUS
	XRCC6	KMT2C	CHST11
	AICDA	ARID1A	BCL9
	PAG1	FNBP1	ZNF331
	PWP2	AFF3	POLG
	AGPAT3	MYB	SND1
	ANKRD28		KNSTRN
	CNOT1		RHOH
	RCSD1		ATR
	NIPBL		GNA11
	TRAF3		FAM135B
	CAMK2D		CLP1
	ALG14		CASP8
	EXOC2		TSC2
	HVCN1		KDM5A
	PIK3AP1		N4BP2
	FRAT1		H3F3B
	CDK17		PTPRB
	RGL1		QKI
	CCM2		EZR
	CACNB1		ATF1
	IKZF3		FGFR3
	SEC11C		ZRSR2
	ARID5B		KRAS
	LSM12		CDX2
	ARIH1		C15orf65
	SIPA1L2		PPARG
	DAPP1		CIITA
	CCNG2		MUTYH
	ITSN2		FANCC
	ATF7		TENT5C
	GNG12		SMC1A
	CDC6		HLF
	AKNA		BCL9L
	RNF144A		RET
	DHX40		XPC
	DIDO1		HOXD13
	PRKCD		APOBEC3B
	IMMT		MED12
	DHX15		CARS
	KRT222		NRAS
	GFI1B		GATA1
	CABCOCO1		PBX1
	ZNF407		PHOX2B
	TCF4		PBRM1
	SMC4		RSPO2
	MID1		ATP1A1
	PLXNC1		PIM1
	NR2C2		NFE2L2
	RCC2		KLF6
	RHOBTB2		KLF4
	FRYL		ACVR2A
	KCTD5		PRRX1
	PTPN2		MYOD1
	GPRC5C		CDH17
	DYM		RPL10
	COP1		TRAF7
	SIMC1		CHCHD7
	AHNAK		MTOR
	UBL7		TRB
	ABCB1		CLTCL1
	ZFP36L2		HIST1H4I
	PPP1R12A		UBR5
	RBPMS		ASXL2
	GGA1		WT1
	NAA16		BRD4
	PPP3CC		LEF1
	DGKD		FES
	UBE2N		CDK6
	PRIM2		LRIG3
	NR3C1		PDGFRB
	YWHAZ		TFPT
	LMO4		OMD
	RBBP6		DCTN1
	JADE1		LCK
	CD180		AFF4
	TMPO		FANCA
	MILR1		VTI1A
	SRP68		TRD
	HPF1		PCBP1
	JPX		NSD1
	NFYC		SSX4
	CDC37L1		BLM
	KSR1		PREX2
	ENTPD7		ZNF384
	SEC63		MAP2K2
	SLC9A7		SDC4
	TOR1AIP1		SIX2
	TNRC18		ZBTB16
	MAP3K8		PDGFB
	ASAP1		ELN
	BFSP2		KLK2
	RAMP1		CSMD3
	NEDD4L		ITGAV
	JAKMIP1		SET
	EFNA1		LMO2
	FYN		NAB2
	SH3KBP1		P2RY8
	AGO2		KIT
	SF3A2		PRKAR1A
	SENP6		HLA-A
	ZNF516		EPHA7
	SMAD7		RPL22
	DSTYK		RGS7
	EIF3D		FHIT
	GPATCH8		TNFRSF17
	SSMEM1		JAK2
	ZFPM1		ETV4
	CFAP43		STAT3
	ARHGEF3		LRP1B
	CPN1		MYCL
	SERP1		GLI1
	TNNI2		BARD1
	MAML3		EPS15
	MORN3		TLX1
	OSBPL3		MYH11
	ANTXR1		ASPSCR1
	NR1H2		FOXR1
	GM2A		SDHD
	DENND4B		B2M
	CORO1C		NF1
	SRGAP2		LHFPL6
	PPP2R5C		2009-09-01
	ZCCHC7		PPFIBP1
	ST3GAL6		BCL7A
	XPO4		MYO5A
	ZNF710		SPEN
	TBXAS1		TRIM27
	DENND4A		ELF4
	ANKRD11		IL21R
	UBE2D3		DNMT3A
	FAM49A		RUNX1T1
	NAV2		PSIP1
	XXYLT1		WAS
	OXR1		TAL2
	ANKRD17		ATM
	ZDHHC19		ESR1
	ELF1		NACA
	ZNF217		PRF1
	KANSL1		SFRP4
	CDC42		CDK4
	CTSK		WIF1
	TNKS		NSD3
	SNX2		CD79B
	WDFY4		ZNF479
	CEP164		SPECC1
	SMCHD1		GOLGA5
	ZBTB7A		ITK
	PRRC2C		ARHGAP26
	SOST		HRAS
	SMS		WDCP
	RNF115		RALGDS
	GALNT7		PTPRT
	PTP4A3		RNF43
	OR6S1		MAP2K4
	SRGN		U2AF1
	LINC-PINT		SMAD4
	KCNMB3		BCL6
	ADRB2		FGFR4
	XPOT		STAT6
	SREBF2		ELL
	LIMS1		SETBP1
	SGMS1		CDH11
	PARVB		PTCH1
	ZNRF2		ERCC3
	PIK3CD		GRIN2A
	CXXC5		KAT6A
	MAST4		NR4A3
	ITPR2		BCL11B
	KCTD2		GOPC
	NAA15		NTRK3
	MCTP2		KEAP1
	CMTM6		MUC4
	SUPT16H		FANCF
	CCNT2		CCNC
	RFC4		MGMT
	WWOX		NKX2-1
	OTUB2		POLQ
	SEMA4B		PWWP2A
	PTPRVP		ARID2
	PLEKHF2		CEP89
	HSDL1		SH3GL1
	MAP4K5		LASP1
	GSK3B		TNFAIP3
	GNA13		DROSHA
	VPS37B		SNX29
	SPIN1		CLTC
	ARNTL		ZNF521
	IL12A		TMPRSS2
	TSPAN14		TFG
	HEG1		ELK4
	MCL1		HMGA2
	WDR82		ZMYM3
	NUDT3		CASP3
	FAM149B1		HSP90AA1
	CNOT2		TRIM24
	RPRD2		ZNF429
	CAMK2G		TRIP11
	LMTK2		RNF213
	ATF7IP		CCR4
	SETD3		POT1
	IVD		DCAF12L2
	HNRNPC		FH
	HMBS		CNBD1
	PARP8		PTPRK
	GPBP1		DGCR8
	FXR1		CREB3L2
	SF1		COL3A1
	FGD2		CACNA1D
	KLHDC1		KDR
	NUP210		GRM3
	TULP2		H3F3A
	TNRC6B		EPHA3
	RERE		HNF1A
	UBASH3A		RFWD3
	PPP1CA		MEN1
	ZNF608		NUP98
	NAP1L1		RARA
	FKBP8		SS18
	EIF4B		EXT1
	MYO1E		LATS2
	ZFX		MYD88
	ARHGDIB		TNC
	KDM4A		SMAD2
	HFM1		PML
	HLCS		CBFB
	PRKCE		KMT2D
	STK24		IGF2BP2
	PNISR		MN1
	STK10		BRCA2
	MYBL1		PTPRD
	WDR81		FLCN
	BLNK		MLLT1
	FAM20B		ERCC4
	ZNF664		HERPUD1
	WDTC1		USP6
	COL4A2		MAPK1
	DNM3		KNL1
	DTX2		HNRNPA2B1
	MYLIP		TSC1
	PHIP		FAM47C
	GLO1		FOXO4
	MAN1A1		MLLT6
	FEM1C		BRIP1
	PCED1B		BIRC6
	PKIG		PALB2
	ATP11B		NFIB
	NUCKS1		MDM2
	PECAM1		BCORL1
	DOCK9		SPOP
	PTPN1		NBEA
	ADGRE5		EGFR
	SESN3		IGK
	LEO1		IKBKB
	SHE		STIL
	CMSS1		LIFR
	SYNE3		NDRG1
	PIK3C2B		RPL5
	CCDC125		SDHAF2
	CAPZA1		AXIN2
	TBCC		TCL1A
	UVRAG		NUTM1
	LSM6		CD79A
	SLC44A3		CIC
	SSBP3		BCR
	PLEK2		PIK3CA
	PRAG1		FLT3
	TG		CHD2
	STX17		FOXA1
	BCL2L11		IL2
	SERINC5		SIRPA
	GFOD1		ERBB3
	CTNNA1		CREB1
	DGKG		ERBB2
	FOXN3		NIN
	ENTHD1		ABI1
	RPS20		DDIT3
	HIVEP2		CDH1
	CD80		PLAG1
	OARD1		CNTRL
	TLE3		CD28
	MTA3		SMARCA4
	SOX5		XPO1
	API5		FIP1L1
	RASGRP1		FOXL2
	RIN3		LATS1
	PTBP3		XPA
	SUV39H1		CCNB1IP1
	FAM117A		STAT5B
	HNRNPF		PPP2R1A
	GJA3		SKI
	TBCA		TET2
	RREB1		COL2A1
	SUSD3		CD74
	SESN1		AKAP9
	SP1		FBLN2
	MND1		FEN1
	PIP4K2A		ACVR1
	ZNF268		PCM1
	ZBTB1		TAL1
	SNX5		ABL1
	RRP1		NCOR1
	TFAP4		PATZ1
	CDK13		KIAA1549
	TTC28		AFDN
	SH3BP5		CHIC2
	TNPO3		SSX1
	CEP97		TBX3
	SNX9		DAXX
	UBAC2		IL6ST
	HES6		HSP90AB1
	DCUN1D1		ANK1
	MBNL1		PAFAH1B2
	MUL1		MYCN
	NUP58		NCOA1
	KIAA1671		DNM2
	GIMAP4		CNTNAP2
	IQGAP1		CHEK2
	TBC1D1		RABEP1
	IFNG		SH2B3
	UMAD1		CHD4
	BAZ2B		TERT
	ARMC9		PAX8
	MCOLN3		HIF1A
	MASP2		MACC1
	H6PD		TRRAP
	DOCK10		SOCS1
	BOD1L1		TCEA1
	ITPKB		LYL1
	AKAP12		TNFRSF14
	SFI1		ARHGAP5
	CTSE		CDC73
	SLC39A13		FGFR1OP
	SP140		FCRL4
	UBXN11		PTPN6
	UBE2E1		WRN
	SNX30		FAT3
	TNFAIP8		NFATC2
	RNASEH2B		BAP1
	RECK		HOXA9
	IPO7		MSH2
	RBM47		KMT2A
	BCL2L1		CYLD
	FAM69A		NCKIPSD
	SLC20A2		SRC
	JARID2		HEY1
	PRDM10		CEBPA
	CMTR1		SETD1B
	ANKRD44		CANT1
	SLC16A4		BUB1B
	SP2		DDX10
	NCBP1		MAFB
	SMPD3		SALL4
	CELSR1		BAZ1A
	FGFR1OP2		RAD17
	ELMO1		ZCCHC8
	CYTIP		ISX
	MTDH		POLE
	ETS1		PDE4DIP
	PCMTD1		IL7R
	IER5		CD209
	RALGPS2		SRSF2
	SLF2		SBDS
	TMEM131		SDHC
	HIST1H3C		TCF3
	UBE4B		MB21D2
	RASGRP3		SUFU
	ZNF616		CYP2C8
	IL17RA		TP53
	SYF2		ROBO2
	SMIM14		REL
	FBXL17		EWSR1
	PDZD2		PPP6C
	LRMP		STK11
	OTUD5		SRGAP3
	EDEM1		WWTR1
	SLC25A19		GAS7
	GALNT14		CASP9
	CPLX2		SLC45A3
	FAM43A		ZMYM2
	NSMCE1		CDKN1A
	ILDR1		NFKBIE
	METAP2		TCF7L2
	FLAD1		ETV5
	RHOQ		CTNND1
	TNIP1		NONO
	PAN3		FAT1
	TNRC6C		ACSL6
	CELF2		CCND2
	DCPS		FSTL3
	MTPN		AKT1
	MGAT4A		GPC3
	IRF2		CDKN2C
	OSBPL9		MAF
	GNG7		HOXC11
	RUNX2		PDGFRA
	ERF		SLC34A2
	MAPRE2		EIF4A2
	INPP5D		TET1
	ARID3B		PRKACA
	HJURP		ASXL1
	ZFAND3		IDH1
	E2F2		PAX3
	PLEKHA2		PER1
	DPP8		POU5F1
	MSRA		TFEB
	DGKA		SHTN1
	ENO1		MALAT1
	TMEM163		MTCP1
	YLPM1		MAP2K1
	SP3		SS18L1
	TMEM243		BCL3
	FYTTD1		SIX1
	SLC7A7		CLIP1
	IL10RA		S100A7
	SOCS2		ECT2L
	MED12L		RGPD3
	TNFRSF13B		POLD1
	BRWD3		PDCD1LG2
	TGIF1		PMS1
	CENPV		EIF3E
	CREBRF		HOXA11
	PRIMPOL		NUMA1
	RAPGEF5		ATP2B3
	LRCH1		CNOT3
	PLPP3		DDR2
	ACAP2		RSPO3
	AKAP13		DEK
	CDCA2		CRTC1
	ETFBKMT		FANCE
	MTSS1		TAF15
	DYRK1A		GMPS
	SLC38A1		FKBP9
	TRAF3IP3		PTK6
	ICE2		LMO1
	PTBP2		DCC
	NEDD9		EPAS1
	CCDC146		MLH1
	TBC1D15		KCNJ5
	CDK19		LMNA
	MBP		CTNNA2
	SLC35E3		ARAF
	HIPK2		ETNK1
	ZMIZ1		FOXO3
	ATP10D		MLLT11
	AJUBA		FAM131B
	ACACB		MDS2
	TRAK1		CBLC
	PTPRJ		HIP1
	CUEDC1		CRLF2
	RABGAP1L		PRPF40B
	TCF20		CDKN2A
	PDLIM3		LARP4B
	FAM178B		RECQL4
	CD47		BCL10
	SCN8A		BRD3
	NUAK2		HMGA1
	SELENON		TSHR
	BMI1		RANBP2
	CDC42SE2		JUN
	GPM6B		CSF1R
	KMO		ETV1
	RAB9A		TRA
	IRF8		2006-09-01
	NFKB1		ATIC
	ATRNL1		NF2
	COMMD3-BMI1		NRG1
	SPATA13		STRN
	SLC25A45		DUX4L1
	GTF3C6		AR
	GNB1		DDX3X
	RBM27		KDSR
	BTD		FLT4
	ST6GAL1		ARHGEF10
	EXOC3L1		BMP5
	F12		OLIG2
	SLC25A51		PRCC
	RLIM		FLNA
	RAB10		USP44
	GMDS		PAX5
	ZNF207		NOTCH1
	PSPC1		CD274
	RIPOR2		BAX
	RNF157		PTPN13
	DLK1		AKT3
	GSE1		NCOA4
	NOD2		RMI2
	EIF4G2		KAT7
	MAP4K4		USP8
	SCMH1		SMARCE1
	RPF1		ERC1
	SYNPO		PPM1D
	SPRED2		VAV1
	AKR1A1		KAT6B
	LTA		SOX2
	POU2F1		TP63
	EPS15L1		SDHA
	COMMD6		MNX1
	HIST1H3A		VHL
	ING1		AMER1
	P2RX7		ROS1
	RFX7		MDM4
	SEC24A		ACKR3
	B4GALT5		ERCC2
	RELN		FANCG
	BICRA		FANCD2
	METTL3		PMS2
	SGK3		BIRC3
	SERBP1		CBFA2T3
	TNPO2		RAP1GDS1
	MCPH1		TOP1
	BACH2
	OR2Z1
	LBH
	MYO1D
	ATP1B3
	ANP32B
	RASA3
	HNRNPU
	PLAUR
	CYFIP2
	SCAF4
	BHLHE41
	SRRM2
	FCRL1
	TIFA
	GCNT1
	CELF4
	AANAT
	CDKAL1
	SCML4
	SLC16A1
	BAIAP2
	COQ2
	HIPK1
	SUSD1
	PKD2L2
	MARCH1
	TRIM8
	TTC7B
	WDR66
	CHST3
	VGLL4
	PDLIM5
	XYLT1
	RCBTB2
	PHF21A
	WASF2
	FAM49B
	RUBCNL
	RBMS1
	ZNRF1
	USP3
	B3GNT2
	FTX
	PUM1
	CNOT6L
	MEF2C
	PDE3B
	UCK2
	EIF2D
	RNLS
	KLF3
	SLC44A4
	H2AFY

## Sheet: DLBCL driver - Reddy et al.
	VENN diagramm - Figure 1c, lower panel
	CIS non overlapping	Overlap	Reddy et al. non overlapping
Number	926 (727 human genes)	50	100
	ANKS1A	IRF4	BTG2
	KDM4A	CXCR4	PTPRK
	HFM1	PTEN	CHD8
	HLCS	SETD2	BTBD3
	PRKCE	CHD1	EP300
	PNISR	PHF6	KLHL14
	STK24	GNAS	FAM5C
	BCL2L12	EZH2	RARA
	STK10	SYK	HNRNPD
	XPNPEP2	TBL1XR1	MYD88
	MYBL1	SF3B1	MET
	WDR81	IKZF3	GNAI2
	BLNK	ARID5B	S1PR2
	FAM20B	ETS1	LIN54
	COX5A	RHOA	BIRC6
	TMSB10	RUNX1	CARD11
	ITPK1	RB1	DCAF6
	SOS1	FUBP1	IKBKB
	ARHGAP11A	FBXW7	BTG1
	G3BP1	MECOM	DICER1
	ZNF664	BTK	TCL1A
	PLAU	CBLB	MGA
	WDTC1	TGFBR2	TAF1
	COL4A2	CREBBP	HIST1H1E
	DNM3	SGK1	MSH6
	MSL1	JAK3	FAS
	ADD3	JAK1	MARK1
	AFF1	PIK3R1	JUNB
	GTF2A1	FOXP1	TIPARP
	TBC1D14	IRF8	SMARCA4
	EPB41L4B	ANKRD17	XPO1
	DTX2	EBF1	BCL2
	RAP1A	NOTCH2	NFKB2
	POLR1C	ZBTB7A	STAT5B
	MYLIP	MAP4K4	TET2
	KANSL2	PIK3CD	DUSP2
	MAN1A1	ETV6	ATR
	GLO1	MYC	HIST1H2BC
	TRIO	ARID1B	NCOR1
	PHIP	HNRNPU	CASP8
	RENBP	BRAF	KRAS
	ATXN7L1	GNA13	CIITA
	SENP1	FOXO1	KCMF1
	MATR3	MCL1	SOCS1
	RASSF3	CCND3	TNFRSF14
	FEM1C	ARID1A	CDC73
	PCED1B	PRDM1	PTPN6
	IGF2BP3	ZNF608	CD58
	PKIG	MYB	MSH2
	ATP11B	ZFX	CD70
	NUCKS1		ZEB2
	ZEB1		SETD1B
	ERG		DDX10
	ZNF131		MAGT1
	SP140L		PIM1
	PECAM1		ACTB
	TMCC3		YY1
	FBXO42		MTOR
	POLI		IL16
	CYTH1		UBR5
	DOCK9		UBE2A
	PTPN1		KLHL6
	SMARCC1		TP53
	CHD9		MLL3
	C9orf85		NFKBIE
	ADGRE5		TMEM30A
	SESN3		STAT3
	SEMA4D		CD22
	FGFR1		B2M
	RAD51B		NF1
	THRAP3		MLL2
	NDST1		BCL7A
	LEO1		SPEN
	SPECC1L		MAP2K1
	NSMCE2		DNMT3A
	ZNF208		CD83
	PTK2B		SETD5
	SDCCAG8		TOX
	SSH2		ATM
	IRF2BP2		RRAGC
	SOX4		NFKBIA
	MSN		CD79B
	SHE		GOLGA5
	GATA3		HRAS
	MED13L		MEF2B
	CMSS1		BCL6
	SYNE3		STAT6
	CCDC125		CDKN2A
	PIK3C2B		TMSB4X
	CAPZA1		BCL10
	TBCC		INO80
	NFIA		CHST2
	SORL1		DDX3X
	UVRAG		WAC
	LSM6		PAX5
	RPS6KA5		POU2F2
	SLC44A3		ZNF292
	SSBP3		TNFAIP3
	DARS		PIM2
	DIRC2		ZFAT
	ARHGAP17
	MYOM1
	PLEK2
	TPM4
	PRAG1
	TG
	STX17
	BCL2L11
	SERINC5
	GFOD1
	CTNNA1
	DGKG
	PTPN12
	ACVRL1
	PSMA3
	STX8
	RUNX3
	STK26
	FOXN3
	PRKCB
	MAP3K5
	ENTHD1
	RPS20
	RELT
	MPPE1
	HIVEP2
	ROCK2
	STAG2
	ZNF704
	MAML2
	CD80
	OARD1
	TLE3
	MTA3
	LRRC8C
	NFATC1
	SNRNP70
	SOX5
	API5
	RASGRP1
	RIN3
	EML1
	PRDM2
	LNPEP
	KPNA3
	PTBP3
	SUV39H1
	FAM117A
	MRVI1
	PPP3CA
	CDK12
	SELL
	KIAA1958
	HNRNPF
	GJA3
	AKT2
	TBCA
	DNAJC15
	RREB1
	SUSD3
	CDKL3
	CACNA1E
	CBL
	SESN1
	SP1
	CD38
	MND1
	PIP4K2A
	IKZF1
	ZNF268
	ZBTB1
	SNX5
	RRP1
	RMND5B
	TFAP4
	CAPZA2
	CDK13
	FOXM1
	TTC28
	SH3BP5
	TNPO3
	CEP97
	UBAC2
	SNX9
	HES6
	LEPROTL1
	DCUN1D1
	RASGRF1
	MBNL1
	FBXO11
	FRS2
	ST8SIA4
	YWHAE
	HDAC7
	SWAP70
	KIAA1211L
	TPM3
	MUL1
	REEP3
	HIKESHI
	NUP58
	PRDM16
	POU2AF1
	FOXC1
	KIAA1671
	STAG1
	GIMAP4
	VWA8
	LSM14A
	IQGAP1
	IFNG
	TBC1D1
	REST
	PGAP2
	TMEM255A
	C8orf44-SGK3
	UMAD1
	BAZ2B
	ARMC9
	MCOLN3
	HNRNPR
	MASP2
	ZNRF3
	H6PD
	GNAQ
	DOCK10
	MAP3K14
	ARID3A
	BOD1L1
	ATP13A3
	ITPKB
	AKAP12
	LRRC4C
	STOML1
	EML4
	PTP4A2
	QPRT
	SFI1
	UHRF2
	CSDE1
	DDX6
	CTSE
	SLC39A13
	XRCC6
	AICDA
	SP140
	PAG1
	UBXN11
	PWP2
	AGPAT3
	UBE2E1
	ANKRD28
	CNOT1
	RCSD1
	NIPBL
	TRAF3
	CAMK2D
	ALG14
	SNX30
	EXOC2
	TNFAIP8
	RNASEH2B
	RECK
	IPO7
	RBM47
	BCL2L1
	HVCN1
	FAM69A
	PIK3AP1
	SLC20A2
	FRAT1
	JARID2
	PRDM10
	CDK17
	CMTR1
	RGL1
	ANKRD44
	SLC16A4
	SP2
	CCM2
	NCBP1
	SMPD3
	CELSR1
	FGFR1OP2
	MSI2
	MRTFA
	CACNB1
	KDM6A
	SEC11C
	ELMO1
	CYTIP
	MTDH
	TCF12
	LSM12
	ARIH1
	PCMTD1
	SIPA1L2
	IER5
	DAPP1
	CCNG2
	ITSN2
	ATF7
	GNG12
	TEC
	RALGPS2
	SLF2
	CDC6
	TMEM131
	HIST1H3C
	UBE4B
	RASGRP3
	AKNA
	ZNF616
	RNF144A
	SUZ12
	DHX40
	DIDO1
	PRKCD
	IMMT
	PICALM
	DHX15
	IL17RA
	SYF2
	FBXL17
	KRT222
	SMIM14
	PDZD2
	LRMP
	OTUD5
	GFI1B
	CABCOCO1
	ZNF407
	EDEM1
	SLC25A19
	GALNT14
	TCF4
	SMC4
	MID1
	PLXNC1
	NR2C2
	CPLX2
	RCC2
	FAM43A
	RHOBTB2
	FRYL
	NSMCE1
	ILDR1
	KCTD5
	PTPN2
	GPRC5C
	METAP2
	FLAD1
	RHOQ
	TNIP1
	PAN3
	TNRC6C
	DYM
	CELF2
	DCPS
	COP1
	SIMC1
	AHNAK
	MTPN
	UBL7
	MGAT4A
	ABCB1
	IRF2
	ZFP36L2
	OSBPL9
	GNG7
	RUNX2
	ERF
	PPP1R12A
	RBPMS
	GGA1
	NAA16
	MLLT10
	MAPRE2
	PPP3CC
	DGKD
	UBE2N
	INPP5D
	PRIM2
	NR3C1
	ARID3B
	YWHAZ
	LMO4
	HJURP
	ZFAND3
	E2F2
	RBBP6
	JADE1
	PLEKHA2
	CD180
	DPP8
	MSRA
	TMPO
	MILR1
	DGKA
	ENO1
	SRP68
	TMEM163
	YLPM1
	HPF1
	SP3
	JPX
	TMEM243
	NFYC
	FYTTD1
	SLC7A7
	CDC37L1
	IL10RA
	SOCS2
	CCDC6
	MED12L
	TNFRSF13B
	BRWD3
	KSR1
	ENTPD7
	SEC63
	TGIF1
	SLC9A7
	TOR1AIP1
	TNRC18
	CENPV
	CREBRF
	PRIMPOL
	RAPGEF5
	LRCH1
	CRTC3
	PLPP3
	MAP3K8
	RAF1
	ASAP1
	BFSP2
	ACAP2
	NT5C2
	AKAP13
	RAMP1
	NEDD4L
	CDCA2
	JAKMIP1
	ETFBKMT
	EFNA1
	FYN
	MTSS1
	SH3KBP1
	AGO2
	DYRK1A
	SLC38A1
	SF3A2
	SENP6
	TRAF3IP3
	ZNF516
	SMAD7
	DSTYK
	ICE2
	RPN1
	PTBP2
	EIF3D
	GPATCH8
	NEDD9
	TFE3
	CALR
	CCDC146
	TBC1D15
	SSMEM1
	ZFPM1
	CFAP43
	FGFR2
	CDK19
	ARHGEF3
	MBP
	CPN1
	NCOA2
	SLC35E3
	SERP1
	TNNI2
	MAML3
	GATA2
	HIPK2
	ZMIZ1
	ATP10D
	MORN3
	LCP1
	OSBPL3
	AJUBA
	ACACB
	ANTXR1
	NR1H2
	TRAK1
	GM2A
	DENND4B
	PTPRJ
	CORO1C
	SRGAP2
	PPP2R5C
	ZCCHC7
	PABPC1
	CUEDC1
	ST3GAL6
	RABGAP1L
	TCF20
	PDLIM3
	FAM178B
	CD47
	XPO4
	SCN8A
	ZFHX3
	ZNF710
	TBXAS1
	DENND4A
	ANKRD11
	NUAK2
	CUX1
	SELENON
	UBE2D3
	FAM49A
	BMI1
	CDC42SE2
	GPM6B
	RAD21
	KMO
	RAB9A
	CTNNB1
	NAV2
	XXYLT1
	NFKB1
	OXR1
	ATRNL1
	ZDHHC19
	ELF1
	COMMD3-BMI1
	ZNF217
	SPATA13
	KANSL1
	CDC42
	SLC25A45
	GTF3C6
	GNB1
	CCND1
	CTSK
	TNKS
	SNX2
	RBM27
	WDFY4
	BTD
	CEP164
	ST6GAL1
	EXOC3L1
	SMCHD1
	PRRC2C
	BCL11A
	SOST
	F12
	SLC25A51
	RLIM
	RAB10
	SMS
	GMDS
	ZNF207
	FLI1
	PSPC1
	RNF115
	GALNT7
	RIPOR2
	RNF157
	DLK1
	GSE1
	NOD2
	PTP4A3
	EIF4G2
	CUL3
	SCMH1
	OR6S1
	RPF1
	SYNPO
	SRGN
	LINC-PINT
	KCNMB3
	SPRED2
	AKR1A1
	LTA
	ADRB2
	POU2F1
	XPOT
	APC
	EPS15L1
	COMMD6
	SREBF2
	LIMS1
	SGMS1
	PARVB
	ZNRF2
	HIST1H3A
	ING1
	P2RX7
	CXXC5
	RFX7
	SEC24A
	B4GALT5
	RELN
	BICRA
	TPR
	TFRC
	MAST4
	METTL3
	SGK3
	ITPR2
	SERBP1
	KCTD2
	NAA15
	BCOR
	MCTP2
	CMTM6
	SUPT16H
	MLLT3
	TNPO2
	CCNT2
	MCPH1
	RFC4
	BACH2
	OR2Z1
	JAZF1
	LBH
	WWOX
	MYO1D
	OTUB2
	SEMA4B
	ATP1B3
	ANP32B
	RASA3
	PTPRVP
	PLAUR
	CYFIP2
	PLEKHF2
	SCAF4
	BHLHE41
	MAP3K1
	HSDL1
	SRSF3
	MAP4K5
	SRRM2
	FCRL1
	TIFA
	GSK3B
	GCNT1
	VPS37B
	CELF4
	SPIN1
	AANAT
	CDKAL1
	IL12A
	ARNTL
	TSPAN14
	CTCF
	HEG1
	SCML4
	KTN1
	WDR82
	SLC16A1
	NUDT3
	KMT2C
	BAIAP2
	COQ2
	FAM149B1
	HIPK1
	SUSD1
	PKD2L2
	CNOT2
	RPRD2
	CAMK2G
	MARCH1
	TRIM8
	TTC7B
	LMTK2
	WDR66
	ATF7IP
	SETD3
	CHST3
	IVD
	VGLL4
	PDLIM5
	XYLT1
	RCBTB2
	PHF21A
	CCR7
	WASF2
	FAM49B
	RUBCNL
	RBMS1
	ZNRF1
	HNRNPC
	HMBS
	USP3
	GPBP1
	B3GNT2
	PARP8
	FXR1
	SF1
	FGD2
	KLHDC1
	FTX
	FNBP1
	NUP210
	TULP2
	PUM1
	TNRC6B
	RERE
	UBASH3A
	PPP1CA
	CNOT6L
	MEF2C
	PDE3B
	NAP1L1
	UCK2
	EIF2D
	FKBP8
	RNLS
	PTPRC
	AFF3
	EIF4B
	MYO1E
	KLF3
	SLC44A4
	H2AFY
	ARHGDIB

## Sheet: DLBCL driver -Chapuy et al.
	VENN diagramm - Figure 1c, lower panel
	CIS non overlapping	Overlap	Chapuy et al. non overlapping
Number	936 (755 human genes)	22	76
	ANKS1A	CXCR4	EP300
	KDM4A	PTEN	HIST1H1B
	HFM1	PRKCB	MYD88
	IRF4	EZH2	KMT2D
	HLCS	POU2AF1	NANOG
	PRKCE	TBL1XR1	GNAI2
	PNISR	SF3B1	LYN
	STK24	HVCN1	HIST1H2AM
	BCL2L12	IKZF3	CARD11
	STK10	ETS1	COQ7
	XPNPEP2	RHOA	BTG1
	MYBL1	CREBBP	HIST1H1E
	WDR81	SGK1	ZFP36L1
	BLNK	IRF8	FAS
	FAM20B	EBF1	GRB2
	COX5A	NOTCH2	HIST1H3B
	TMSB10	BCL11A	XPO1
	ITPK1	ETV6	BCL2
	SOS1	BRAF	RAD9A
	ARHGAP11A	GNA13	HIST1H2BC
	G3BP1	CCND3	NAV1
	ZNF664	PRDM1	ZNF423
	PLAU		KRAS
	WDTC1		HIST1H2AC
	COL4A2		CIITA
	DNM3		DTX1
	MSL1		TNFRSF14
	ADD3		PTPN6
	AFF1		CD58
	GTF2A1		CD70
	TBC1D14		HIST1H2BK
	EPB41L4B		ZEB2
	DTX2		PIM1
	RAP1A		PDE4DIP
	POLR1C		ACTB
	MYLIP		YY1
	KANSL2		NLRP8
	MAN1A1		CRIP1
	GLO1		UBE2A
	TRIO		KLHL6
	PHIP		TP53
	RENBP		ZC3H12A
	ATXN7L1		HLA-DMA
	SETD2		NFKBIE
	SENP1		HLA-B
	MATR3		TMEM30A
	RASSF3		LTB
	FEM1C		HLA-A
	PCED1B		STAT3
	IGF2BP3		B2M
	PKIG		SPEN
	ATP11B		PRPS1
	NUCKS1		IGLL5
	ZEB1		CD83
	ERG		FUT5
	ZNF131		CCL4
	SP140L		TOX
	PECAM1		SIN3A
	TMCC3		NFKBIA
	FBXO42		CD79B
	POLI		SMEK1
	CYTH1		HIST1H1D
	DOCK9		HLA-C
	PTPN1		MEF2B
	SMARCC1		BCL6
	CHD9		TLR2
	C9orf85		STAT6
	ADGRE5		HIST1H1C
	SESN3		TMSB4X
	SEMA4D		BCL10
	FGFR1		CD274
	RAD51B		POU2F2
	THRAP3		TNFAIP3
	NDST1		IL6
	LEO1		HIST2H2BE
	SPECC1L		EEF1A1
	NSMCE2
	ZNF208
	PTK2B
	SDCCAG8
	SSH2
	IRF2BP2
	SOX4
	MSN
	SHE
	GATA3
	MED13L
	CMSS1
	SYNE3
	CCDC125
	PIK3C2B
	CAPZA1
	TBCC
	NFIA
	SORL1
	CHD1
	UVRAG
	LSM6
	RPS6KA5
	SLC44A3
	SSBP3
	DARS
	DIRC2
	ARHGAP17
	MYOM1
	PLEK2
	TPM4
	PRAG1
	TG
	STX17
	BCL2L11
	SERINC5
	GFOD1
	CTNNA1
	DGKG
	PTPN12
	ACVRL1
	PSMA3
	STX8
	RUNX3
	STK26
	FOXN3
	MAP3K5
	ENTHD1
	RPS20
	RELT
	MPPE1
	HIVEP2
	ROCK2
	STAG2
	ZNF704
	MAML2
	CD80
	OARD1
	TLE3
	MTA3
	PHF6
	LRRC8C
	NFATC1
	SNRNP70
	SOX5
	API5
	RASGRP1
	RIN3
	EML1
	PRDM2
	LNPEP
	KPNA3
	PTBP3
	SUV39H1
	FAM117A
	MRVI1
	PPP3CA
	CDK12
	SELL
	GNAS
	KIAA1958
	HNRNPF
	GJA3
	AKT2
	TBCA
	DNAJC15
	RREB1
	SUSD3
	CDKL3
	CACNA1E
	CBL
	SESN1
	SP1
	CD38
	MND1
	PIP4K2A
	IKZF1
	ZNF268
	ZBTB1
	SNX5
	RRP1
	RMND5B
	TFAP4
	CAPZA2
	CDK13
	FOXM1
	TTC28
	SH3BP5
	TNPO3
	CEP97
	UBAC2
	SNX9
	HES6
	LEPROTL1
	DCUN1D1
	RASGRF1
	MBNL1
	FBXO11
	FRS2
	ST8SIA4
	YWHAE
	HDAC7
	SWAP70
	KIAA1211L
	TPM3
	SYK
	MUL1
	REEP3
	HIKESHI
	NUP58
	PRDM16
	FOXC1
	KIAA1671
	STAG1
	GIMAP4
	VWA8
	LSM14A
	IQGAP1
	IFNG
	TBC1D1
	REST
	PGAP2
	TMEM255A
	C8orf44-SGK3
	UMAD1
	BAZ2B
	ARMC9
	MCOLN3
	HNRNPR
	MASP2
	ZNRF3
	H6PD
	GNAQ
	DOCK10
	MAP3K14
	ARID3A
	BOD1L1
	ATP13A3
	ITPKB
	AKAP12
	LRRC4C
	STOML1
	EML4
	PTP4A2
	QPRT
	SFI1
	UHRF2
	CSDE1
	DDX6
	CTSE
	SLC39A13
	XRCC6
	AICDA
	SP140
	PAG1
	UBXN11
	PWP2
	AGPAT3
	UBE2E1
	ANKRD28
	CNOT1
	RCSD1
	NIPBL
	TRAF3
	CAMK2D
	ALG14
	EXOC2
	SNX30
	TNFAIP8
	RNASEH2B
	RECK
	IPO7
	RBM47
	BCL2L1
	FAM69A
	PIK3AP1
	SLC20A2
	FRAT1
	JARID2
	PRDM10
	CDK17
	CMTR1
	RGL1
	ANKRD44
	SLC16A4
	SP2
	CCM2
	NCBP1
	SMPD3
	CELSR1
	FGFR1OP2
	MSI2
	MRTFA
	CACNB1
	KDM6A
	SEC11C
	ELMO1
	CYTIP
	MTDH
	ARID5B
	TCF12
	LSM12
	ARIH1
	PCMTD1
	SIPA1L2
	IER5
	DAPP1
	CCNG2
	ITSN2
	ATF7
	GNG12
	TEC
	RALGPS2
	SLF2
	CDC6
	TMEM131
	HIST1H3C
	UBE4B
	RASGRP3
	AKNA
	ZNF616
	RNF144A
	SUZ12
	DHX40
	DIDO1
	PRKCD
	IMMT
	PICALM
	DHX15
	IL17RA
	SYF2
	KRT222
	SMIM14
	FBXL17
	PDZD2
	LRMP
	OTUD5
	GFI1B
	CABCOCO1
	ZNF407
	EDEM1
	SLC25A19
	GALNT14
	RUNX1
	SMC4
	TCF4
	MID1
	PLXNC1
	NR2C2
	CPLX2
	RCC2
	RB1
	FAM43A
	RHOBTB2
	FRYL
	NSMCE1
	ILDR1
	KCTD5
	PTPN2
	GPRC5C
	METAP2
	FLAD1
	RHOQ
	TNIP1
	FUBP1
	PAN3
	TNRC6C
	CELF2
	DYM
	DCPS
	COP1
	SIMC1
	AHNAK
	FBXW7
	MTPN
	UBL7
	MGAT4A
	ABCB1
	IRF2
	ZFP36L2
	OSBPL9
	GNG7
	RUNX2
	ERF
	PPP1R12A
	RBPMS
	GGA1
	NAA16
	MLLT10
	MAPRE2
	PPP3CC
	DGKD
	UBE2N
	INPP5D
	PRIM2
	NR3C1
	ARID3B
	YWHAZ
	LMO4
	MECOM
	HJURP
	ZFAND3
	E2F2
	RBBP6
	JADE1
	BTK
	PLEKHA2
	CD180
	DPP8
	MSRA
	TMPO
	MILR1
	DGKA
	ENO1
	SRP68
	TMEM163
	YLPM1
	SP3
	HPF1
	JPX
	TMEM243
	NFYC
	FYTTD1
	SLC7A7
	CDC37L1
	IL10RA
	SOCS2
	CCDC6
	MED12L
	TNFRSF13B
	BRWD3
	KSR1
	ENTPD7
	CBLB
	SEC63
	TGIF1
	SLC9A7
	TOR1AIP1
	TNRC18
	CENPV
	CREBRF
	PRIMPOL
	RAPGEF5
	LRCH1
	CRTC3
	PLPP3
	TGFBR2
	MAP3K8
	RAF1
	ASAP1
	BFSP2
	ACAP2
	NT5C2
	AKAP13
	RAMP1
	NEDD4L
	CDCA2
	JAKMIP1
	ETFBKMT
	EFNA1
	FYN
	MTSS1
	SH3KBP1
	AGO2
	DYRK1A
	SLC38A1
	SF3A2
	SENP6
	TRAF3IP3
	SMAD7
	ZNF516
	DSTYK
	ICE2
	RPN1
	PTBP2
	EIF3D
	GPATCH8
	NEDD9
	TFE3
	CALR
	JAK3
	CCDC146
	TBC1D15
	JAK1
	SSMEM1
	ZFPM1
	CFAP43
	FGFR2
	CDK19
	ARHGEF3
	MBP
	CPN1
	NCOA2
	SLC35E3
	SERP1
	TNNI2
	MAML3
	GATA2
	HIPK2
	ZMIZ1
	ATP10D
	MORN3
	LCP1
	OSBPL3
	AJUBA
	PIK3R1
	ACACB
	ANTXR1
	NR1H2
	TRAK1
	GM2A
	PTPRJ
	DENND4B
	CORO1C
	SRGAP2
	PPP2R5C
	ZCCHC7
	FOXP1
	PABPC1
	CUEDC1
	ST3GAL6
	RABGAP1L
	TCF20
	PDLIM3
	FAM178B
	CD47
	XPO4
	SCN8A
	ZFHX3
	ZNF710
	TBXAS1
	DENND4A
	ANKRD11
	NUAK2
	CUX1
	SELENON
	UBE2D3
	FAM49A
	BMI1
	CDC42SE2
	GPM6B
	RAD21
	KMO
	RAB9A
	CTNNB1
	NAV2
	XXYLT1
	NFKB1
	ANKRD17
	OXR1
	ATRNL1
	ZDHHC19
	ELF1
	COMMD3-BMI1
	ZNF217
	SPATA13
	KANSL1
	CDC42
	SLC25A45
	GTF3C6
	GNB1
	CCND1
	CTSK
	TNKS
	SNX2
	RBM27
	WDFY4
	BTD
	CEP164
	ST6GAL1
	EXOC3L1
	SMCHD1
	ZBTB7A
	PRRC2C
	SOST
	F12
	SLC25A51
	RLIM
	RAB10
	SMS
	GMDS
	ZNF207
	FLI1
	PSPC1
	RNF115
	GALNT7
	RIPOR2
	RNF157
	DLK1
	GSE1
	NOD2
	PTP4A3
	MAP4K4
	CUL3
	SCMH1
	EIF4G2
	OR6S1
	RPF1
	SYNPO
	SRGN
	LINC-PINT
	KCNMB3
	SPRED2
	AKR1A1
	LTA
	ADRB2
	POU2F1
	XPOT
	APC
	EPS15L1
	COMMD6
	SREBF2
	LIMS1
	SGMS1
	PARVB
	HIST1H3A
	ZNRF2
	ING1
	P2RX7
	PIK3CD
	CXXC5
	RFX7
	SEC24A
	B4GALT5
	RELN
	BICRA
	TPR
	TFRC
	MAST4
	METTL3
	SGK3
	ITPR2
	SERBP1
	KCTD2
	MYC
	NAA15
	BCOR
	MCTP2
	CMTM6
	SUPT16H
	MLLT3
	TNPO2
	CCNT2
	MCPH1
	RFC4
	BACH2
	OR2Z1
	JAZF1
	LBH
	WWOX
	MYO1D
	OTUB2
	SEMA4B
	ARID1B
	ATP1B3
	ANP32B
	RASA3
	PTPRVP
	HNRNPU
	PLAUR
	CYFIP2
	PLEKHF2
	SCAF4
	BHLHE41
	MAP3K1
	HSDL1
	SRSF3
	MAP4K5
	SRRM2
	FCRL1
	TIFA
	GSK3B
	GCNT1
	VPS37B
	CELF4
	SPIN1
	AANAT
	CDKAL1
	IL12A
	ARNTL
	TSPAN14
	FOXO1
	CTCF
	HEG1
	SCML4
	KTN1
	MCL1
	WDR82
	SLC16A1
	NUDT3
	KMT2C
	BAIAP2
	COQ2
	FAM149B1
	HIPK1
	SUSD1
	PKD2L2
	CNOT2
	RPRD2
	ARID1A
	CAMK2G
	MARCH1
	TRIM8
	TTC7B
	LMTK2
	WDR66
	ATF7IP
	SETD3
	CHST3
	IVD
	VGLL4
	PDLIM5
	XYLT1
	RCBTB2
	PHF21A
	CCR7
	FAM49B
	WASF2
	RUBCNL
	RBMS1
	ZNRF1
	HNRNPC
	HMBS
	USP3
	GPBP1
	B3GNT2
	PARP8
	FXR1
	SF1
	FGD2
	KLHDC1
	FTX
	FNBP1
	NUP210
	TULP2
	TNRC6B
	PUM1
	RERE
	UBASH3A
	PPP1CA
	CNOT6L
	MEF2C
	PDE3B
	ZNF608
	NAP1L1
	UCK2
	EIF2D
	FKBP8
	RNLS
	PTPRC
	AFF3
	EIF4B
	MYO1E
	MYB
	KLF3
	ZFX
	SLC44A4
	H2AFY
	ARHGDIB

## Sheet: DLBCL CNAs 
	VENN diagramm - Figure 1e
	CIS non overlapping	Overlap	CNAs non overlapping
Number	808 (627 human genes)	150	2252
	CXCR4	IGF2BP3	DPM2
	TMSB10	CHD9	ACTN4
	ITPK1	CHD1	AACS
	G3BP1	STX8	CD44
	MSL1	RELT	HAUS2
	EPB41L4B	KPNA3	EIF2B5
	ZEB1	DNAJC15	DLG1
	ERG	RCSD1	PIGX
	ZNF131	EXOC2	FIBIN
	SP140L	SEC11C	ERCC5
	TMCC3	TCF4	POLR2G
	FBXO42	NR2C2	GNL3
	CYTH1	PTPN2	NCBP2-AS2
	SEMA4D	UBE2N	BTG2
	FGFR1	PRIM2	BBOX1
	THRAP3	SEC63	NDUFS6
	SPECC1L	NEDD4L	CNBP
	NSMCE2	FYN	WASF1
	ZNF208	RPN1	BYSL
	MED13L	SGK1	INPP5E
	NFIA	SERP1	PMPCA
	SORL1	OSBPL3	U2SURP
	RPS6KA5	XXYLT1	CMTM8
	DARS	ELF1	C9orf78
	RUNX3	SMCHD1	LMAN1
	STK26	LINC-PINT	NT5DC1
	PRKCB	XPOT	RAB1B
	ROCK2	MAST4	UBE2G1
	PRDM2	ARID1B	IFT122
	PPP3CA	FOXO1	ADCY7
	SELL	WDR82	DDB1
	GNAS	HMBS	SIDT1
	CDKL3	PPP1CA	SCAF8
	CD38	NAP1L1	CYCS
	RMND5B	STK24	MMP7
	FOXM1	PNISR	C12orf66
	RASGRF1	MAN1A1	KLHL14
	FBXO11	GLO1	TPRG1L
	FRS2	PCED1B	GYS1
	ST8SIA4	CMSS1	CENPQ
	HDAC7	GFOD1	CHORDC1
	KIAA1211L	OARD1	ATP5G2
	TPM3	API5	CCNB1
	HIKESHI	PTBP3	CDK14
	PRDM16	SUSD3	USP47
	TMEM255A	SESN1	TRIM33
	C8orf44-SGK3	ZNF268	NDUFAF4
	HNRNPR	SH3BP5	MET
	LRRC4C	SNX9	ING3
	PTP4A2	ITPKB	TMEM39A
	QPRT	CTSE	HOXA1
	PWP2	TBL1XR1	OSBPL8
	CNOT1	RNASEH2B	RCL1
	NIPBL	CMTR1	LRRN1
	HVCN1	IER5	SRPK1
	PIK3AP1	RALGPS2	YEATS4
	CDK17	LRMP	MRPL1
	RGL1	RB1	SCYL3
	CACNB1	METAP2	BET1L
	IKZF3	IRF2	FRY
	KDM6A	MAPRE2	NAT10
	LSM12	TMEM243	LEP
	ARIH1	TGIF1	TSC22D1
	DAPP1	RAPGEF5	LAX1
	ATF7	LRCH1	ECH1
	GNG12	PRIMPOL	SUGCT
	CDC6	ACAP2	UFSP1
	AKNA	TRAF3IP3	ELOVL5
	DIDO1	MBP	CCDC34
	IMMT	TRAK1	SAAL1
	PICALM	RABGAP1L	ACTR8
	DHX15	CD47	PTPN22
	KRT222	NUAK2	RIOK1
	RHOBTB2	GNB1	ZNF510
	FRYL	ST6GAL1	TMEM19
	GPRC5C	PSPC1	CAND1
	FUBP1	NOD2	PHLDB3
	COP1	BACH2	UTRN
	AHNAK	BRAF	BAZ1B
	UBL7	RCBTB2	KRT1
	PPP1R12A	FNBP1	GPC5
	RBPMS	BCL2L12	SDAD1
	GGA1	POLR1C	IMPDH2
	DGKD	KANSL2	ZIC2
	YWHAZ	SETD2	CPNE5
	LMO4	SENP1	INTS6
	RBBP6	POLI	CCDC106
	JADE1	SMARCC1	PDCD5
	BTK	SDCCAG8	PDIA3
	MILR1	SOX4	NUDT1
	HPF1	NFATC1	MANEA
	JPX	SNRNP70	ACBD3
	NFYC	EZH2	TMCO3
	CCDC6	YWHAE	ZCRB1
	ENTPD7	SWAP70	ANLN
	TOR1AIP1	POU2AF1	CD1A
	TNRC18	LSM14A	SMYD3
	ASAP1	VWA8	ALDH3A2
	BFSP2	PGAP2	TSPAN13
	AGO2	ATP13A3	GFPT2
	CREBBP	CSDE1	BCLAF1
	DSTYK	TRAF3	PPIL1
	EIF3D	CCM2	ALKBH2
	GPATCH8	RHOA	RAD23B
	TFE3	DYM	PPIL4
	SSMEM1	NAA16	STK17A
	CFAP43	CD180	RTF1
	ANTXR1	TMPO	GLE1
	CORO1C	CDC37L1	KNTC1
	XPO4	RAF1	CCNE1
	ZNF710	SENP6	MYL12A
	UBE2D3	ZNF516	LAMTOR2
	FAM49A	ARHGEF3	SMUG1
	CTNNB1	NR1H2	TRUB2
	NAV2	EBF1	GSG2
	ANKRD17	SNX2	UFM1
	CCND1	MLLT3	BUD31
	CTSK	RFC4	USP14
	NOTCH2	MAP3K1	RFXAP
	CEP164	IL12A	CDK8
	SOST	CCND3	C3
	SMS	NUP210	IP6K1
	FLI1	PHIP	ALG2
	PTP4A3	TBCC	GRB2
	CUL3	STX17	ATXN7L3B
	OR6S1	DGKG	EP400
	KCNMB3	HIVEP2	TMPO-AS1
	SREBF2	SOX5	ZNF232
	LIMS1	TBCA	GPN2
	PARVB	CEP97	COQ9
	PIK3CD	DDX6	ATAD1
	KCTD2	IPO7	NDUFA8
	MYC	NCBP1	HYOU1
	NAA15	SLC25A19	WBP4
	MCTP2	FLAD1	KBTBD3
	SUPT16H	ZFAND3	GLTSCR2
	WWOX	CENPV	FNDC1
	OTUB2	TGFBR2	PREP
	SRSF3	SLC38A1	ZSCAN16
	GSK3B	CDK19	CD82
	GNA13	SLC35E3	CBLL1
	VPS37B	FOXP1	ENOSF1
	TSPAN14	CUX1	BCL2
	CNOT2	GMDS	WBSCR22
	SETD3	ING1	C11orf73
	CCR7	SCML4	SH2B2
	PRDM1	COQ2	ALCAM
	PARP8	WDR66	MZT1
	GPBP1	WASF2	FAM76B
	FGD2	RNLS	PLCL2
	KLHDC1		METTL25
	TULP2		RACGAP1
	TNRC6B		MLF1
	RERE		CHFR
	ZNF608		C12orf75
	FKBP8		NDUFS4
	PTPRC		NUP37
	MYO1E		TBC1D17
	ZFX		TIMM22
	ARHGDIB		ZNF35
	KDM4A		LIMD1
	HFM1		C9orf16
	HLCS		TMEM117
	STK10		ADAM19
	MYBL1		FKRP
	BLNK		IMMP1L
	FAM20B		RSRC1
	ZNF664		THRB
	WDTC1		TSPYL4
	COL4A2		MTMR14
	DTX2		ELAC2
	FEM1C		RBM26-AS1
	PKIG		POLR2J
	ATP11B		RGS4
	NUCKS1		UQCRC1
	ADGRE5		TMEM200A
	LEO1		ZNHIT2
	SHE		POGZ
	GATA3		EFHC1
	SYNE3		HSF2
	CCDC125		ZNF24
	PIK3C2B		FUCA2
	SLC44A3		ATR
	SSBP3		IRF3
	PRAG1		PHF7
	CTNNA1		MRPS12
	FOXN3		CAPN1
	ENTHD1		PRRC2B
	TLE3		IGSF11
	FAM117A		SNX25
	AKT2		UPF3A
	PIP4K2A		NDUFA2
	SNX5		SLAMF1
	RRP1		ATG10
	TFAP4		ZNF687
	CDK13		OXTR
	UBAC2		USP19
	STAG1		COX7A2
	GIMAP4		EZR
	UMAD1		MED27
	BAZ2B		TMEM14C
	ARMC9		ATF1
	MCOLN3		HINT3
	MASP2		C17orf85
	ZNRF3		UFL1
	BOD1L1		MNX1-AS1
	AKAP12		NUP88
	EML4		CAPN12
	SFI1		COX10
	SLC39A13		XRCC6BP1
	SP140		HIST1H2BJ
	UBXN11		SLC35A5
	PRDM10		ZNF79
	ANKRD44		CRP
	SLC16A4		2021-03-02
	SP2		ZCCHC9
	SMPD3		CENPU
	ELMO1		RP9
	CYTIP		BOD1L2
	MTDH		UBXN7
	PCMTD1		ZNF227
	HIST1H3C		COG3
	RASGRP3		SAC3D1
	ZNF616		QRICH1
	SUZ12		PIGP
	IL17RA		LINC00305
	SYF2		PCCB
	FBXL17		UNG
	PDZD2		LZTFL1
	GALNT14		PKIB
	CPLX2		GSTP1
	NSMCE1		KLHL7
	ILDR1		DCUN1D5
	RHOQ		HDHD2
	TNIP1		ARHGAP15
	PAN3		SLAIN1
	CELF2		TDRKH
	DCPS		ANKLE2
	FBXW7		CARS
	MTPN		METTL12
	OSBPL9		UTP14C
	GNG7		SPG11
	RUNX2		AHI1
	MECOM		NFYA
	E2F2		GORAB
	PLEKHA2		NADSYN1
	DGKA		FAM175A
	ENO1		LINC00938
	SP3		MTR
	SLC7A7		PSMD5
	IL10RA		SYTL1
	MED12L		TMEM161B-AS1
	TNFRSF13B		GANC
	PLPP3		ASH1L
	CDCA2		PTPRH
	ICE2		VAMP4
	TBC1D15		PRPF3
	NCOA2		PXN-AS1
	GATA2		PHACTR1
	ATP10D		IRX3
	LCP1		RBM6
	PIK3R1		CYSTM1
	AJUBA		FAIM3
	ACACB		SETD8
	PTPRJ		ACVR2A
	TCF20		ASTE1
	FAM178B		OPA3
	SELENON		SKAP2
	BMI1		HDAC3
	KMO		OPA1
	RAB9A		PFKL
	NFKB1		MT1G
	ATRNL1		MRPL57
	COMMD3-BMI1		C1orf112
	SLC25A45		AURKB
	BTD		LIPI
	SLC25A51		UIMC1
	RAB10		GOT2
	ZNF207		ZNF667
	DLK1		USP4
	GSE1		BMP6
	SCMH1		PROX1
	SPRED2		POLD2
	AKR1A1		OSBPL10
	POU2F1		DUS4L
	APC		MAP3K7CL
	COMMD6		SSRP1
	P2RX7		ZNF891
	SEC24A		RNF182
	B4GALT5		PDAP1
	BICRA		MRPL41
	TPR		NENF
	SGK3		SCAMP3
	TNPO2		TTC13
	MCPH1		GTSF1
	OR2Z1		CENPJ
	LBH		PAFAH1B3
	MYO1D		CELSR3
	HNRNPU		GRWD1
	PLAUR		OMD
	CYFIP2		FGD5-AS1
	SCAF4		FBXO46
	BHLHE41		BOD1
	SRRM2		UMPS
	FCRL1		POC1A
	AANAT		NTM
	KTN1		C1QBP
	SLC16A1		CHAMP1
	KMT2C		EP400NL
	BAIAP2		TMEM248
	ARID1A		C1orf198
	CHST3		EEPD1
	VGLL4		IL23A
	PDLIM5		CCDC132
	XYLT1		SEC13
	RUBCNL		NCAPD3
	RBMS1		CENPL
	B3GNT2		CNDP2
	PDE3B		ERCC1
	MEF2C		PAWR
	UCK2		PMS2P4
	EIF2D		HARS
	AFF3		GTF3C5
	MYB		SCRN1
	KLF3		CFAP44
	SLC44A4		RBM26
	ANKS1A		RER1
	XPNPEP2		AP4M1
	COX5A		PSMC4
	SOS1		COQ5
	ARHGAP11A		COQ10A
	PLAU		PMVK
	ADD3		TAB2
	PTEN		MPC2
	AFF1		SNX13
	GTF2A1		ANKRD22
	TBC1D14		ZMYM5
	RAP1A		ZNF586
	TRIO		SNRPC
	RENBP		PSMD8
	ATXN7L1		DLGAP1
	MATR3		XRCC4
	RASSF3		RARS2
	C9orf85		PROSER3
	RAD51B		SET
	NDST1		LRBA
	PTK2B		C5orf46
	SSH2		SLC50A1
	IRF2BP2		MAP7
	MSN		NFKBIZ
	DIRC2		JAK2
	ARHGAP17		TSHZ1
	MYOM1		TAF9
	PTPN12		C1orf115
	ACVRL1		C7orf49
	PSMA3		NKIRAS1
	MAP3K5		HERC6
	MPPE1		ACADVL
	STAG2		MED25
	ZNF704		XAF1
	MAML2		SPP1
	LRRC8C		MIR17HG
	EML1		SH3BGRL2
	LNPEP		SPDL1
	MRVI1		APOA2
	CDK12		ZNF593
	KIAA1958		WIPI2
	CACNA1E		THOC7
	IKZF1		TCTA
	CAPZA2		TALDO1
	REEP3		EIF5A
	FOXC1		BCL7A
	REST		CD2
	MAP3K14		ZNF614
	ARID3A		SAT2
	STOML1		GALNT2
	UHRF2		RMDN3
	XRCC6		ATXN7
	AICDA		FIS1
	PAG1		UBE2J1
	AGPAT3		CHN2
	ANKRD28		C11orf49
	CAMK2D		VEZT
	ALG14		CD83
	FRAT1		CD200
	ARID5B		ICE1
	TCF12		FOXRED1
	SIPA1L2		RIC8A
	CCNG2		EAF1
	ITSN2		SC5D
	RNF144A		IMPA2
	DHX40		ZCCHC10
	PRKCD		PDCD6IP
	GFI1B		LINC00324
	CABCOCO1		POP7
	ZNF407		IPO5
	RUNX1		TOX
	SMC4		CHDH
	MID1		CLDN10
	PLXNC1		TRPC1
	RCC2		TAC1
	KCTD5		GCNT2
	SIMC1		IK
	ABCB1		SURF4
	ZFP36L2		TRAIP
	PPP3CC		NACA
	NR3C1		CCNDBP1
	SRP68		KCNN3
	KSR1		GLOD4
	CBLB		DPY19L3
	SLC9A7		SCCPDH
	MAP3K8		BCAS2
	RAMP1		TAF1D
	JAKMIP1		CDK4
	EFNA1		PRMT1
	SH3KBP1		TEX10
	SF3A2		TYMS
	SMAD7		VPRBP
	CALR		FMOD
	ZFPM1		IRS2
	FGFR2		TMEM106C
	CPN1		CSNK2A2
	TNNI2		BTBD10
	MAML3		PODXL
	MORN3		RITA1
	GM2A		ADCK2
	DENND4B		DLEU2
	SRGAP2		NR1D2
	PPP2R5C		HRAS
	ZCCHC7		SAYSD1
	ST3GAL6		METTL16
	TBXAS1		NDUFAF1
	DENND4A		HOTAIRM1
	ANKRD11		MAP2K4
	OXR1		UQCRQ
	ZDHHC19		CAND2
	ZNF217		TRANK1
	KANSL1		SPRYD7
	CDC42		TMEM263
	TNKS		KAT5
	WDFY4		MDH2
	ZBTB7A		ZNF480
	PRRC2C		TPD52L1
	RNF115		TXNL4A
	GALNT7		RAB25
	SRGN		FCRLB
	ADRB2		HN1
	SGMS1		XRCC1
	ZNRF2		ABRACL
	CXXC5		TBCCD1
	TFRC		KIF9
	ITPR2		DERL2
	BCOR		NDC80
	CMTM6		ZBTB41
	CCNT2		DCUN1D2
	JAZF1		AP2S1
	SEMA4B		2021-09-08
	PTPRVP		MRPL11
	PLEKHF2		NSUN5
	HSDL1		SF3B5
	MAP4K5		MPDU1
	SPIN1		ARPC1A
	ARNTL		ZNF530
	CTCF		RUFY1
	HEG1		SNRNP48
	MCL1		C1orf131
	NUDT3		ZNF18
	FAM149B1		WDR26
	RPRD2		C3orf70
	CAMK2G		SLC37A1
	LMTK2		TMEM5
	ATF7IP		ORC5
	IVD		MUS81
	HNRNPC		ACAA2
	FXR1		OIP5
	SF1		HIST1H2AG
	UBASH3A		FLVCR1-AS1
	EIF4B		RUVBL2
	IRF4		ISCA1
	PRKCE		RPAP1
	WDR81		MRPL9
	DNM3		GPR160
	MYLIP		SLC35A1
	PECAM1		SDHAF1
	DOCK9		FAM120AOS
	PTPN1		ABT1
	SESN3		NUF2
	CAPZA1		ARID2
	UVRAG		CKMT2-AS1
	LSM6		BROX
	PLEK2		ZBTB4
	TPM4		POU2F2
	TG		GPD1L
	BCL2L11		B4GALT4
	SERINC5		C6orf120
	RPS20		CBLN2
	CD80		NUDT16
	MTA3		DUSP10
	PHF6		PPP1R17
	RASGRP1		LILRA5
	RIN3		FARS2
	SUV39H1		TRMT11
	HNRNPF		CCDC28A
	GJA3		NNMT
	RREB1		NUFIP1
	CBL		NPHP3
	SP1		MMP1
	MND1		ZNF611
	ZBTB1		ARGLU1
	TTC28		ZNF3
	TNPO3		PPP4R1
	HES6		ALDH5A1
	LEPROTL1		FKTN
	DCUN1D1		TWSG1
	MBNL1		LINC00094
	SYK		EPHB1
	MUL1		CTDP1
	NUP58		CREB3L4
	KIAA1671		TARBP1
	IQGAP1		FBXO30
	IFNG		STYXL1
	TBC1D1		CDCA5
	H6PD		CDC40
	GNAQ		PEX11B
	DOCK10		UBE2T
	UBE2E1		GALNT10
	SNX30		SLAMF6
	TNFAIP8		FBXO15
	SF3B1		CRNDE
	RECK		LSAMP
	RBM47		ZIK1
	BCL2L1		WEE1
	FAM69A		CD109
	SLC20A2		BANF1
	JARID2		SMAP1
	CELSR1		MRPL22
	FGFR1OP2		SLC25A15
	MSI2		BBX
	MRTFA		DAAM2
	ETS1		DTX4
	TEC		C11orf57
	SLF2		WIBG
	TMEM131		DNAJB11
	UBE4B		GALNT15
	SMIM14		GLCCI1
	OTUD5		ASPN
	EDEM1		POT1
	FAM43A		ZNF165
	TNRC6C		C3orf62
	MGAT4A		MIPEP
	ERF		QSOX2
	MLLT10		TRIP6
	INPP5D		CCDC167
	ARID3B		EI24
	HJURP		RWDD2B
	DPP8		AAAS
	MSRA		MCF2L-AS1
	TMEM163		HDDC2
	YLPM1		MTUS2
	FYTTD1		CRADD
	SOCS2		DUSP12
	BRWD3		CCDC174
	CREBRF		FIG4
	CRTC3		IRAK1BP1
	NT5C2		ATP6V1F
	AKAP13		DIAPH3
	ETFBKMT		COPB2
	MTSS1		C6orf211
	DYRK1A		CTR9
	PTBP2		PTTG1IP
	NEDD9		FAM3C
	JAK3		UBR1
	CCDC146		COPS6
	JAK1		MCCC1
	HIPK2		VPS35
	ZMIZ1		BRI3BP
	PABPC1		SIKE1
	CUEDC1		PARP15
	PDLIM3		TTC19
	SCN8A		RBM4B
	ZFHX3		PPP1R15A
	CDC42SE2		ME2
	GPM6B		ZCCHC6
	RAD21		C12orf49
	IRF8		METTL18
	SPATA13		GRAMD1B
	GTF3C6		FAM126A
	RBM27		MRPS10
	EXOC3L1		RABIF
	BCL11A		SIAH2
	F12		ASH1L-AS1
	RLIM		IP6K2
	RIPOR2		HNRNPD
	RNF157		RCOR1
	EIF4G2		SEC16A
	MAP4K4		SMAD2
	RPF1		ATP5A1
	SYNPO		NOL4
	LTA		LRRC32
	EPS15L1		MMP3
	HIST1H3A		LMNB1
	ETV6		TSSC4
	RFX7		YAE1D1
	RELN		RINT1
	METTL3		NRN1
	SERBP1		BPNT1
	ATP1B3		MYL12B
	ANP32B		ACTR3B
	RASA3		SASH1
	TIFA		BRCA2
	GCNT1		C6orf89
	CELF4		CHMP2A
	CDKAL1		RTN4IP1
	HIPK1		UNC119B
	SUSD1		GTF2H1
	PKD2L2		CR1L
	MARCH1		ZPR1
	TRIM8		NAMPT
	TTC7B		VKORC1L1
	PHF21A		HACL1
	FAM49B		HAUS1
	ZNRF1		MT1E
	USP3		PPP5C
	FTX		RNASEH2C
	PUM1		FAM102A
	CNOT6L		SCGB1A1
	H2AFY		YAF2
			SMKR1
			BRPF1
			CEP290
			AMFR
			CNPY3
			TFB1M
			FNIP2
			WDFY3
			CEP63
			TSC1
			PSMB7
			ALOX5AP
			POSTN
			SHQ1
			THUMPD3
			ELP6
			PDCL
			SERTAD4
			TRIM4
			FMO3
			NUPL2
			CAPNS1
			MDM2
			DYNC1LI1
			COA4
			SPTY2D1
			SNHG15
			EID2B
			KLHDC3
			NBEA
			ABCA6
			VPS4B
			ZNF808
			MYEOV
			FRG1
			THBS4
			GBE1
			METTL6
			SOD1
			PAPOLG
			SIRT5
			CAPN2
			TMX3
			SEC22C
			TIAM2
			RNF146
			TWISTNB
			TMEM203
			WDR74
			BNIP1
			ST6GALNAC4
			UQCC3
			ZSCAN21
			MCM7
			RPL15
			APTR
			TRAPPC11
			NAA38
			PRPF31
			MRPL55
			NDUFV1
			SRD5A1
			RAB3GAP2
			GLT8D1
			RIOK2
			RASA2
			STEAP1B
			UFSP2
			NAAA
			ABHD13
			2021-03-01
			DCBLD1
			LPIN2
			PDGFA
			TARS2
			NAPSA
			MUT
			MRPL14
			CENPW
			ZNF211
			BRD7
			NISCH
			TMEM181
			TAX1BP3
			MINPP1
			TMEM43
			CEP85L
			NUDT19
			SKI
			IPCEF1
			RPL28
			SEC61G
			TRIM11
			COPG2
			CCNT1
			IARS
			DEGS1
			WDR53
			MPP6
			PLSCR1
			PHACTR2
			RPRD1A
			DDIAS
			FEZ1
			APOD
			SLC25A11
			TMEM126A
			DENND6A
			EIF3J
			RBBP8
			BCAT2
			ATP5J
			MFN1
			ZNF589
			RAB4A
			GOLGA2
			ESCO1
			CAMSAP2
			ACSL1
			TUBA1C
			TRNT1
			PTPRG
			NCOR1
			MOCOS
			TXNRD1
			UBE2H
			LACC1
			PATL2
			MRPS31
			STIP1
			NT5DC2
			PSMB4
			RGS13
			FAM184A
			GPER1
			MPLKIP
			HSP90AB1
			TAF11
			ARF5
			CCT3
			PMAIP1
			TARBP2
			SLC25A20
			MTHFD1L
			RSBN1
			HIST1H2AC
			RBM5
			TSPYL1
			ERO1LB
			TUBGCP4
			CDK7
			SSR2
			COPS3
			LIG1
			PMPCB
			ADCY10P1
			LSM8
			PRKRIP1
			MCM2
			MACC1
			CEP19
			CDAN1
			ZNF415
			ZDHHC13
			BHLHE40
			CEP192
			IFT88
			SPA17
			TRIM52-AS1
			ATP2B4
			TNFRSF14
			MRPS36
			TRIM28
			ZNF160
			MZF1
			GGCT
			BZW2
			DHX29
			PSMD4
			GPX8
			REPS1
			INHBE
			SLC29A1
			TM9SF2
			CD70
			GLRX
			HIST1H2BK
			MAP3K4
			ALG8
			RHOG
			PDHX
			MINA
			ZNF606
			CDK2
			LIN9
			XRN1
			ESYT2
			C21orf33
			NUP107
			TIMELESS
			DDX10
			SLC25A36
			FCRL5
			ZNF507
			FBXL7
			RPA3
			OGFOD1
			YIF1A
			MICU2
			C12orf45
			NLRP4
			RPUSD2
			PTPLB
			TDRD6
			POLE
			H2AFV
			FABP6
			POLH
			ABCA9
			PHTF1
			EMC6
			LRRC1
			TOMM70A
			PQLC1
			LINC00888
			DDX59
			CYB5R2
			NADK
			TIPRL
			SLC35G2
			MED31
			FECH
			RAP2A
			ZNF106
			TP53TG1
			ABHD10
			LAMTOR4
			NR2C1
			RSPRY1
			VCAN
			TAF8
			ZNF594
			LENG1
			BCL7B
			2021-03-09
			PPP6C
			MT1F
			OTUB1
			RPL35A
			ZNF628
			TMEM41A
			PRPSAP2
			GINM1
			CHP1
			CBX3
			ZCCHC2
			ANKRD13A
			PLGRKT
			MAP4K2
			C16orf87
			LOX
			SYPL1
			KBTBD2
			PPP4R2
			BUD13
			UBE2E2
			LAMB2
			SDE2
			SUCO
			TATDN3
			CDC23
			MCUR1
			MAP3K7
			EHD1
			ILDR2
			SRA1
			EID2
			KIAA1586
			ZNF550
			CHCHD6
			MPHOSPH9
			RPS6KA1
			SLC7A1
			MIS12
			KDM1B
			EIF2B1
			HIST1H3D
			RNF10
			ZNF567
			F5
			LINC00467
			ZC3H4
			ALG5
			FAM118B
			DNAJC17
			N4BP1
			HIST1H4H
			SLC35F2
			WDR48
			CYB5D1
			GUK1
			USP12
			CSTB
			SLC46A3
			NDUFA12
			HINFP
			STAMBPL1
			VPS72
			MRPS25
			HSBP1L1
			TTC14
			IMPDH1
			PPIC
			NFYB
			ETFB
			OTULIN
			SNX8
			TUBB4B
			SARNP
			SNHG1
			TBRG4
			TIMM50
			TFEB
			OIP5-AS1
			KPTN
			RNMT
			USO1
			MICAL1
			BLZF1
			MRPL42
			VRK3
			FASTK
			SWI5
			CD164
			CENPK
			MIA3
			PCBP2
			NDUFB2
			FAM46C
			HAX1
			NUP205
			MFAP1
			KDM2B
			NEURL1B
			ASF1A
			HIST1H2BD
			COQ4
			ELP2
			RNF8
			MBOAT7
			PDCD1LG2
			AIG1
			ZNF418
			SBF2-AS1
			ZNF404
			LARP4
			CWC15
			NSMAF
			ADSS
			SKIL
			DEDD2
			ZNF814
			TFCP2
			LY9
			TOP2B
			MRPL23
			SFMBT1
			RSPO3
			CNOT3
			ANO3
			TYW1
			HIBADH
			ZFAND2A
			DEK
			ARHGAP24
			TPST1
			MED19
			LRRC57
			C6orf226
			SUCLG2
			MYL6B
			MLH1
			POLD3
			BEND3
			GYG1
			MRPL36
			MKRN1
			NCOA7
			KCTD3
			ITGAE
			MON1A
			COX7C
			PMP22
			IFRD2
			KCNMB4
			SEC61B
			ANKRD7
			GALNT1
			SBNO1
			NARS2
			SLC39A1
			ADNP2
			SERPINB3
			HIST1H1C
			N6AMT2
			GNA12
			TSFM
			WRB
			TRMT1L
			VNN2
			FBXO28
			CLEC10A
			INO80
			NDUFS3
			TTC33
			THUMPD3-AS1
			USP28
			MTCH2
			PARP9
			AUTS2
			MT2A
			FBXL4
			ME1
			KLHDC9
			LEPREL1
			BMP2K
			RNF123
			TBC1D23
			KDSR
			HINT1
			CHCHD2
			MAP2K3
			SCAP
			ZUFSP
			NARS
			CCDC126
			PRCC
			CLASRP
			FAM101B
			CWF19L2
			EPM2AIP1
			ZBTB32
			RFC5
			LPCAT1
			HEATR2
			RBM28
			PEBP1
			RMND1
			AMIGO2
			RALBP1
			CAAP1
			POLA2
			FBXL13
			UTP15
			CCT6A
			PHF11
			PHKB
			ZNF776
			NDEL1
			EHHADH
			C11orf70
			RANBP9
			TMEM147
			YIPF3
			NUDT21
			FKBP2
			INSIG1
			LINC00526
			ZNF235
			NEK2
			MBD1
			HIST2H2BE
			THEMIS
			SHMT2
			VPS45
			SCO1
			ZNF850
			TP53BP2
			AP1S1
			C18orf21
			KAT2B
			LYPLAL1
			HNRNPU-AS1
			BRWD1
			C1orf43
			ZNF445
			LETMD1
			PPIP5K1
			GOLPH3L
			STT3B
			PIGM
			ZADH2
			IFIT3
			HMGB1
			TRIM68
			SENP5
			ZNF304
			PSPH
			LBR
			RPL39L
			AGPAT9
			CCDC51
			DARS2
			CDYL
			CDC25A
			ANKRD37
			BAIAP2L1
			NAT14
			ESPL1
			LTV1
			DONSON
			ATOX1
			USP30
			MAP4
			E2F8
			ZNF416
			UGCG
			STT3A
			LPP
			ORC3
			PTPRCAP
			FIBP
			HECA
			YIF1B
			HIVEP1
			SPIB
			TBCB
			DFFB
			ELP4
			RYK
			DLGAP1-AS1
			QARS
			ARV1
			ZSCAN18
			CEP70
			GSTA1
			TRAF3IP2
			RAC1
			KMT2E
			MDFIC
			CCDC59
			MED20
			TMEM160
			MBNL2
			TAF4B
			ZNF189
			MTA2
			MALT1
			PNKP
			TUBGCP3
			DEPDC1B
			MMP13
			ZNF473
			BTLA
			PRKCDBP
			RFX5
			TXNDC15
			SPTLC1
			HLTF
			TFDP2
			TOPBP1
			ECHDC1
			CCDC12
			ZBTB34
			GPR180
			NDUFAF3
			NETO2
			NOSIP
			IFT46
			CDK5RAP2
			RNF41
			EIF3B
			AK3
			CHID1
			PTPDC1
			RHOF
			EPDR1
			DUSP22
			MCRS1
			TPP2
			GINS3
			GTF2E1
			ZFP3
			MED29
			CCDC50
			MRPS14
			FBXO8
			PRDX6
			RFC3
			TTF2
			ILF2
			AKAP7
			RGS16
			EXT2
			NAPSB
			ZSCAN30
			DOLK
			NOM1
			ASCC3
			BASP1
			FCGR2B
			ACTL6A
			EIF3J-AS1
			TMEM60
			ARHGEF7
			PAN3-AS1
			ABCG1
			HRK
			LRTOMT
			MAPKAPK5-AS1
			ZNF277
			LINC00936
			RAB30-AS1
			COG6
			SARS2
			CD55
			PROK2
			RPP40
			ZNF197
			ACAT1
			PTOV1
			GABPB2
			NUP93
			ZNF274
			PLEKHA8P1
			NAPG
			ANKRD10
			TAGLN2
			ZNF397
			NEK4
			PRKAR2A
			DPH3
			APOC3
			FMO4
			THYN1
			PAFAH1B1
			KATNAL1
			PSMC2
			APEH
			GGA3
			PCYT1A
			TBC1D5
			FOLH1
			MAPKAP1
			BRMS1
			MYO6
			GLRX2
			PCMT1
			SOCS6
			TMEM223
			AKIRIN2
			MRPL24
			ATP1B1
			RIC1
			FAS
			KIFAP3
			AFG3L2
			C5orf15
			GSTA4
			HSPBAP1
			MARK1
			CSTF3
			UBA7
			BORA
			CDKN1B
			OSMR
			PRPF19
			ZNF574
			USP49
			NDUFS8
			RASAL1
			YEATS2
			JTB
			SLC35B2
			DTX3L
			CHEK1
			NEIL3
			LRRC58
			NABP2
			MRPL47
			COPA
			PPAP2A
			DYNLT1
			RTN3
			PSMB6
			TMEM143
			COPG1
			COA6
			PIBF1
			MAEL
			C6orf203
			CCT2
			ARF4
			NUP153
			CLK2
			ANAPC13
			PPP6R1
			ATP5B
			HSD17B4
			SPRTN
			ZNHIT1
			HMGN3
			MRPL48
			KBTBD6
			SUPT5H
			PIK3C3
			POLR2I
			ZNF665
			LARS
			COPZ1
			KATNA1
			ZBTB2
			CDK2AP2
			SND1
			MFI2-AS1
			CXXC1
			RAI14
			FAM216A
			HIST1H2BC
			LY86
			CLP1
			SNRPA
			RASGRP2
			PIH1D1
			PIGR
			CFH
			CDC25C
			LRRC4
			ZNF670
			NRIP1
			SPICE1
			ZNF318
			FCRL3
			MED10
			GTF3A
			HACE1
			SNRPF
			LSG1
			PLEKHG2
			WDR5B
			ISOC2
			ARMC8
			BBS10
			DSG2
			MYNN
			HSPA4
			PAN2
			MMAB
			POC5
			SLC1A5
			DCLRE1B
			NDUFB4
			LPXN
			MT1M
			IDNK
			PSMG2
			ZNF639
			DTX1
			C11orf58
			PEX1
			GPALPP1
			SUN1
			C12orf10
			MRE11A
			CASD1
			ZNF765
			DBF4
			NUPL1
			NRAS
			ZNF138
			LOH12CR1
			CD58
			HDAC9
			DNAJC3
			RAB21
			ZW10
			C12orf29
			UHMK1
			CEP162
			MPC1
			HECTD4
			PLAGL1
			RNF20
			TAMM41
			PIM1
			ZBTB43
			IFIT2
			MEA1
			ARIH2
			RNF2
			USPL1
			SRR
			NEK7
			ACTR6
			KIAA1524
			COG2
			PAXIP1
			PPP1CC
			TM7SF2
			ZNF92
			MAP4K1
			OXCT1
			RRAS2
			AASDHPPT
			MCM3
			FAM149A
			VPS51
			PDE9A
			PGBD1
			PITPNA
			NDUFS2
			ILK
			CARD6
			MRPS7
			CCNL2
			GTF2F2
			NME6
			NHP2
			SNAPC4
			KIAA1407
			ANXA6
			CDK6
			CDADC1
			TFPT
			VPS39
			DPM3
			AP4B1
			TUFT1
			SLC25A13
			IFT22
			GPR126
			MRRF
			VANGL2
			RAPGEF1
			AKAP10
			TIGIT
			SGOL1
			MRPS33
			RPAP3
			AKTIP
			UBE2M
			AIM1
			ZNF281
			MED11
			TMEM14A
			SNX4
			YY1AP1
			RAB23
			PRUNE
			GGPS1
			CGGBP1
			SUGT1
			SNRPD1
			P4HTM
			MEPCE
			NCAPG2
			LNP1
			NAA50
			CARS2
			REV3L
			EXOC8
			DDX60
			B4GALT6
			ATG5
			RGS7
			MRPL20
			EPRS
			COX20
			C6orf99
			TCTN1
			MBD4
			CCDC86
			GID4
			PEX7
			MYH10
			PARPBP
			RUVBL1
			STX11
			ZSCAN29
			ADAL
			THOC1
			STXBP5
			TRPT1
			NEK1
			ZNF296
			NOP16
			IFNGR2
			NDUFA4
			NICN1
			NFKBID
			FCRL2
			EGFLAM
			SHPRH
			PLEKHA7
			STX7
			SIPA1L3
			LIPA
			SETD6
			FAM220A
			RABGAP1
			CAMLG
			TSPAN33
			RGCC
			LRRC34
			MTCH1
			NOX4
			ZBTB26
			BAD
			HEXB
			PDS5B
			DIEXF
			SMPDL3A
			MTIF3
			ATF5
			TULP4
			PCID2
			CYB5D2
			STK33
			LINC00667
			LAT2
			KCNK1
			HNRNPUL1
			LIG4
			IL17RB
			OSTM1
			SUMF2
			DIRAS2
			RNFT2
			NDFIP2
			TXNL1
			RNF168
			USP45
			TRIM69
			CAMP
			THG1L
			NAPEPLD
			PDCD2L
			ZNF134
			CRYBG3
			ESD
			PNRC1
			RFESD
			IQCD
			MDM1
			RBL2
			PRDX5
			PPIA
			ASRGL1
			LENG8
			CD46
			PTX3
			ZKSCAN4
			TMED2
			PMS2P1
			PRUNE2
			SMAD4
			WRAP73
			SLC35B3
			ARMC12
			ACPP
			PFKM
			STAT6
			ZNF195
			MRPL17
			NSUN5P1
			TRIAP1
			ARMC10
			GLI3
			PTCH1
			NEDD1
			SLC7A10
			SNX20
			PFDN5
			LINC00158
			CRISP2
			GOPC
			PNPLA8
			H2AFX
			ZNF444
			POLR3C
			GNB2
			C7
			SNX14
			ATG101
			LONP2
			SPCS1
			CUX2
			ARFIP2
			CCNC
			TADA1
			LEMD3
			PUS7L
			PEX6
			CHKA
			AIP
			LGALS14
			HOXA7
			RNF138
			POLQ
			ZFP82
			CNOT10
			MR1
			EXOSC5
			AIMP2
			DIS3
			IQCB1
			CHODL
			EXOSC8
			SPATS2
			KPNA5
			COA1
			ZNF292
			ZNF184
			SEH1L
			IFRD1
			FUZ
			ZNF813
			DROSHA
			ZBTB6
			PUS10
			SURF2
			KPNA1
			ACTN2
			SKA1
			TMEM41B
			S100A11
			SRP9
			MKRN2
			CPED1
			TROAP
			FBXL2
			ECI2
			SNAPIN
			MED23
			SEC31A
			HEATR1
			UFC1
			EEF1A1
			VPS8
			LSS
			STAG3
			TOR1B
			ARIH2OS
			B3GALTL
			RPF2
			ING2
			TRPM4
			GAPT
			CREBL2
			TGDS
			CASP3
			ICK
			LRRC47
			CCDC68
			CUL1
			PHLPP1
			PARP1
			ACAP1
			SIAH1
			PDIA5
			CNEP1R1
			KIAA0040
			CXCR5
			KRT2
			DALRD3
			EML2
			TUBE1
			DHFRL1
			SKA3
			SLC37A4
			PTPRK
			TMA16
			ZNF45
			CNTN3
			ZNF610
			ZNF329
			NAPA
			PHRF1
			KIAA1324L
			GTPBP8
			CACNA1D
			ZNF140
			PIK3R4
			SAP30L
			CD37
			DPT
			PPP1R2
			GLUD1
			RLN2
			MRPL18
			BBS2
			PGAM5
			FBXO21
			ZNF394
			LMAN2
			ODF2
			KCNT2
			DENND5A
			TMEM150C
			NUP98
			FASTKD3
			BDH1
			SMC2
			SERGEF
			MED4
			RMI1
			SS18
			SHCBP1
			PRPF4
			TAF6
			DEDD
			MYD88
			TMEM9
			DLG2
			TAF1A
			GPATCH1
			ASPM
			PAPD5
			RRP8
			NT5C3A
			RFC2
			KRIT1
			MRPL32
			ATP5SL
			PMEL
			PIAS2
			TBC1D13
			ARHGAP18
			DNAJA2
			PSMG3
			EIF1B
			ATP5L
			PRIM1
			EPB41L4A-AS1
			TNFSF4
			ELP5
			MAPKAPK5
			POMP
			ACAD9
			B3GALNT1
			C7orf57
			ZNF428
			TFB2M
			COX6B1
			KIAA0907
			FAM65B
			DENR
			ADPRH
			EPB41L2
			ZNF571
			NLRC5
			OR7E14P
			YBEY
			TIMM10
			PIK3CG
			CAPRIN1
			ETFDH
			PEA15
			UMODL1
			SNHG5
			TRIM13
			BRAT1
			NME7
			C12orf43
			ENPP5
			SNAP23
			TFDP1
			HSPA9
			DENND1B
			LSM5
			SURF1
			MGA
			FAM173B
			CIC
			CD79A
			TSEN2
			TRAPPC1
			RBM42
			PDDC1
			SYMPK
			CCDC53
			TRAPPC8
			RUSC1
			NUP160
			RTTN
			TPGS2
			FADD
			TBPL1
			DAZL
			BRI3
			USP21
			MRPL39
			SRPK2
			ORMDL2
			DDIT3
			FAM46A
			ZNF766
			FIGNL1
			SAP18
			RWDD1
			PUS7
			ZKSCAN5
			PAXIP1-AS1
			TUBB6
			ENSA
			RALA
			CKAP2
			RNF144B
			HTATIP2
			PEX3
			LINC00461
			ZNF526
			SLC43A1
			PPP2R1A
			ABCB10
			TMEM245
			KCTD6
			TROVE2
			FNDC3A
			AUNIP
			CEP76
			MRPL2
			COMMD10
			COG5
			GLTSCR1L
			NGLY1
			KLHL12
			C19orf48
			NCBP2
			ZNF784
			HNRNPAB
			KLHL8
			ADAM1A
			DNAJC2
			NR5A2
			HSPBP1
			KIAA0195
			CEBPG
			ATRIP
			STRBP
			EIF2A
			GTF3C4
			ABHD3
			SCARB2
			IQSEC1
			PIGN
			ZDHHC23
			CRBN
			BAG2
			TTF1
			TTC21A
			ZNF256
			HDAC2
			TIMMDC1
			C1orf74
			GBAS
			DNAJB9
			PRSS23
			MIR3916
			ASNS
			MRPL49
			POLR1D
			CDKN2AIP
			KRR1
			ABCB4
			SETDB2
			PDZRN4
			MXD3
			CD81
			NIT1
			OR51E1
			TIMM8B
			RABEP1
			TMCO1
			PARL
			TMEM116
			CRNN
			RYR2
			TRRAP
			LRWD1
			SHFM1
			TRIM32
			PTS
			TSEN34
			KIF18A
			DDX54
			IBTK
			FBL
			TMEM170B
			KIF15
			C21orf91
			LINC00909
			CDC73
			SNX3
			C19orf54
			RTP4
			DYNC1I1
			ZNF273
			BAP1
			ANAPC5
			DZIP3
			ST14
			LNX2
			CYLD
			ZEB2
			RIT1
			ERP44
			METTL7A
			NCKIPSD
			FAM210A
			WTAP
			CRYGS
			KIAA1468
			ZNF180
			NFKBIB
			USF1
			MTMR2
			SURF6
			BPHL
			MTCL1
			PHF14
			RRM1
			PA2G4
			WDR76
			PRMT3
			RAD17
			ZCCHC8
			2021-09-07
			BCDIN3D
			NDUFB2-AS1
			HSPH1
			PPAPDC2
			KLHDC10
			CDC16
			IL7R
			UBA2
			LINC01003
			PRSS16
			PCCA
			ANKRD12
			CFHR2
			OSBPL11
			ATF6
			RBM18
			FMO2
			IPO11
			ITFG1
			HAUS5
			ZC3H11A
			C11orf1
			ZSWIM7
			EIF2AK1
			C18orf25
			UBQLN1
			B4GALT3
			MAP1B
			ZNF587
			NVL
			MYO7A
			TMEM220
			PPFIBP2
			C11orf24
			DENND1C
			RBMS3
			CCDC15
			SSSCA1
			UBA5
			REL
			TMEM194A
			TMEM242
[truncated: 255 more rows]

## Sheet: DLBCL DEG
	VENN diagramm - Figure 1e
	CIS non overlapping	Overlap	DEG non overlapping
Number	534 (353 human genes)	424	6301
	MSL1	CXCR4	MSRB1
	EPB41L4B	TMSB10	PNCK
	ZEB1	CYTH1	DPM2
	ERG	CHD9	CLMP
	SEMA4D	SORL1	FSTL1
	THRAP3	NFIA	RPS11
	MED13L	CHD1	PNMA1
	RPS6KA5	RUNX3	KRTCAP2
	STX8	PRKCB	CD44
	RELT	PRDM2	MMP2
	ROCK2	CD38	SLMAP
	SELL	RMND5B	HAUS2
	DNAJC15	FBXO11	FARP1
	FOXM1	ST8SIA4	TRAF3IP2-AS1
	FRS2	KIAA1211L	KCNMA1
	HDAC7	TMEM255A	ERCC5
	TPM3	PTP4A2	GNL3
	HIKESHI	PWP2	ATF6B
	C8orf44-SGK3	RCSD1	ITGA5
	CNOT1	CDK17	ECHS1
	EXOC2	DAPP1	PFKP
	CACNB1	GNG12	NAPRT
	KDM6A	AHNAK	PDCL3
	ATF7	RBPMS	AEN
	KRT222	RBBP6	CLK4
	PTPN2	JADE1	NCF4
	UBE2N	MILR1	NAGPA
	LMO4	NFYC	IRAK1
	BTK	RPN1	BRIX1
	JPX	GPATCH8	PXYLP1
	ENTPD7	TFE3	NHLRC3
	TNRC18	SERP1	LMAN1
	EIF3D	XPO4	ESYT1
	SSMEM1	ZNF710	LDB3
	FAM49A	ELF1	GALNT3
	XXYLT1	NOTCH2	GP1BA
	SOST	CEP164	LOC102606465
	SMS	FLI1	UBAC1
	PTP4A3	CUL3	UQCR11
	OR6S1	PARVB	LINC01279
	LINC-PINT	MAST4	SCAF8
	KCTD2	MYC	TOP1MT
	SUPT16H	ARID1B	MMP7
	OTUB2	SRSF3	CCNI
	GSK3B	VPS37B	EP300
	WDR82	FOXO1	CRNKL1
	CNOT2	SETD3	CPXM2
	GPBP1	HMBS	HS3ST3A1
	KLHDC1	ARHGDIB	RTN1
	KDM4A	STK24	RDH10
	HFM1	ATP11B	GPSM2
	HLCS	ADGRE5	HIC2
	STK10	SHE	KLHL14
	FAM20B	PIK3C2B	SIRPB2
	MAN1A1	GFOD1	UTY
	PCED1B	CTNNA1	DTNBP1
	SLC44A3	FOXN3	SLC2A5
	ENTHD1	API5	TRIB3
	TLE3	PTBP3	COPRS
	FAM117A	AKT2	KBTBD8
	SNX5	SESN1	CCNB1
	MCOLN3	CDK13	TRGC2
	MASP2	STAG1	ANAPC4
	ZNRF3	GIMAP4	PARN
	EML4	ARMC9	TMEM42
	TBL1XR1	ITPKB	TMX4
	CMTR1	SP140	SOD2
	HIST1H3C	PRDM10	LRMDA
	FBXL17	SLC16A4	PNPT1
	PDZD2	ELMO1	FGR
	TNIP1	IER5	MSRB3
	MTPN	RASGRP3	COX15
	IRF2	SYF2	KCNK6
	DGKA	LRMP	XK
	TMEM243	ILDR1	SLC15A2
	TRAF3IP3	METAP2	HEPH
	TBC1D15	RHOQ	MET
	MBP	PAN3	LOC145783
	GATA2	GNG7	TOB2
	AJUBA	RUNX2	ING3
	PTPRJ	MECOM	INIP
	TCF20	E2F2	BANK1
	FAM178B	PLEKHA2	NINL
	ATRNL1	SLC7A7	COPS7A
	SLC25A45	IL10RA	CAPS
	PSPC1	MED12L	IGKV1D-13
	GSE1	RAPGEF5	SLC12A8
	COMMD6	LRCH1	RNF185
	BICRA	ACAP2	OSBPL8
	TNPO2	CDCA2	TNS3
	LBH	PIK3R1	NR4A2
	MYO1D	SELENON	SPIN2B
	HNRNPU	BMI1	PIR
	AANAT	GNB1	LONP1
	BAIAP2	BTD	PPCS
	CHST3	ST6GAL1	C4orf3
	RCBTB2	SLC25A51	EVC
	EIF2D	RAB10	DUS2
	MYB	SPRED2	CXCL13
	SLC44A4	TPR	RPL7A
	COX5A	MCPH1	ARL6IP1
	RAP1A	BRAF	TEAD1
	TRIO	KTN1	C15orf41
	ATXN7L1	KMT2C	SLC25A14
	MSN	ARID1A	DMC1
	ARHGAP17	RBMS1	SERPINF1
	MYOM1	MEF2C	WDR34
	NFATC1	AFF3	ECH1
	EML1	KLF3	ATXN10
	MRVI1	BCL2L12	SUGCT
	CDK12	ADD3	FAHD1
	CACNA1E	KANSL2	DHRS11
	PGAP2	POLR1C	DIP2A
	MAP3K14	RENBP	CCL22
	TRAF3	POLI	PTPN22
	ALG14	SMARCC1	CMPK2
	RNF144A	RAD51B	BRCA1
	ABCB1	NDST1	RABGGTA
	ZFP36L2	PTK2B	GEN1
	SRP68	IRF2BP2	ZNF510
	MAP3K8	SOX4	CDC25B
	SENP6	DIRC2	TMEM19
	ZNF516	ACVRL1	WDR89
	CPN1	PTPN12	LUZP1
	NR1H2	MAP3K5	NUDT9P1
	PPP2R5C	STAG2	TIGAR
	OXR1	MAML2	C5AR1
	ZDHHC19	LNPEP	ZNF623
	CDC42	EZH2	ATP5MG
	ZBTB7A	POU2AF1	A2M
	PRRC2C	VWA8	PHLDB3
	ZNRF2	XRCC6	USP6NL
	ITPR2	PAG1	SLCO2B1
	CCNT2	ANKRD28	ABCD4
	RFC4	CCM2	CCDC66
	PTPRVP	TCF12	PPP1R15B
	MCL1	PRKCD	VKORC1
	CAMK2G	RUNX1	LARP7
	IVD	MID1	TERF2IP
	FXR1	RCC2	FOXK2
	NUP210	NAA16	COL1A1
	UBASH3A	CD180	PDCD5
	CAPZA1	TMPO	SLC8A1
	STX17	EFNA1	AP1S2
	GJA3	ARHGEF3	RBM17
	RREB1	MAML3	ACBD3
	ZBTB1	ST3GAL6	VGLL3
	TNPO3	DENND4A	SPAG11B
	MUL1	ANKRD11	SEL1L3
	DDX6	EBF1	C1orf61
	IPO7	TNKS	CD1A
	FAM69A	SNX2	TRAF5
	MRTFA	SRGN	CEP350
	TEC	SGMS1	CST7
	UBE4B	MLLT3	RAPGEF6
	OTUD5	JAZF1	CIAO1
	TNRC6C	PLEKHF2	NEIL1
	MLLT10	MAP4K5	CAVIN3
	ARID3B	NUDT3	C16orf45
	MSRA	HNRNPC	SHROOM1
	TGFBR2	SF1	GFPT2
	SLC38A1	IRF4	TBXT
	SLC35E3	PRKCE	CCL19
	ZMIZ1	PECAM1	BORCS7
	CUEDC1	PTPN1	NOA1
	CDC42SE2	UVRAG	FAM98A
	GTF3C6	SERINC5	RAD23B
	EXOC3L1	HIVEP2	VWA5A
	RLIM	MTA3	STK17A
	GMDS	SOX5	NCOR2
	RELN	RIN3	CNPY4
	CELF4	HNRNPF	NAT8L
	CDKAL1	SP1	CHRAC1
	SCML4	MND1	TNFRSF9
	WASF2	DCUN1D1	CCNE1
	PUM1	MBNL1	CCNY
	RNLS	SYK	DUSP4
	H2AFY	NUP58	ZNF257
	G3BP1	IQGAP1	SSU72
	IGF2BP3	IFNG	SMUG1
	ZNF131	TBC1D1	USP14
	SP140L	SNX30	FAM174A
	FGFR1	SF3B1	FBXL14
	SPECC1L	MSI2	APOE
	NSMCE2	SMIM14	PSMG4
	ZNF208	EDEM1	EMC1
	DARS	SLC25A19	F8A1
	STK26	FAM43A	ALG2
	KPNA3	ERF	LINC00597
	PPP3CA	ZFAND3	HIST1H2AD
	GNAS	DPP8	LCOR
	PRDM16	SOCS2	CDK1
	HNRNPR	PTBP2	CCAR1
	SEC11C	JAK1	TMPO-AS1
	LSM12	HIPK2	POLR2B
	ARIH1	PABPC1	LINC01560
	CDC6	ZFHX3	KLHL36
	AKNA	CUX1	COQ9
	IMMT	GPM6B	OPHN1
	PICALM	MAP4K4	DESI1
	TCF4	RFX7	CDIPT
	NR2C2	SERBP1	MARF1
	GPRC5C	ATP1B3	TUBB
	FUBP1	ANP32B	GAS2L1
	UBL7	RASA3	RARRES3
	HPF1	SUSD1	WBP4
	CCDC6	PKD2L2	PLXNA1
	SEC63	TTC7B	TOR3A
	ASAP1	ZNRF1	PMF1
	NEDD4L	CNOT6L	HS2ST1
	CREBBP	ITPK1	RFX3
	DSTYK	TMCC3	CRELD2
	SGK1	FBXO42	EIF1AX
	CFAP43	CDKL3	BCL2
	OSBPL3	RASGRF1	BIN3-IT1
	UBE2D3	LRRC4C	MMP16
	CTNNB1	QPRT	ARL13B
	NAV2	NIPBL	TJAP1
	KCNMB3	HVCN1	PGGHG
	WWOX	PIK3AP1	TMEM156
	TSPAN14	RGL1	GMPPA
	PARP8	IKZF3	ND3
	TULP2	DIDO1	PLCL2
	NAP1L1	DHX15	SNX19
	FKBP8	RHOBTB2	WDFY2
	ZFX	FRYL	SEC14L1
	ZNF664	COP1	C12orf75
	DTX2	PPP1R12A	DUSP5
	FEM1C	GGA1	EMILIN1
	NUCKS1	DGKD	ID1
	LEO1	PRIM2	PIK3CB
	SYNE3	YWHAZ	COL18A1
	CCDC125	TOR1AIP1	FCN1
	PRAG1	BFSP2	TBC1D17
	ZNF268	FYN	ATP11C
	RRP1	AGO2	BIRC7
	TFAP4	ANTXR1	TOMM34
	SH3BP5	CORO1C	LIMD1
	UMAD1	ANKRD17	CARD8
	SFI1	CCND1	CD6
	CTSE	CTSK	IMMP1L
	UBXN11	SMCHD1	NIPSNAP3B
	RNASEH2B	XPOT	COG1
	ANKRD44	LIMS1	LOC101927814
	SP2	SREBF2	MTMR14
	SMPD3	PIK3CD	AQP2
	PCMTD1	NAA15	ALAD
	ZNF616	MCTP2	RBFADN
	SUZ12	GNA13	SLC9A9
	GALNT14	CCR7	GSTM4
	CPLX2	PRDM1	IPP
	RB1	FGD2	TMEM59
	NSMCE1	TNRC6B	SNX6
	DCPS	RERE	ZBTB11
	FBXW7	PPP1CA	CEP120
	MAPRE2	ZNF608	PTENP1
	ENO1	PTPRC	LUC7L2
	SP3	MYO1E	SPTBN1
	PRIMPOL	PNISR	RICTOR
	ICE2	MYBL1	BORCS8-MEF2B
	NCOA2	BLNK	TMEM104
	ACACB	WDTC1	HSF2
	CD47	COL4A2	MRPL34
	NUAK2	GLO1	TSPAN7
	RAB9A	PKIG	HLA-J
	NFKB1	GATA3	NUCB1
	COMMD3-BMI1	CMSS1	RHOH
	ZNF207	SSBP3	LRRC8A
	DLK1	OARD1	DDX49
	B4GALT5	SUSD3	CCZ1P-OR7E38P
	OR2Z1	PIP4K2A	MAN1B1-DT
	SRRM2	UBAC2	CAPN1
	SLC16A1	SNX9	GBGT1
	XPNPEP2	BAZ2B	SNX25
	TBC1D14	BOD1L1	LAGE3
	MATR3	AKAP12	UNC13B
	RASSF3	SLC39A13	DPYD
	MPPE1	CYTIP	TTLL4
	ZNF704	MTDH	HTR3A
	SNRNP70	RALGPS2	SDC2
	KIAA1958	IL17RA	COX7A2
	CAPZA2	CELF2	KDM2A
	YWHAE	OSBPL9	USP32
	REEP3	TNFRSF13B	SETMAR
	ATP13A3	TGIF1	QKI
	STOML1	PLPP3	MED27
	CSDE1	ATP10D	MAN2B1
	ARID5B	LCP1	PRDX4
	GFI1B	TRAK1	FERMT3
	CABCOCO1	RABGAP1L	PDP1
	DYM	KMO	ABHD12
	SIMC1	NOD2	AHCYL2
	CDC37L1	SCMH1	GLIS2
	CBLB	AKR1A1	PILRA
	RAF1	POU2F1	PEX16
	RAMP1	APC	ABCF2
	JAKMIP1	P2RX7	KDM4B
	SF3A2	SEC24A	HABP4
	SMAD7	SGK3	IL6R
	ZFPM1	BACH2	CHRNB2
	FGFR2	CYFIP2	UFL1
	TNNI2	PLAUR	TM6SF1
	MORN3	SCAF4	NFIL3
	GM2A	BHLHE41	FUT4
	DENND4B	FCRL1	CD53
	KANSL1	VGLL4	UBAC2-AS1
	RNF115	PDLIM5	DNAJA3
	ADRB2	XYLT1	GCA
	CMTM6	RUBCNL	GLG1
	HSDL1	B3GNT2	CIITA
	SPIN1	FNBP1	CENPU
	ARNTL	PDE3B	ZNF70
	IL12A	UCK2	CMTM3
	FAM149B1	ANKS1A	ZNF655
	CCND3	SOS1	MCOLN2
	LMTK2	ARHGAP11A	NQO2
	DNM3	PLAU	KCNQ5
	MYLIP	PTEN	QRICH1
	TBCC	AFF1	ZBTB20
	PLEK2	GTF2A1	NEU1
	TPM4	SETD2	SELENOP
	BCL2L11	SENP1	UBE2L6
	DGKG	C9orf85	CENPX
	RPS20	SDCCAG8	PCCB
	SUV39H1	SSH2	IPO13
	TBCA	PSMA3	TSN
	HES6	LRRC8C	SPRY2
	H6PD	IKZF1	TPBG
	UBE2E1	SWAP70	COMMD5
	BCL2L1	FOXC1	LTBR
	SLC20A2	LSM14A	ANKLE2
	JARID2	REST	GNB4
	NCBP1	ARID3A	AGTPBP1
	ETS1	UHRF2	CEP85
	SLF2	AICDA	NOP58
	TMEM163	AGPAT3	RPRD1B
	BRWD3	CAMK2D	CHMP7
	CREBRF	FRAT1	FKBP4
	CCDC146	SIPA1L2	ASAH1
	FOXP1	CCNG2	ZNF350
	SCN8A	ITSN2	PALM2-AKAP2
	SPATA13	RHOA	BST1
	F12	DHX40	NFYA
	RNF157	ZNF407	GORAB
	EIF4G2	SMC4	NADSYN1
	RPF1	PLXNC1	KIF14
	HIST1H3A	KCTD5	IL18BP
	ING1	PPP3CC	GFI1
	METTL3	NR3C1	YIPF2
	TRIM8	KSR1	FHL1
	WDR66	SLC9A7	DUSP18
	PHF21A	SH3KBP1	PSMD5
	FAM49B	CALR	HK3
		SRGAP2	AHR
		ZCCHC7	RPL4
		TBXAS1	VSIR
		ZNF217	E4F1
		WDFY4	CAMSAP1
		GALNT7	RTCB
		CXXC5	COQ10B
		TFRC	ARID5A
		BCOR	CYSTM1
		SEMA4B	NFE2L2
		MAP3K1	WAPL
		CTCF	SH3PXD2A
		HEG1	SH2D2A
		RPRD2	NRF1
		ATF7IP	KLF4
		EIF4B	ACAD11
		WDR81	OPA3
		PHIP	ARMH1
		DOCK9	PRDM12
		SESN3	IFI27
		LSM6	SCHIP1
		TG	HDAC3
		CD80	SKAP2
		PHF6	KRCC1
		RASGRP1	TRAF7
		CBL	TAGAP
		TTC28	MAGOHB
		CEP97	MT1G
		LEPROTL1	MOB1B
		KIAA1671	MRPL57
		GNAQ	HS1BP3
		DOCK10	OLFML2A
		TNFAIP8	DYRK4
		RECK	MICALL1
		RBM47	FXYD2
		CELSR1	UIMC1
		FGFR1OP2	PTGES3L-AARSD1
		TMEM131	TFEC
		FLAD1	SFRP2
		MGAT4A	GPBP1L1
		INPP5D	PPM1H
		HJURP	ACOT2
		YLPM1	KIN
		FYTTD1	TBX21
		CENPV	PLSCR4
		CRTC3	TNFAIP6
		NT5C2	STRIP1
		AKAP13	EXOC1
		ETFBKMT	CHMP6
		MTSS1	ZNF738
		DYRK1A	POLRMT
		NEDD9	VMP1
		JAK3	CD151
		CDK19	MANF
		PDLIM3	MRPL41
		RAD21	KLHL6
		IRF8	HOXB5
		RBM27	SNORA74A
		BCL11A	NENF
		RIPOR2	SCAMP3
		SYNPO	TTC13
		LTA	SOX9
		EPS15L1	ANKRD26P3
		ETV6	AKIRIN1
		TIFA	FAU
		GCNT1	PDGFRB
		COQ2	VRK2
		HIPK1	RDX
		MARCH1	FBXO46
		USP3	LOC101929289
		FTX	ZNF137P
			LOC100506922
			ITSN1
			SVIL
			TNKS2
			TMEM241
			SAMD10
			DEUP1
			PSTK
			NDUFAF8
			SLA
			C5
			PAQR3
			OSER1
			ANKRD26
			CPVL
			PTCRA
			TRAM2
			LOC105377468
			VWCE
			LXN
			IGLJ3
			MTMR12
			RELL1
			KLHL21
			LDLR
			ASTN2
			SCRN1
			PI15
			CCDC37-DT
			FAM177A1
			PMVK
			KLF2
			GSDME
			FAM160B1
			MPC2
			TANC2
			FAM161A
			RNF7
			ZMYM5
			PGM1
			POLR3G
			SNRPC
			CPD
			KCTD13
			HLA-DOA
			RCAN1
			SET
			PROSER3
			LOC153684
			FAM193A
			DNAJB4
			LIMD2
			TMEM189
			PECR
			LRP5L
			HSPA2
			TNFRSF17
			RAB20
			JAK2
			POLR1A
			TARSL2
			TSHZ1
			SIRPG
			BICD1
			TERF2
			TNFRSF1A
			HERC6
			AKAP2
			METTL5
			CASP1
			ACADVL
			CD8A
			SUSD6
			ISCU
			TUBB7P
			PLEKHM3
			MYCL
			CH17-340M24.3
			XAF1
			RAB15
			HBP1
			SDR16C5
			PLA2G4C
			PHGDH
			ICA1L
			HAUS4
			XIAP
			ZBED6CL
			SECTM1
			LOC692247
			TCTA
			IFNAR1
			KIAA0319L
			NAA60
			DOPEY2
			SLC29A3
			SDHD
			TALDO1
			RAB11FIP4
			OSM
			SUMF1
			NF1
			APOBEC3A
			IMPAD1
			OPN3
			TAOK2
			HCFC1R1
			PPFIBP1
			GLIPR2
			YTHDC2
			EHD2
			NCF1
			BCL7A
			EMC3-AS1
			SAT2
			MAP4K3
			HOXA5
			NUP133
			CBS
			RMDN3
			ILF3-DT
			CLK3
			KIAA0753
			GRPEL2
			INPP5B
			SNTA1
			HNRNPK
			MIR3150A
			UBE2J1
			TLR5
			FAM71A
			KDELR1
			PSMB8-AS1
			NCSTN
			CD83
			PARP4
			FAM129B
			IL18
			OXA1L
			FOXRED1
			SLC35B1
			GK5
			IGFBP2
			SIGLEC1
			SULF2
			CD93
			KLRG1
			TOR2A
			KDM6B
			ZSCAN12
			HSCB
			MGP
			TRPC1
			USP43
			VIRMA
			RRAGC
			NFAT5
			GPX4
			SRGAP2C
			RTL8C
			CCDC85B
			CCAR2
			DVL1
			PCED1A
			CMKLR1
			TYMS
			TMOD2
			GPR157
			MCM5
			ALG9
			ZFAS1
			NOL4L
			RPL39
			HERC3
			ZBTB47
			RABGGTB
			DICER1-AS1
			IL15RA
			HMBOX1
			PODXL
			ANKRD40
			COMTD1
			MUC20
			ZNF542P
			SNCA
			GPX2
			SPATS2L
			ITK
			ARHGAP26
			ZFHX2
			SLC48A1
			YPEL1
			CDK16
			GEMIN6
			JAGN1
			RABL6
			METTL16
			NDUFAF1
			PHF12
			HOTAIRM1
			UQCRQ
			FOLR2
			PHPT1
			EPB41L3
			KAT5
			LOC100506990
			PROS1
			SDR39U1
			XRCC1
			VEGFA
			ELL
			PPP6R2
			APOL1
			MGC34796
			SETBP1
			CDH11
			NDC80
			GIMAP6
			ZBTB41
			AHCTF1
			CDS2
			C2orf69
			MME
			VAT1
			PCNX2
			FAM213A
			EEF2K
			MAN2C1
			SGO1
			ZNF18
			DNAAF5
			DECR2
			MUS81
			PHYH
			SOCS3
			UNKL
			CCNA2
			DNASE1L1
			IL10RB
			NELL2
			LOC100128108
			CHPF2
			LOC101928728
			MCAT
			ALPK1
			RPLP2
			BAIAP2L2
			ISCA1
			SPNS1
			CEMP1
			E2F7
			NIPA2
			L3MBTL4-AS1
			SLC23A3
			GPR160
			BGN
			THEMIS2
			RDH11
			SH3GL1
			AUH
			PDXP
			KIF1B
			MBD2
			GPD1L
			ABHD14B
			AMOTL2
			MOSMO
			TNFAIP3
			PSRC1
			ALAS1
			ADAMTS17
			BLK
			MATN4
			CRLF3
			GBP4
			APOM
			CCDC28A
			TRIP10
			TMEM205
			NPHP3
			PIAS1
			PYURF
			TMEM134
			MMP1
			TSEN54
			SFXN3
			MAGI2-AS3
			CA12
			CEP104
			ZNF3
			PDE6G
			GCLC
			ZC3H14
			OTUD6B-AS1
			MAN1A2
			TFAP2A-AS1
			ABI3
			SEC61A1
			CTDP1
			CRTAP
			TK2
			CDC40
			SLIT1
			STMN1
			BLVRB
			A1BG-AS1
			GTPBP2
			GALNT10
			SLAMF6
			PQLC3
			PRRX2
			ELK4
			STK39
			ACOX3
			TRIM47
			CD109
			ZNF846
			TP53I3
			CR1
			RPS6KA2
			EBP
			FAM13A
			TOR1A
			SLC25A24
			GADD45B
			ACER3
			PES1
			MINOS1P1
			UCP2
			LOC101929280
			LINC01140
			TCTN3
			TBC1D16
			TRIM24
			CC2D1B
			SLC25A30
			FBRS
			ERVH-6
			FPR1
			CHTOP
			KIF23
			DEPDC1
			SPATA24
			LOC100506790
			ADGRG1
			PTCD2
			GNLY
			ZNF165
			ADGRF5
			SMOC2
			USP38
			ZDHHC17
			ARMCX3
			NDE1
			VNN3
			QSOX2
			PPARD
			ANXA2
			AK1
			GCSAM
			LGALS2
			AAAS
			PTPN23
			VPS26B
			MTF2
			PARVG
			GSR
			HIST1H4B
			TMCO6
			ATP6V1F
			FAM3C
			BRI3BP
			PLBD2
			ZNF775
			CCL11
			CST4
			AP1S3
			PAM
			IDO1
			HNRNPH1
			MSC-AS1
			COX16
			OBSL1
			SLC12A7
			RBM4B
			OGFRL1
			PPP1R15A
			SLC39A4
			C12orf49
			FCGR2A
			GRAMD1B
			SIAH2
			FBXO34
			NEIL2
			PCDH12
			CSDC2
			SIGLEC15
			TMBIM1
			HEATR5A
			CFAP36
			LRRC32
			LOC100996506
			MRAS
			EMB
			SLC35F5
			CCL18
			AXL
			LMNB1
			TELO2
			RRN3P3
			NRN1
			CD276
			F13A1
			BRCA2
			ACADM
			PPP5D1
			XPO6
			C6orf89
			CCDC117
			DUSP3
			FAM8A1
			AKR1E2
			C7orf50
			TUBB2B
			BBS9
			RTN4IP1
			SLC12A3
			CR1L
			ZDHHC7
			ENTPD6
			PTGER2
			ERCC4
			SLC31A1
			ESAM
			HAUS1
			RAD23A
			ACY1
			MT1E
			COMMD1
			MYO9A
			CCDC3
			MFGE8
			KIAA0513
			SH3BP2
			AGRN
			IL10
			RNF167
			CEP290
			PRMT5
			FAM171B
			DCAF4
			TSKU
			PDLIM1
			APBB3
			TLR10
			CEP63
			WDFY3
			GPSM1
			RPS10
			CLIC4
			HIC1
			ALOX5AP
			LRP1
			ZNF790-AS1
			NBDY
			C19orf18
			BIRC6
			ELP6
			TACC1
			SAMHD1
			SH3PXD2B
			EPC2
			ATP13A2
			SPRY1
			MYSM1
			IGKC
			MMP14
			PKD1P1
			HDHD3
			DYNC1LI1
			CAPNS1
			NLK
			SNX18
			KCNK9
			SDF4
			SNHG15
			TDRD3
			ITGBL1
			BIVM
			C19orf70
			EFHD2
			LHX4
			CXCL2
			RAB2B
			EGFR
			SLC25A4
			ZC3H8
			ZMAT1
			NDRG1
			ZNF285
			FARP2
			EEF1D
			SOD1
			MAPKAPK3
			PLGLB2
			RAB6A
			PACS1
			CHML
			PRKD2
			BCR
			MSRB2
			PUS3
			CAPN2
			TMX3
			SEC22C
			FXYD5
			TIAM2
			CHD2
			FAM226B
			CCNB2
			FZD5
			EMC10
			ZNF10
			PCNP
			PURA
			ZNF763
			DNPEP
			APTR
			PRC1
			GTF2IRD2B
			ERBB2
			CREB1
			LOC100996583
			RMDN1
			TRAK2
			NEO1
			LGALS3
			MXRA7
			GLT8D1
			CFL2
			RASA2
			LAT
			ZSWIM9
			LPIN2
			ZHX2
			RBSN
			CDT1
			CD28
			ERP27
			DIABLO
			SMARCA4
			RPS6KA4
			LRP8
			TGFBRAP1
			MRPL14
			LINC00427
			IGHV1-69
			NFE2L3
			PSD4
			TMEM181
			MINPP1
			MPHOSPH6
			TMEM43
			MEOX2
			TTL
			ENPP7
			ATP6V0C
			STAT5B
			LINC00304
			PRPF8
			TMC5
			NUDT19
			ADGRG2
			SKI
			TRIM11
			D2HGDH
			TMEM50B
			UBOX5
			HM13
			ATXN7L3
			TCERG1
			DBNDD1
			G6PD
			ANKRD36
			TNFSF8
			ARHGAP29
			TMEM251
			DNAJC5B
			SINHCAF
			LOC100129034
			ROBO4
			CPEB4
			RAB4A
			TMEM39B
			LPCAT4
			THBS1
			APOO
			CAMSAP2
			ACSL1
			ARMCX1
			ABCC5
			RBBP7
			ABL1
			PTPRG
			NCOR1
			SNAPC5
			EIF4ENIF1
			FAM206A
			C14orf93
			TRMO
			SLC30A1
			SRGAP1
			UBE2H
			TNFRSF21
			ABCA11P
			CDC42EP5
			FAM156A
			LINC01094
			LINC00452
			CCNE2
			MKL2
			CRIP2
			TAZ
			SWSAP1
			CWC22
			MBTD1
			C16orf72
			RGS13
			USP33
			PPP1CB
			FAM184A
			ABHD8
			MYDGF
			TAF11
			CCT3
			SLC3A2
			ZNF121
			TARBP2
			TRIOBP
			SNORD89
			SYNE1
			MBTPS2
			CMTM4
			MTHFD1L
			MVK
			HIST1H2AC
			RBM5
			NCL
			TUBGCP4
			UVSSA
			SSR2
			SMIM11A
			WDR44
			CRELD1
			HCG18
			C5orf30
			RNPEP
			NUDT16L1
			LOC100505622
			GCN1
			MCM2
			CD247
			CDAN1
			RBMX2
			TGS1
			MCM4
			PKHD1L1
			HTRA1
			BHLHE40
			TOMM70
			CEP192
			MCC
			RAB32
			RNF111
			WISP1
			ATP2B4
			CHST12
			GUSBP11
			TARDBP
			ID2
			CRB3
			ARHGAP5
			ZNF160
			B3GALT6
			CETP
			ZNF688
			APOC2
			PTPN6
			PWP1
			DHX29
			HADHB
			FAM50B
			BAHD1
			PLXNB2
			LOC100996724
			DNAH10
			SLC15A3
			NUMB
			TCTE3
			PSKH1
			TOX2
			HBB
			HEY1
			GNG11
			ITGAX
			CLCN3
			ZNF720
			NABP1
			GPAM
			LIN9
			LOC100128325
			MT1HL1
			RHOJ
			ESYT2
			HEATR6
			SLAMF7
			GPR84
			SPATA6L
			PPP2CA
			SRPX
			SNX22
			ODC1
			MBNL3
			SDC3
			TMEM218
			ZFYVE16
			CCZ1
			POTEM
			SYBU
			POLH
			MAPK11
			CAMTA2
			DDX17
			HIP1R
			FILIP1L
			ENO3
			PDE4DIP
			L3HYPDH
			GAS1
			NADK
			TSPAN18
			SGSH
			TRMT10A
			SLC35G2
			CXCL10
			MED31
			TRPM3
			DET1
			ZMYM4
			FRG1JP
			ZNF532
			RAP2A
			FECH
			ATP6AP2
			AOC4P
			AZIN1
			SLC35C1
			IL36RN
			NEURL4
			CKAP2L
			SLFN11
			VCAN
			HERC5
			TMEM64
			SYDE1
			CDC42EP4
			C16orf58
			ARG2
			ERO1B
			SGK494
			ASH2L
			FBXL16
			ADAP2
			SLC1A3
			DDHD1
			ZNF594
			ADAM8
			SFTPC
			RGS12
			PPP6R3
			RNH1
			MAFG
			BICD2
			PTTG3P
			C1orf53
			MT1F
			ALKBH5
			C2orf68
			RAB40C
			TMEM41A
			OSBP2
			LOC101929609
			CHP1
			CBX3
			CLIP3
			MAP4K2
			SULF1
			ELOVL1
			PPP4R2
			KIF3A
			LPP-AS2
			MYL9
			PTGFRN
			CASKIN2
			ZMYM2
			GUCD1
			ILDR2
			CXorf40B
			CYBC1
			NBL1
			MARCKSL1
			ZNF252P-AS1
			ZNF496
			NCK1
			CDKN1A
			CHCHD6
			MTERF3
			LPL
			LINC01192
			CA5B
			MPHOSPH9
			CLEC2D
			PLPP1
			CD8B
			CUL7
			HIST1H3D
			HS3ST2
			GSTZ1
			PAK4
			FAM168A
			FAM214B
			JMJD8
			NONO
			NPM3
			SH3BP1
			RARRES1
			FAT1
			MGAT3
			NCBP3
			KLHL42
			MAGOH
			KLHL26
			TANGO6
			C20orf194
			ZNF37BP
			TBRG1
			LOC285074
			PTPMT1
			CFAP97
			EBNA1BP2
			MAF
			PDGFRA
			HELZ
			ZMIZ2
			CSTB
			MPEG1
			PTRH2
			TBC1D27P
			HILPDA
			ZNF668
			ANXA2P1
			TMEM50A
			GTF2E2
			STAG3L2
			KLHL20
			MLKL
			CCNF
			KLHL5
			SRM
			CRYL1
			RPP25L
			LOC101927330
			ANKRD33B
			NFYB
			PPM1G
			FZD3
			AKAP8
			HADHA
			PLA2G16
			PGM5
			PER1
			TFEB
			KLC2
			ELMOD3
			HDAC1
			SHTN1
			FRG1BP
			LINC02076
			SH3RF1
			OIP5-AS1
			SND1-IT1
			FNDC3B
			MTCP1
			LMCD1
			ZHX1
			SARAF
			SWI5
			PMS2P2
			BOLA3
			FOSB
			CAV2
			MIA3
			MRPL51
			SEMA3F
			LOC101929964
			SLC27A2
			TMEM135
			BCL6B
			TMEM131L
			DUS1L
			G6PC
			NEURL1B
			PREX1
			MAPKBP1
			MARCO
			ASF1A
			TOMM40
			DCHS1
			HARS2
			CPE
			RPL23A
			CXCR6
			HLA-DOB
			IGSF6
			CXorf65
			HPSE
			ADNP
			RFFL
			PDCD1LG2
			MBOAT7
			CALD1
			NIPAL1
			ERICH1
			HMGN3-AS1
			NSMAF
			SKIL
			LOC100288637
			RAB28
			HAUS7
			ZNF814
			LY9
			KDELR2
			TLE4
			LOC101060091
			CNNM3
			TLK2
			MRPL23
			CTSO
			RPN2
			ST3GAL5
			DHRS1
			SFMBT1
			NFKBIA
			SDF2L1
			HIBADH
			ZNF821
			IGFBP3
			GAK
			SFT2D2
			DEK
			GRAMD2B
			SORBS3
			C16orf70
			ZNF823
			DOPEY1
			CPT1A
			C1QA
			EIF3I
			KIF22
			DCN
			DNTT
			EFR3A
			NINJ1
			COL11A1
			ZNF703
			SFXN4
			UBAP2
			ABHD14A
			AMPD2
			ACTN1
			HLA-C
			MRPL36
			IFNAR2
			NBPF14
			BBIP1
			CYB5A
			SBDSP1
			SLIT2
			GBP5
			FBXO6
			CX3CR1
			KCTD3
			LONRF1
			ITGAE
			C2orf88
			PCNX3
			ODF3B
			LINC00663
			HMGXB3
			NXPE3
			IFRD2
			WDR83
			ANKRD13D
			KCNMB4
			FZD4
			NARS2
			GALNS
			DOCK7
			TMLHE
			STX6
			HIST1H1C
			CIDEB
			DNAJB14
			FAM20C
			TSFM
			TSPAN17
			AATBC
			MTX2
			FOXP1-IT1
			BNC2
			SCFV
			WDR3
			HOXB7
			THUMPD3-AS1
			MT2A
			FBXL4
			KLHDC9
			HSD17B14
			ZFAND2B
			UGT8
			SLC25A23
			FAM13B
			MAP2K3
			FKBP11
			SESTD1
			FLII
			RHOBTB1
			ZNF486
			RPL38
			NARS
			LOC101928673
			PRCC
			CCDC126
			CHPF
			ZNF675
			AP2A2
			ZBTB46
			CALCOCO1
			MAP7D1
			NEMP1
			BABAM2
			TWIST1
			PAX5
			PEBP1
			AAK1
			ZNF682
			RPL14
			CYR61
			COL1A2
			TMEM208
			MAFF
			GMEB1
			LY96
			ADCK5
			IL1R1
			LTBP3
			FAM111A-DT
			CTTN
			UTP15
			MYBBP1A
			PROCR
			EEF2KMT
			PHKB
			CCT6A
			PHF11
			FAM92A
			TBC1D8B
			ZNF776
			NDEL1
			EHHADH
			CISD3
			RBAK
			USP8
			LAPTM4B
			ITGB5
			TMEM147
			YIPF3
			LRRC75A-AS1
			FKBP2
			ZNF503
			TYMP
			GGT5
			GULP1
			NR1D1
			APOC1
			TMEM37
			NEK2
			ITGAL
			HIST2H2BE
			THEMIS
			NDUFA5
			FLVCR2
			THAP9
			AP1S1
			SDHA
			NCLN
			LYPLAL1
			COL12A1
			SAT1
			ABLIM1
			BTAF1
			RPP38
			ZNF280D
			YPEL2
			RYBP
			ACKR3
			KLRB1
			NLRC3
			SAFB
			PNP
			HDLBP
			NSUN4
			C15orf61
			LOC154761
			ZADH2
			ACY3
			TRMT2A
			HMGB1
			HOPX
			METTL1
			LBR
			CBFA2T3
			IL2RG
			COG7
			ESPL1
			MMS19
			RCN3
			B3GNT5
			PTGER3
			DBNL
			CHPT1
			USP30
			ATOX1
			ARHGEF10L
			LINC01013
			MAP4
			KIF26B
			ACTR3
			ZNF416
			UGCG
			GPHN
			DNASE1
			LPP
			LOC101927432
			PTPRCAP
			HECA
			RAE1
			EIF4EBP2
			ATRX
			TVP23C
			TNIK
			DLGAP1-AS1
			QARS
			RPL10A
			SOX7
			IER2
			NMB
			CXCL14
			WWC2
			SEC24D
			TRAF3IP2
			CHRDL1
			NCF1B
			WNK2
			HSPB8
			RIDA
			NUFIP2
			ZDHHC2
			MBNL2
			SLTM
			AXIN1
			LZTR1
			MALT1
			NID1
			RAB42
			DEPDC1B
			TUBGCP3
			C1QC
			TM9SF1
			SVBP
			ITIH5
			ZNF85
			IQCK
			NBEAL1
			ZBED3
			CAPN3
			LOC102723809
			METTL23
			CTNNBL1
			AMBRA1
			ZNF764
			NAXE
			FHL3
			SPATA5L1
			NRM
			SLC37A3
			CD4
			MMRN2
			TPD52L2
			IRF1
			PTPRE
			ZSCAN5A
			FAM20A
			UNC5B
			ZNF230
			RNF41
			IFI27L1
			THOC5
			FBXW8
			SH2D1A
			EPDR1
			SMARCD1
			DUSP22
			SLX1B
			SH3RF3
			FKBP7
			ECPAS
			STRADB
			ZFP3
			JAM3
			LAPTM4A
			GPNMB
			PCBP1-AS1
			SFPQ
			SLC39A14
			EXT2
			URB1
			TCIM
			DIAPH2
			DOLK
			CLN8
			LOC101928963
			ABL2
			DIP2C
			RXRA
			TIMP3
			ACACA
			HRK
			MXRA8
			MOB3C
			MAPKAPK5-AS1
			RGS3
			ARL11
			SPAG16
			TTTY1
			ABHD4
			ARHGEF12
			RAC2
			2010-09-01
			LYPLA1
			SCYL1
			SLC35F6
			RPP40
			YOD1
			CTDSPL2
			TBX5
			TBC1D12
			ZCCHC4
			HMOX2
			DBNDD2
			DGKH
			ZNF581
			ANKRD10
			PLCG1
			PLP2
			TAGLN2
			SLC16A7
			CHMP5
			FAM192A
			DSTNP2
			NEDD4
			ZNF43
			DCBLD2
			ZRANB3
			RBBP9
			PRKAR2A
			ATP6V0B
			DPH3
			RPL7L1
			FMO4
			THYN1
			ZBTB38
			PAFAH1B1
			KATNAL1
			FBLIM1
			FYCO1
			MEIS3P1
			LOC100287015
			PLTP
			MUC3A
			TBC1D5
			MYO6
			MINK1
			GLRX2
			DOCK8
			LRRC38
			SNX29P1
			ATP11A
			PLEKHB1
			TMEM223
			MYO1C
			ARMC1
			PELO
			FAM89B
			KIFAP3
			GOLGA2P5
			BTN3A2
			HSPBAP1
			HBEGF
			SLC15A4
			PRTFDC1
			OSMR
			MRPL12
			SOD3
			GNPDA1
			ZC3H3
			WIZ
			DDAH1
			MGAT1
			SLC35B2
			TIPARP
			SPRYD4
			RIOX2
			CRYAB
			TRNAU1AP
			SCRN2
			LRRC58
			NEIL3
			EXD2
			LOC647070
			KIF11
			SKP2
			ZNF175
			FZD2
			PARVA
			PART1
			SLC40A1
			UBL7-AS1
			PKLR
			TNFRSF11B
			COA6
			CD36
			EXO5
			KIAA1143
			PIBF1
			PDE6D
			C6orf203
			LRRC37A2
			ZNF117
			DCAF12
			NKRF
			CLK2
			ANAPC13
			ZPBP2
			LMF1
			PPP6R1
			MBTPS1
			SLCO3A1
			ZNF692
			TNFSF15
			TMEM35B
			NCF2
			SECISBP2
			SPRTN
			KBTBD6
			FAM133B
			KCTD18
			GNG10
			CAPN14
			SOS2
			DHDDS
			OTULINL
			CTSW
			C1QTNF5
			APOL4
			USP16
			SCML2
			MRPL28
			STMN3
			ZBTB2
			ABO
			LETM1
			HDDC3
			KNSTRN
			BCAP31
			PI4K2A
			PP7080
			MED8
			WDR75
			TEX261
			CHD6
			HMCN1
			ZSCAN26
			STAT4
			ZFAND4
			CD40
			FGD4
			LY86
			ZMYND8
			GSAP
			PDXK
			PTGES3
			TAP1
			HSPB11
			ETS2
			ZNF318
			IGFBP7
			ZNF609
			FCRL3
			PRMT2
			MIR1244-3
			ATP6V1G3
			EHMT2
			NACC2
			STRIP2
			PMS2P6
			DEGS2
			CCDC102A
			ECE2
			ERMP1
			GTPBP3
			PACS2
			HACE1
			ZNF721
			POU4F1
			BCL2L2
			ARL4C
			SCD5
			ADGRL2
			ZNF641
			MAL
			NCEH1
			MERTK
			ARMC8
			SLC47A1
			MYNN
			VPS36
			TBXA2R
			ISL2
			PAN2
			NEAT1
			KIFC1
			DHRS13
			NUPR1
			DCLRE1B
			LPXN
			DSC2
			IDNK
			TMPRSS6
			TRG-AS1
			TRIM65
			LOC101927143
			GLB1L
			TP53INP2
			SERPINA1
			ANTXR2
			MYO10
			PUS1
			SMYD5
			RPS13
			OLFM1
			TUSC2
			RBM19
			FADS2
			ENAH
			ZNF765
			LIPH
			FCGR1B
			TAC4
			RASEF
			RNF103
			CROT
			THSD1
			PPTC7
			SLC12A2
			RDH5
			CD58
			GLP1R
			TRIM37
			IREB2
			NLGN2
			ZNF566
			ABCC4
			FAR2
			SSR3
			FAM171A1
			CC2D1A
			TRAT1
			PLAGL1
			MAGT1
			BATF3
			MS4A6A
			FTL
			DYRK2
			KLF6
			MTF1
			RNF2
			USP54
			THBD
			PIK3C2A
			TM2D3
			NOL3
			IFITM2
			ARNTL2
			ZNF595
			SMIM8
			ASAP3
			FLOT2
			PVRIG
			LEPR
			RRAS2
			EARS2
			LTBP2
			NOTCH2NL
			PPM1M
			CDKN2D
			UBR5
			PRPF4B
			NRBP1
			SLC43A3
			STUB1
			ZNF502
			KDM1A
			LEF1
			ZNF20
			PEAK1
			RASA4
			DYNLL2
			PRR14L
			PITHD1
			CCNL2
			GJA4
			CDC42SE1
			PLA1A
			RNF113A
			LOC101929747
			PHETA2
			NHP2
			SELENOH
			DPM3
			KIAA1217
			ABTB2
			TSPYL2
			SLC25A13
			MORC3
			MOCS3
			COL6A2
			FZD7
			TMEM47
			TBC1D2B
			CCDC32
			TIFAB
			CNTF
			AKAP10
			TIGIT
			STC1
			RPAP3
			KLHDC8B
			NAA20
			ZBED5-AS1
			STOM
			MPV17L2
			GSN
[truncated: 4,304 more rows]
