# Supplementary material for: Genetic alterations of the SUMO isopeptidase SENP6 drive lymphomagenesis and genetic instability in diffuse large B-cell lymphoma
Source: Nat Commun. 2022 Jan 12;13:281. doi: 10.1038/s41467-021-27704-8 (PMC8755833; doi:10.1038/s41467-021-27704-8)
Supplement: Supplementary file 5 — Supplementary Data 3 [file 41467_2021_27704_MOESM5_ESM.xlsx]

## Sheet: Tabelle1
Type	Rank	Name	Number of Hits	Expected number of hits	q-value
enriched	1	Antigen activates B Cell Receptor (BCR) leading to generation of second messengers	12	0.324	1.94e-10
enriched	2	Factors involved in megakaryocyte development and platelet production	12	1051	1.13e-5
enriched	3	G alpha (12/13) signalling events	10	0.713	2.77e-5
enriched	4	VEGFA-VEGFR2 Pathway	10	0.739	2.81e-5
enriched	5	SUMOylation of DNA damage response and repair proteins	10	0.856	7.81e-5
enriched	6	Rho GTPase cycle	12	1479	1.20e-4
enriched	7	PKMTs methylate histone lysines	9	0.752	2.18e-4
enriched	8	Effects of PIP2 hydrolysis	6	0.233	4.66e-4
enriched	9	Deadenylation of mRNA	6	0.246	5.39e-4
enriched	10	RAF/MAP kinase cascade	10	1258	0.0010
enriched	11	FCERI mediated Ca+2 mobilization	6	0.337	0.0021
enriched	12	Translocation of GLUT4 to the plasma membrane	5	0.195	0.0029
enriched	13	CD28 dependent PI3K/Akt signaling	5	0.233	0.0055
enriched	13	Synthesis of PIPs at the plasma membrane	6	0.428	0.0055
enriched	15	CD209 (DC-SIGN) signaling	5	0.246	0.0061
enriched	16	Glucagon-like Peptide-1 (GLP1) regulates insulin secretion	6	0.480	0.0086
enriched	17	Deactivation of the beta-catenin transactivating complex	6	0.493	0.0092
enriched	18	Cohesin Loading onto Chromatin	4	0.130	0.0102
enriched	18	Interleukin receptor SHC signaling	5	0.298	0.0102
enriched	18	NRAGE signals death through JNK	6	0.519	0.0102
enriched	21	Notch-HLH transcription pathway	4	0.143	0.0121
enriched	22	PIP3 activates AKT signaling	7	0.830	0.0127
enriched	23	G beta:gamma signalling through PI3Kgamma	5	0.350	0.0166
enriched	23	GPVI-mediated activation cascade	6	0.610	0.0166
enriched	23	Interferon gamma signaling	4	0.169	0.0166
enriched	23	RHO GTPases activate IQGAPs	4	0.169	0.0166
enriched	23	Regulation of actin dynamics for phagocytic cup formation	6	0.610	0.0166
enriched	23	mRNA Splicing - Major Pathway	9	1569	0.0166
enriched	29	DAP12 signaling	5	0.376	0.0187
enriched	30	Rap1 signalling	4	0.195	0.0223
enriched	30	Regulation of signaling by CBL	4	0.195	0.0223
enriched	32	O-linked glycosylation of mucins	5	0.402	0.0225
enriched	33	NOTCH2 intracellular domain regulates transcription	3	0.065	0.0256
enriched	33	Role of phospholipids in phagocytosis	4	0.208	0.0256
enriched	35	Beta-catenin phosphorylation cascade	4	0.220	0.0287
enriched	35	Processing of Capped Intron-Containing Pre-mRNA	5	0.441	0.0287
enriched	35	Regulation of lipid metabolism by Peroxisome proliferator-activated receptor alpha (PPARalpha)	4	0.220	0.0287
enriched	38	RHO GTPases activate PKNs	4	0.233	0.0333
enriched	39	Interleukin-3, 5 and GM-CSF signaling	4	0.246	0.0389
enriched	40	CDO in myogenesis	4	0.259	0.0446
enriched	40	Post-transcriptional silencing by small RNAs	3	0.091	0.0446
