# Supplementary material for: Genetic alterations of the SUMO isopeptidase SENP6 drive lymphomagenesis and genetic instability in diffuse large B-cell lymphoma
Source: Nat Commun. 2022 Jan 12;13:281. doi: 10.1038/s41467-021-27704-8 (PMC8755833; doi:10.1038/s41467-021-27704-8)
Supplement: Supplementary file 6 — Supplementary Data 4 [file 41467_2021_27704_MOESM6_ESM.xlsx]

## Sheet: chrom fract proteinGroups_postp
Intensity ev1	Intensity ev2	Intensity ev3	Intensity s6_1	Intensity s6_2	Intensity s6_3	Student's T-test Significant S6_eV	Student's T-test significant	GOBP name	GOMF name	GOCC name	GOBP slim name	GOBP slim id	GOMF slim name	GOMF slim id	GOCC slim name	GOCC slim id	KEGG brite name	KEGG brite id	KEGG pathway name	KEGG pathway id	KEGG disease name	KEGG disease id	KEGG drug targets name	KEGG drug targets id	Pfam name	Pfam id	Peptides	Razor + unique peptides	Unique peptides	Sequence coverage [%]	Unique + razor sequence coverage [%]	Unique sequence coverage [%]	Mol. weight [kDa]	Q-value	Score	Intensity	MS/MS count	-Log Student's T-test p-value S6_eV	Student's T-test q-value S6_eV	Student's T-test Difference S6_eV	Student's T-test Test statistic S6_eV	Protein IDs	Majority protein IDs	Protein names	Gene names	id	Uniprot name	Uniprot full protein name	Uniprot short protein name
23.6821	25.2419	25.3096	28.9143	28.7497	29.204			positive regulation of proteasomal ubiquitin-dependent protein catabolic process;post-translational protein modification;protein ubiquitination;response to interferon-gamma;response to tumor necrosis factor;ubiquitin-dependent protein catabolic process		cytosol;nucleus					cytosol;nucleus	GO:0005634;GO:0005829									UBA	PF00627	4	4	4	7.8	7.8	7.8	70.537	0	16.93	1670400000	5	2.81225	0.138091	4.21151	7.6865	Q9Y5A7	Q9Y5A7	NEDD8 ultimate buster 1	NUB1	4296	NUB1_HUMAN	NEDD8 ultimate buster 1
24.7711	24.2903	24.3617	27.0845	26.9992	27.9642			mitochondrial outer membrane translocase complex assembly;protein deubiquitination;protein import into mitochondrial matrix;protein targeting to mitochondrion;response to 3,3',5-triiodo-L-thyronine;response to muscle activity;tRNA import into mitochondrion	mitochondrion targeting sequence binding;P-P-bond-hydrolysis-driven protein transmembrane transporter activity;unfolded protein binding	integral component of mitochondrial outer membrane;mitochondria-associated endoplasmic reticulum membrane;mitochondrial outer membrane;mitochondrial outer membrane translocase complex;mitochondrion			unfolded protein binding	GO:0051082	mitochondrion	GO:0005739	Mitochondrial biogenesis;Transporters	02000;03029							MAS20	PF02064	3	3	3	31	31	31	16.298	0	10.608	609020000	10	2.9558	0.127429	2.87493	8.38422	Q15388	Q15388	Mitochondrial import receptor subunit TOM20 homolog	TOMM20	2111	TOM20_HUMAN	Mitochondrial import receptor subunit TOM20 homolog
22.1245	23.999	22.5012	NaN	25.2613	25.7083			positive regulation of transcription by RNA polymerase II	DNA-binding transcription activator activity, RNA polymerase II-specific;DNA-binding transcription factor activity, RNA polymerase II-specific;RNA polymerase II proximal promoter sequence-specific DNA binding	centrosome;cytosol;fibrillar center;intracellular membrane-bounded organelle;membrane;nucleoplasm					cytosol;nucleoplasm	GO:0005654;GO:0005829	Transcription factors	3000							AKNA	PF12443	2	2	2	2.4	2.4	2.4	155.14	0	4.6979	122310000	3	1.38626	0.18358	2.60986	3.44486	Q7Z591	Q7Z591	AT-hook-containing transcription factor	AKNA	2540	AKNA_HUMAN	AT-hook-containing transcription factor
29.1824	29.3185	28.9021	31.7267	31.5516	31.597	+	S6_eV	miRNA metabolic process;positive regulation of RNA interference;pre-miRNA export from nucleus;protein export from nucleus;regulation of protein export from nucleus	mRNA binding;nuclear export signal receptor activity;pre-miRNA binding;protein transporter activity;Ran GTPase binding;RNA binding;tRNA binding	cytoplasm;cytosol;micro-ribonucleoprotein complex;nuclear RNA export factor complex;nucleoplasm;nucleus;RNA nuclear export complex			mRNA binding;RNA binding	GO:0003723;GO:0003729	cytoplasm;cytosol;nucleoplasm;nucleus	GO:0005634;GO:0005654;GO:0005737;GO:0005829	Chromosome and associated proteins;RNA transport;Transfer RNA biogenesis	03013;03016;03036	RNA transport	hsa03013					Xpo1	PF08389	21	21	21	25.6	25.6	25.6	136.31	0	77.487	11730000000	60	4.31552	0.036	2.49077	18.679	Q9HAV4	Q9HAV4	Exportin-5	XPO5	3660	XPO5_HUMAN	Exportin-5	xp5
25.7147	24.6087	24.5931	27.2714	27.194	27.5918			cellular response to DNA damage stimulus;centrosome cycle;DNA replication;regulation of cell cycle;response to UV;translesion synthesis	chromatin binding	centrosome;nucleoplasm;nucleus;perinuclear region of cytoplasm					nucleoplasm;nucleus	GO:0005634;GO:0005654									PAF	PF15715	4	4	4	39.6	39.6	39.6	11.986	0	53.185	623780000	7	2.43503	0.107879	2.38026	6.09159	Q15004	Q15004	PCNA-associated factor	KIAA0101	2055	PAF15_HUMAN	PCNA-associated factor {ECO:0000305}
24.5073	23.9953	23.6701	26.0125	26.7447	26.5115			double-strand break repair;hematopoietic progenitor cell differentiation;post-translational protein acetylation;protein localization to chromatin;regulation of DNA replication;sister chromatid cohesion	acetyltransferase activity;lysine N-acetyltransferase activity, acting on acetyl phosphate as donor;metal ion binding;N-acetyltransferase activity	cell junction;chromatin;chromocenter;chromosome;Golgi apparatus;nuclear pericentric heterochromatin;nucleoplasm;nucleus;site of double-strand break;XY body					chromosome;Golgi apparatus;nucleoplasm;nucleus	GO:0005634;GO:0005654;GO:0005694;GO:0005794	Chromosome and associated proteins	3036			ESCO2-related disorders	H00572			Acetyltransf_13;zf-C2H2_3	PF13878;PF13880	3	3	3	6.7	6.7	6.7	68.306	0	7.1881	329730000	5	2.71969	0.133961	2.36533	7.26476	Q56NI9	Q56NI9	N-acetyltransferase ESCO2	ESCO2	2273	ESCO2_HUMAN	N-acetyltransferase ESCO2
24.8886	24.5983	23.4275	26.6287	26.4684	26.7203			fibroblast growth factor receptor signaling pathway;regulation of neural precursor cell proliferation	SH2 domain binding	cytoplasm;midbody;spindle					cytoplasm	GO:0005737									Beta_helix	PF13229	4	4	4	7.1	7.1	7.1	75.69	0.00026918	3.6518	374910000	3	2.15111	0.116944	2.30098	5.08391	Q8NEM2	Q8NEM2	SHC SH2 domain-binding protein 1	SHCBP1	2795	SHCBP_HUMAN	SHC SH2 domain-binding protein 1
24.6841	23.5862	24.9871	26.7648	26.6469	26.4792			cell division;meiotic sister chromatid cohesion, centromeric		chromosome, centromeric region;condensed chromosome kinetochore;cytosol;mitotic cohesin complex;nuclear body;nucleoplasm	cell division	GO:0051301			cytosol;nucleoplasm	GO:0005654;GO:0005829	Chromosome and associated proteins	3036									4	4	4	4.5	4.5	4.5	144.74	0	16.211	385460000	5	2.15604	0.117811	2.21115	5.1002	Q562F6	Q562F6	Shugoshin-like 2	SGOL2	2271	SGO2_HUMAN	Shugoshin 2 {ECO:0000312|HGNC:HGNC:30812}
24.3677	24.6368	24.6644	26.5576	26.6527	26.8923	+	S6_eV	actomyosin contractile ring assembly;cortical cytoskeleton organization;glomerular visceral epithelial cell migration;hematopoietic progenitor cell differentiation;mitotic cytokinesis;positive regulation of bleb assembly;protein localization to mitotic actomyosin contractile ring;regulation of exit from mitosis;septin ring assembly;septin ring organization	actin binding;cadherin binding;GTP-Rho binding	actin cytoskeleton;actomyosin contractile ring;bleb;cell cortex region;midbody;nucleoplasm					nucleoplasm	GO:0005654	Cytoskeleton proteins	4812			Focal segmental glomerulosclerosis	H00626			Anillin;Anillin_N;PH	PF00169;PF08174;PF16018	4	4	4	3.6	3.6	3.6	124.2	0	5.8693	403170000	7	4.00733	0.0546667	2.14455	15.6107	Q9NQW6	Q9NQW6	Actin-binding protein anillin	ANLN	3737	ANLN_HUMAN	Anillin
23.9889	24.8031	25.7222	26.2697	27.1134	26.7132			angiogenesis;behavioral response to starvation;cell aging;cellular glucose homeostasis;cellular response to DNA damage stimulus;cellular response to hydrogen peroxide;cellular response to hypoxia;cellular response to ionizing radiation;cellular response to leukemia inhibitory factor;cellular response to starvation;cellular response to tumor necrosis factor;cellular triglyceride homeostasis;choles…	bHLH transcription factor binding;deacetylase activity;DNA-binding transcription activator activity, RNA polymerase II-specific;enzyme binding;histone binding;histone deacetylase activity;HLH domain binding;identical protein binding;keratin filament binding;metal ion binding;mitogen-activated protein kinase binding;NAD+ binding;NAD-dependent histone deacetylase activity;NAD-dependent histone deac…	chromatin silencing complex;cytoplasm;cytosol;mitochondrion;nuclear chromatin;nuclear envelope;nuclear euchromatin;nuclear heterochromatin;nuclear inner membrane;nucleolus;nucleoplasm;nucleus;PML body;rDNA heterochromatin			enzyme binding;histone binding;transcription factor binding	GO:0008134;GO:0019899;GO:0042393	cytoplasm;cytosol;mitochondrion;nuclear envelope;nucleolus;nucleoplasm;nucleus	GO:0005634;GO:0005635;GO:0005654;GO:0005730;GO:0005737;GO:0005739;GO:0005829	Amphetamine addiction;AMPK signaling pathway;Cellular senescence;Chromosome and associated proteins;FoxO signaling pathway;Glucagon signaling pathway;Longevity regulating pathway;Longevity regulating pathway - multiple species;MicroRNAs in cancer;Mitochondrial biogenesis	03029;03036;04068;04152;04211;04213;04218;04922;05031;05206	Amphetamine addiction;AMPK signaling pathway;Cellular senescence;FoxO signaling pathway;Glucagon signaling pathway;Longevity regulating pathway;Longevity regulating pathway - multiple species;MicroRNAs in cancer	hsa04068;hsa04152;hsa04211;hsa04213;hsa04218;hsa04922;hsa05031;hsa05206					SIR2	PF02146	4	4	4	6.4	6.4	6.4	81.68	0	27.307	437400000	2	1.54079	0.168863	1.86068	3.34178	Q96EB6	Q96EB6	NAD-dependent protein deacetylase sirtuin-1;SirtT1 75 kDa fragment	SIRT1	3093	SIR1_HUMAN	NAD-dependent protein deacetylase sirtuin-1	SIRT1
23.9592	24.1282	24.5136	25.8019	25.9006	25.8843			positive regulation of I-kappaB kinase/NF-kappaB signaling	magnesium ion transmembrane transporter activity;palmitoyltransferase activity;protein-cysteine S-palmitoyltransferase activity	cytoplasmic vesicle membrane;endoplasmic reticulum;Golgi membrane;Golgi-associated vesicle membrane;integral component of membrane;membrane					endoplasmic reticulum	GO:0005783	Membrane trafficking	4131							Ank_2;DHHC	PF01529;PF12796	2	2	2	5.3	5.3	5.3	70.86	0	4.9649	241670000	4	3.24315	0.110286	1.66191	9.9578	Q8IUH4	Q8IUH4	Palmitoyltransferase ZDHHC13	ZDHHC13	2627	ZDH13_HUMAN	Palmitoyltransferase ZDHHC13 {ECO:0000305}
27.4075	26.837	25.7234	28.2946	28.3051	28.0566			cell cycle arrest;cellular response to DNA damage stimulus;DNA double-strand break processing;DNA replication;double-strand break repair via nonhomologous end joining;negative regulation of apoptotic process;negative regulation of mRNA 3'-end processing;negative regulation of protein export from nucleus;positive regulation of apoptotic process;positive regulation of protein catabolic process;prot…	kinase binding;metal ion binding;protein heterodimerization activity;protein homodimerization activity;RNA binding;ubiquitin-protein transferase activity	BRCA1-A complex;BRCA1-BARD1 complex;cytoplasm;cytoplasmic ribonucleoprotein granule;nuclear speck;nucleoplasm;nucleus;ubiquitin ligase complex			RNA binding	GO:0003723	cytoplasm;nucleoplasm;nucleus	GO:0005634;GO:0005654;GO:0005737	Chromosome and associated proteins;Homologous recombination;Messenger RNA biogenesis;Ubiquitin system	03019;03036;03440;04121	Homologous recombination	hsa03440					Ank_2;zf-RING_6	PF12796;PF14835	9	9	9	15.2	15.2	15.2	86.647	0	16.762	1293400000	14	1.44888	0.177685	1.56282	3.11864	Q99728	Q99728	BRCA1-associated RING domain protein 1	BARD1	3301	BARD1_HUMAN	BRCA1-associated RING domain protein 1	ARD-1
25.1473	25.0434	NaN	26.9059	26.6256	26.3958			cerebral cortex development;regulation of small GTPase mediated signal transduction;signal transduction	GTPase activator activity	cytosol	signal transduction	GO:0007165			cytosol	GO:0005829	Membrane trafficking	4131							RhoGAP	PF00620	6	6	6	7.1	7.1	7.1	113.86	0	10.788	389320000	13	2.38379	0.104147	1.54709	7.96242	Q6P4F7;A0A499FJF3;Q3KRB8	Q6P4F7	Rho GTPase-activating protein 11A	ARHGAP11A	2419	RHGBA_HUMAN;RHGBB_HUMAN	Rho GTPase-activating protein 11A;Rho GTPase-activating protein 11B {ECO:0000305}
23.7679	23.2396	NaN	25.0066	25.147	24.9178			CENP-A containing nucleosome assembly		chromosome, centromeric region;cytosol;nucleoplasm					cytosol;nucleoplasm	GO:0005654;GO:0005829	Chromosome and associated proteins	3036							CENP-L	PF13092	3	3	3	9.6	9.6	9.6	38.997	0.0066445	1.7581	126750000	2	2.23584	0.120667	1.52004	7.07358	Q8N0S6	Q8N0S6	Centromere protein L	CENPL	2694	CENPL_HUMAN	Centromere protein L	ENP-L
25.8464	26.4508	26.5932	27.9814	27.9762	27.4524			cell differentiation;multicellular organism development;protein polyubiquitination;spermatogenesis	metal ion binding;ubiquitin-protein transferase activity	cytosol;intracellular;nucleus;plasma membrane	cell differentiation	GO:0030154			cytosol;intracellular;nucleus;plasma membrane	GO:0005622;GO:0005634;GO:0005829;GO:0005886	Ubiquitin system	4121							zf-Di19;zf-RING_UBOX	PF05605;PF13445	3	3	3	11.4	11.4	11.4	25.694	0.00052896	3.3599	965990000	3	2.19285	0.123397	1.50651	5.223	Q9Y508	Q9Y508	E3 ubiquitin-protein ligase RNF114	RNF114	4287	RN114_HUMAN	E3 ubiquitin-protein ligase RNF114
25.1994	25.2723	25.8282	26.9436	27.0829	26.7893			cell division;microtubule depolymerization;microtubule-based movement;mitotic cell cycle;mitotic sister chromatid segregation;regulation of cell division	ATP binding;ATPase activity;ATP-dependent microtubule motor activity, plus-end-directed;kinesin binding;microtubule binding;microtubule motor activity;motor activity	astral microtubule;cytoplasm;cytosol;kinesin complex;microtubule;microtubule end;microtubule plus-end;mitotic spindle astral microtubule;mitotic spindle midzone;nuclear body;nucleus	cell division;mitotic cell cycle	GO:0000278;GO:0051301	ATPase activity	GO:0016887	cytoplasm;cytosol;nucleus	GO:0005634;GO:0005737;GO:0005829									Kinesin	PF00225	4	4	4	5	5	5	93.01	0	6.0183	525840000	5	2.65261	0.122903	1.5053	6.97198	Q86Y91	Q86Y91	Kinesin-like protein KIF18B	KIF18B	2616	KI18B_HUMAN	Kinesin-like protein KIF18B
26.1075	27.2511	26.3631	28.3318	27.8582	28.0305			cell differentiation;nervous system development	mRNA binding;RNA binding	cytoplasm;nucleus;ribonucleoprotein complex	cell differentiation	GO:0030154	mRNA binding;RNA binding	GO:0003723;GO:0003729	cytoplasm;nucleus	GO:0005634;GO:0005737									RRM_1	PF00076	6	6	6	9.9	9.9	9.9	53.502	0	11.737	1173700000	14	1.79914	0.151239	1.49958	4.01879	Q8IUH3	Q8IUH3	RNA-binding protein 45	RBM45	2626	RBM45_HUMAN	RNA-binding protein 45
NaN	24.1387	23.7128	25.2758	25.4225	25.444			deadenylation-dependent decapping of nuclear-transcribed mRNA;deadenylation-independent decapping of nuclear-transcribed mRNA;exonucleolytic nuclear-transcribed mRNA catabolic process involved in deadenylation-dependent decay;nuclear-transcribed mRNA catabolic process, nonsense-mediated decay	enzyme activator activity;hydrolase activity;mRNA binding	cytosol;intracellular membrane-bounded organelle;membrane;nucleus;P-body			mRNA binding	GO:0003729	cytosol;nucleus	GO:0005634;GO:0005829	Messenger RNA biogenesis;RNA degradation	03018;03019	RNA degradation	hsa03018					DCP1;mRNA_decap_C	PF06058;PF16741	2	2	2	4.9	4.9	4.9	67.722	0	5.1375	163460000	3	2.45454	0.105053	1.45502	8.42298	Q8IZD4	Q8IZD4	mRNA-decapping enzyme 1B	DCP1B	2689	DCP1B_HUMAN	mRNA-decapping enzyme 1B
NaN	23.1486	23.6075	24.8985	24.673	24.839			chromatin organization;positive regulation of transcription from RNA polymerase II promoter in response to oxidative stress;viral process	ATP binding;DNA binding;DNA-dependent ATPase activity;helicase activity;transcription cofactor binding	nucleoplasm			DNA binding;helicase activity	GO:0003677;GO:0004386	nucleoplasm	GO:0005654	Chromosome and associated proteins	3036							Chromo;Helicase_C;SNF2_N	PF00176;PF00271;PF00385	6	4	4	2.2	1.5	1.5	305.41	0.00052288	3.1445	110110000	2	2.29672	0.122233	1.42544	7.42765	Q8TD26	Q8TD26	Chromodomain-helicase-DNA-binding protein 6	CHD6	2846	CHD6_HUMAN	Chromodomain-helicase-DNA-binding protein 6	HD-6
27.3051	26.9001	26.971	28.49	28.5571	28.368			cellular response to DNA damage stimulus;DNA damage response, detection of DNA damage;DNA repair;negative regulation of cell death;positive regulation of chromosome segregation;postreplication repair;protein autoubiquitination;protein monoubiquitination;protein ubiquitination;response to UV	damaged DNA binding;identical protein binding;metal ion binding;polyubiquitin modification-dependent protein binding;protein-containing complex binding;single-stranded DNA binding;single-stranded DNA-dependent ATPase activity;ubiquitin protein ligase activity;ubiquitin protein ligase binding;Y-form DNA binding	centrosome;cytoplasm;nuclear body;nuclear inclusion body;nucleoplasm;nucleus;Rad6-Rad18 complex;replication fork;site of double-strand break					cytoplasm;nucleoplasm;nucleus	GO:0005634;GO:0005654;GO:0005737	DNA repair and recombination proteins;Ubiquitin system	03400;04121							SAP	PF02037	9	9	9	20.6	20.6	20.6	56.222	0	21.632	1541000000	26	3.30734	0.123556	1.41293	10.3449	Q9NS91	Q9NS91	E3 ubiquitin-protein ligase RAD18	RAD18	3769	RAD18_HUMAN	E3 ubiquitin-protein ligase RAD18
NaN	24.3786	23.6791	25.0773	25.5716	25.5954			cell cycle;cell division;CENP-A containing nucleosome assembly;chromosome segregation;regulation of DNA methylation	metal ion binding	chromatin;chromosome, centromeric region;cytosol;nucleoplasm;nucleus	cell cycle;cell division;chromosome segregation	GO:0007049;GO:0007059;GO:0051301			cytosol;nucleoplasm;nucleus	GO:0005634;GO:0005654;GO:0005829	Chromosome and associated proteins	3036							Yippee-Mis18	PF03226	1	1	1	4.3	4.3	4.3	25.863	0.0097403	1.4389	171210000	2	1.5747	0.168613	1.38593	4.07795	Q9NYP9	Q9NYP9	Protein Mis18-alpha	MIS18A	3892	MS18A_HUMAN	Protein Mis18-alpha
27.0945	27.3064	27.2982	28.5616	28.6634	28.5526	+	S6_eV	cell cycle arrest;cell division;microtubule-based movement;neural tube closure;neuron projection morphogenesis;positive regulation of cell proliferation;positive regulation of cytokinesis;positive regulation of intracellular protein transport;positive regulation of mitotic cytokinetic process;positive regulation of neuron migration;protein localization to microtubule;regulation of establishment o…	ATP binding;ATPase activity;ATP-dependent microtubule motor activity, plus-end-directed;microtubule binding;microtubule motor activity;protein homodimerization activity;WW domain binding	centrosome;contractile ring;cytoplasm;growth cone;kinesin complex;microtubule;midbody;mitotic spindle midzone;mitotic spindle pole;nucleolus;nucleoplasm;nucleus;perinuclear region of cytoplasm;spindle midzone	cell division	GO:0051301	ATPase activity	GO:0016887	cytoplasm;nucleolus;nucleoplasm;nucleus	GO:0005634;GO:0005654;GO:0005730;GO:0005737	Chromosome and associated proteins;Cytoskeleton proteins;Membrane trafficking	03036;04131;04812							Kinesin	PF00225	18	18	18	12	12	12	210.63	0	73.171	1689400000	29	4.19857	0.058	1.35949	17.4509	Q96Q89	Q96Q89	Kinesin-like protein KIF20B	KIF20B	3221	KI20B_HUMAN	Kinesin-like protein KIF20B {ECO:0000305}
27.9477	27.8005	27.3512	29.1222	29.143	28.7868			actomyosin contractile ring assembly;antigen processing and presentation of exogenous peptide antigen via MHC class II;intracellular signal transduction;microtubule-based movement;mitotic cytokinesis;mitotic spindle midzone assembly;neuroblast proliferation;positive regulation of cytokinesis;regulation of attachment of spindle microtubules to kinetochore;regulation of embryonic development;regula…	alpha-tubulin binding;beta-tubulin binding;gamma-tubulin binding;GTPase activator activity;metal ion binding;microtubule binding;phosphatidylinositol-3,4,5-trisphosphate binding;protein kinase binding	acrosomal vesicle;centralspindlin complex;cleavage furrow;cytosol;extracellular exosome;extrinsic component of cytoplasmic side of plasma membrane;Flemming body;microtubule;midbody;mitotic spindle;nucleoplasm;nucleus;spindle midzone					cytosol;nucleoplasm;nucleus	GO:0005634;GO:0005654;GO:0005829	Chromosome and associated proteins;Membrane trafficking	03036;04131							C1_1;RhoGAP	PF00130;PF00620	12	12	12	21.8	21.8	21.8	71.026	0	30.724	2304100000	31	2.45707	0.107312	1.31753	6.17623	Q9H0H5	Q9H0H5	Rac GTPase-activating protein 1	RACGAP1	3520	RGAP1_HUMAN	Rac GTPase-activating protein 1
23.1435	NaN	22.7964	24.6981	23.7685	24.3185			cell division;G1/S transition of mitotic cell cycle;protein deubiquitination;protein K11-linked deubiquitination;protein K48-linked deubiquitination;regulation of DNA replication;ubiquitin-dependent protein catabolic process	cysteine-type endopeptidase activity;protein kinase binding;thiol-dependent ubiquitin-specific protease activity;thiol-dependent ubiquitinyl hydrolase activity	nucleoplasm;nucleus	cell division	GO:0051301			nucleoplasm;nucleus	GO:0005634;GO:0005654	Peptidases;Ubiquitin system	01002;04121							UCH;UCH_N;UIM	PF00443;PF02809;PF16674	3	3	3	4.2	4.2	4.2	110.17	0	4.9295	78982000	4	1.39609	0.181056	1.29176	3.47603	Q86T82	Q86T82	Ubiquitin carboxyl-terminal hydrolase 37	USP37	2563	UBP37_HUMAN	Ubiquitin carboxyl-terminal hydrolase 37
26.2792	26.1249	25.3852	26.8119	27.6181	27.1579			cellular response to DNA damage stimulus;DNA repair;interstrand cross-link repair;protein autoubiquitination;protein K11-linked ubiquitination;protein K27-linked ubiquitination;protein K29-linked ubiquitination;protein K48-linked ubiquitination;protein K63-linked ubiquitination;protein K6-linked ubiquitination;protein monoubiquitination;protein ubiquitination	ATP binding;chromatin binding;ubiquitin conjugating enzyme activity;ubiquitin protein ligase binding;ubiquitin-protein transferase activity	nucleolus;nucleoplasm;nucleus					nucleolus;nucleoplasm;nucleus	GO:0005634;GO:0005654;GO:0005730	DNA repair and recombination proteins;Fanconi anemia pathway;Ubiquitin system	03400;03460;04121	Fanconi anemia pathway	hsa03460	Fanconi anemia	H00238			UQ_con	PF00179	3	3	3	22.8	22.8	22.8	22.521	0	6.7503	671980000	9	1.60501	0.168571	1.26618	3.50291	Q9NPD8	Q9NPD8	Ubiquitin-conjugating enzyme E2 T	UBE2T	3716	UBE2T_HUMAN	Ubiquitin-conjugating enzyme E2 T
26.5568	27.2156	26.553	28.2042	27.8247	28.057			cell cycle;cell division;chromosome condensation;erythrocyte differentiation;inner cell mass cell proliferation;negative regulation of erythrocyte differentiation;positive regulation of protein tyrosine kinase activity;positive regulation of signaling receptor activity;transcription by RNA polymerase II	bHLH transcription factor binding;methylated histone binding;molecular function regulator	condensin complex;membrane;nuclear speck;nucleoplasm	cell cycle;cell division	GO:0007049;GO:0051301			nucleoplasm	GO:0005654	Chromosome and associated proteins	3036							Condensin2nSMC	PF12422	8	8	8	9.9	9.9	9.9	130.96	0	18.663	1179300000	16	2.15236	0.117675	1.2535	5.08803	Q86XI2	Q86XI2	Condensin-2 complex subunit G2	NCAPG2	2610	CNDG2_HUMAN	Condensin-2 complex subunit G2
27.0163	26.6804	27.2042	28.4186	28.3795	27.8625			acrosome assembly;attachment of spindle microtubules to kinetochore;cell division;CENP-A containing nucleosome assembly;negative regulation of phosphatase activity;protein localization to kinetochore		acrosomal vesicle;condensed chromosome kinetochore;cytosol;nuclear body;nucleoplasm;nucleus	cell division	GO:0051301			cytosol;nucleoplasm;nucleus	GO:0005634;GO:0005654;GO:0005829	Chromosome and associated proteins;Protein phosphatases and associated proteins	01009;03036			Primary microcephaly	H00269					7	7	7	4.4	4.4	4.4	265.39	0	10.604	1349900000	11	2.22023	0.121147	1.25324	5.31583	Q8NG31	Q8NG31	Protein CASC5	CASC5	2812	KNL1_HUMAN	Kinetochore scaffold 1
26.1508	25.6185	26.472	27.5975	27.2521	27.0113			DNA duplex unwinding;DNA strand elongation involved in DNA replication;double-strand break repair via break-induced replication		GINS complex;nucleoplasm;replication fork protection complex					nucleoplasm	GO:0005654	DNA replication proteins	3032							Sld5	PF05916	5	5	5	41.6	41.6	41.6	21.427	0	26.724	717290000	14	1.79321	0.150523	1.20651	4.00233	Q9Y248	Q9Y248	DNA replication complex GINS protein PSF2	GINS2	4172	PSF2_HUMAN	DNA replication complex GINS protein PSF2
26.2631	26.1996	25.8852	27.0433	27.4878	27.3433				identical protein binding	cytosol;nucleus;perinuclear region of cytoplasm					cytosol;nucleus	GO:0005634;GO:0005829									NmrA	PF05368	5	5	5	20.4	20.4	20.4	33.344	0	11.142	716390000	17	2.58787	0.121543	1.17553	6.69929	Q9HBL8	Q9HBL8	NmrA-like family domain-containing protein 1	NMRAL1	3674	NMRL1_HUMAN	NmrA-like family domain-containing protein 1
NaN	25.5649	25.3166	26.6613	NaN	26.4822			actin filament organization;cell division;DNA damage response, signal transduction resulting in transcription;double-strand break repair;error-prone translesion synthesis;mitotic spindle assembly checkpoint;negative regulation of canonical Wnt signaling pathway;negative regulation of cell-cell adhesion mediated by cadherin;negative regulation of DNA-binding transcription factor activity;negative …	JUN kinase binding;RNA polymerase II activating transcription factor binding	chromosome;cytosol;nucleolus;nucleoplasm;nucleus;site of double-strand break;spindle;zeta DNA polymerase complex	cell division	GO:0051301			chromosome;cytosol;nucleolus;nucleoplasm;nucleus	GO:0005634;GO:0005654;GO:0005694;GO:0005730;GO:0005829	Bacterial invasion of epithelial cells;Cell cycle;Chromosome and associated proteins;Oocyte meiosis;Progesterone-mediated oocyte maturation;Shigellosis	03036;04110;04114;04914;05100;05131	Bacterial invasion of epithelial cells;Cell cycle;Oocyte meiosis;Progesterone-mediated oocyte maturation;Shigellosis	hsa04110;hsa04114;hsa04914;hsa05100;hsa05131	Fanconi anemia	H00238			HORMA	PF02301	2	2	2	10.9	10.9	10.9	24.334	0.00027533	4.1568	291290000	2	1.74872	0.158364	1.13095	7.38736	Q9UI95	Q9UI95	Mitotic spindle assembly checkpoint protein MAD2B	MAD2L2	4030	MD2L2_HUMAN	Mitotic spindle assembly checkpoint protein MAD2B
26.7985	26.4192	26.3793	27.673	27.7387	27.5139			carnosine metabolic process;histidine catabolic process	carnosine N-methyltransferase activity;S-adenosylmethionine-dependent methyltransferase activity	cytosol;nucleus					cytosol;nucleus	GO:0005634;GO:0005829	Histidine metabolism	340	Histidine metabolism;Metabolic pathways	hsa00340;hsa01100					N2227	PF07942	5	5	5	15.4	15.4	15.4	47.185	0	9.0459	923370000	9	2.75669	0.13016	1.10954	7.43081	Q8N4J0	Q8N4J0	UPF0586 protein C9orf41	C9orf41	2712	CARME_HUMAN	Carnosine N-methyltransferase {ECO:0000303|PubMed:26001783, ECO:0000312|HGNC:HGNC:23435}
30.231	29.7156	29.8341	31.0926	31.0859	30.8786			cell division;microtubule-based movement;mitotic metaphase plate congression;mitotic sister chromatid segregation;mitotic spindle assembly;spermatogenesis	ATP binding;ATPase activity;microtubule binding;microtubule motor activity	early endosome;kinesin complex;membrane;microtubule;microtubule organizing center;mitotic spindle;nucleus	cell division	GO:0051301	ATPase activity	GO:0016887	microtubule organizing center;nucleus	GO:0005634;GO:0005815	Chromosome and associated proteins;Cytoskeleton proteins	03036;04812							Kinesin	PF00225	24	24	24	43.1	43.1	43.1	73.747	0	268.11	9642300000	82	2.51133	0.113494	1.09217	6.38882	Q9BW19	Q9BW19	Kinesin-like protein KIFC1	KIFC1	3422	KIFC1_HUMAN	Kinesin-like protein KIFC1
26.2305	25.9853	25.5941	26.9282	26.8841	27.207			box C/D snoRNP assembly;maturation of LSU-rRNA from tricistronic rRNA transcript (SSU-rRNA, 5.8S rRNA, LSU-rRNA);protein complex oligomerization;snoRNA localization	ATPase binding;enzyme binding;identical protein binding;metal ion binding;TFIID-class transcription factor complex binding	extracellular exosome;nucleus;pre-snoRNP complex			enzyme binding	GO:0019899	nucleus	GO:0005634									zf-HIT	PF04438	5	5	5	16	16	16	53.918	0	17.984	602310000	8	2.14618	0.118321	1.06981	5.06769	Q9NWK9	Q9NWK9	Box C/D snoRNA protein 1	ZNHIT6	3837	BCD1_HUMAN	Box C/D snoRNA protein 1
29.4795	29.0635	28.8144	30.3799	30.0058	30.1648			abscission;aging;anaphase-promoting complex-dependent catabolic process;attachment of spindle microtubules to kinetochore;cell proliferation;cellular response to UV;cleavage furrow formation;histone H3-S28 phosphorylation;histone modification;mitotic cytokinesis checkpoint;mitotic spindle assembly checkpoint;mitotic spindle midzone assembly;mitotic spindle organization;negative regulation of B ce…	ATP binding;histone serine kinase activity;kinase binding;metal ion binding;protein serine/threonine kinase activity;protein serine/threonine/tyrosine kinase activity	chromocenter;chromosome passenger complex;condensed chromosome, centromeric region;condensed nuclear chromosome, centromeric region;cytosol;kinetochore;midbody;mitotic spindle midzone;nucleoplasm;nucleus;spindle;spindle microtubule;spindle midzone;spindle pole centrosome	aging;cell proliferation	GO:0007568;GO:0008283			cytosol;nucleoplasm;nucleus	GO:0005634;GO:0005654;GO:0005829	Chromosome and associated proteins;Protein kinases;Protein phosphatases and associated proteins	01001;01009;03036					Ilorasertib;Tozasertib	D10423;DG01365	Pkinase	PF00069	14	14	14	48	48	48	39.31	0	60.739	5460600000	57	2.05983	0.138608	1.06438	4.78977	Q96GD4	Q96GD4	Aurora kinase B	AURKB	3133	AURKB_HUMAN	Aurora kinase B
29.3506	29.355	28.4494	30.0953	30.1511	30.0406			antigen processing and presentation of exogenous peptide antigen via MHC class II;DNA repair;metaphase plate congression;microtubule-based movement;mitotic cell cycle;mitotic metaphase plate congression;retrograde vesicle-mediated transport, Golgi to endoplasmic reticulum;sister chromatid cohesion	ATP binding;ATPase activity;DNA binding;microtubule binding;microtubule motor activity	chromatin;cytosol;kinesin complex;kinetochore;microtubule;mitotic spindle;nuclear speck;nucleus	mitotic cell cycle	GO:0000278	ATPase activity;DNA binding	GO:0003677;GO:0016887	cytosol;nucleus	GO:0005634;GO:0005829	Cytoskeleton proteins;Progesterone-mediated oocyte maturation	04812;04914	Progesterone-mediated oocyte maturation	hsa04914	SEMD with joint laxity type	H01494			Kinesin	PF00225	16	16	16	35	35	35	73.261	0	87.585	5181600000	46	1.58325	0.170608	1.04402	3.44781	Q14807	Q14807	Kinesin-like protein KIF22	KIF22	2040	KIF22_HUMAN	Kinesin-like protein KIF22
31.3293	31.172	30.8812	32.2828	32.1536	32.063			cell cycle;cell proliferation;DNA repair;histone monoubiquitination;histone ubiquitination;maintenance of DNA methylation;negative regulation of transcription by RNA polymerase II;positive regulation of cellular protein metabolic process;positive regulation of DNA topoisomerase (ATP-hydrolyzing) activity;positive regulation of transcription by RNA polymerase II;protein autoubiquitination;protein …	hemi-methylated DNA-binding;histone binding;identical protein binding;methylated histone binding;methyl-CpG binding;nucleosomal histone binding;proximal promoter sequence-specific DNA binding;ubiquitin protein ligase activity;ubiquitin-protein transferase activity;zinc ion binding	euchromatin;heterochromatin;nuclear chromatin;nuclear heterochromatin;nuclear matrix;nucleus;replication fork	cell cycle;cell proliferation	GO:0007049;GO:0008283	histone binding	GO:0042393	nucleus	GO:0005634	Chromosome and associated proteins;Ubiquitin system	03036;04121							PHD;SAD_SRA;TTD;ubiquitin	PF00240;PF00628;PF02182;PF12148	32	32	32	42.4	42.4	42.4	89.813	0	229.54	21584000000	155	2.68689	0.138815	1.03895	7.12027	Q96T88	Q96T88	E3 ubiquitin-protein ligase UHRF1	UHRF1	3263	UHRF1_HUMAN	E3 ubiquitin-protein ligase UHRF1
28.3982	28.5984	28.1453	29.0498	29.9225	29.2819			cell division;chromosome organization;mitotic metaphase plate congression;mitotic sister chromatid segregation		chromocenter;chromosome passenger complex;chromosome, centromeric region;cytosol;intercellular bridge;midbody;nucleolus;nucleoplasm;nucleus;protein-containing complex;spindle midzone	cell division;chromosome organization	GO:0051276;GO:0051301			cytosol;nucleolus;nucleoplasm;nucleus;protein-containing complex	GO:0005634;GO:0005654;GO:0005730;GO:0005829;GO:0032991	Chromosome and associated proteins	3036							Borealin;Nbl1_Borealin_N	PF10444;PF10512	10	10	10	41.8	41.8	41.8	31.323	0	53.425	3283100000	34	1.62439	0.167467	1.03744	3.55242	Q53HL2	Q53HL2	Borealin	CDCA8	2267	BOREA_HUMAN	Borealin
25.6169	26.259	26.2302	27.1586	26.8598	27.1248			glutathione biosynthetic process;glutathione catabolic process	gamma-glutamylcyclotransferase activity;glutathione specific gamma-glutamylcyclotransferase activity	cytoplasm;cytosol					cytoplasm;cytosol	GO:0005737;GO:0005829	Glutathione metabolism	480	Glutathione metabolism;Metabolic pathways	hsa00480;hsa01100					ChaC	PF04752	3	3	3	19	19	19	20.874	0	5.5249	628430000	12	1.9346	0.155113	1.01242	4.40726	Q8WUX2	Q8WUX2	Putative glutathione-specific gamma-glutamylcyclotransferase 2	CHAC2	2884	CHAC2_HUMAN	Glutathione-specific gamma-glutamylcyclotransferase 2 {ECO:0000303|PubMed:27913623}	amma-GCG 2 {ECO:0000305}
27.4696	28.0225	27.8724	28.8695	28.7929	28.7277			cellular response to DNA damage stimulus;DNA metabolic process;DNA repair;mitotic DNA replication checkpoint;response to ionizing radiation	DNA binding;identical protein binding;protein C-terminus binding	actin cytoskeleton;chromosome;condensed nuclear chromosome;cytoplasm;male germ cell nucleus;microtubule organizing center;nuclear body;nucleoplasm;nucleus;PML body;spindle pole	DNA metabolic process	GO:0006259	DNA binding	GO:0003677	chromosome;cytoplasm;microtubule organizing center;nucleoplasm;nucleus	GO:0005634;GO:0005654;GO:0005694;GO:0005737;GO:0005815	DNA repair and recombination proteins;DNA replication proteins;Homologous recombination	03032;03400;03440	Homologous recombination	hsa03440					BRCT;PTCB-BRCT	PF00533;PF12738	13	13	13	10.4	10.4	10.4	170.68	0	21.762	2104300000	24	2.39194	0.104111	1.00855	5.92896	Q92547	Q92547	DNA topoisomerase 2-binding protein 1	TOPBP1	2943	TOPB1_HUMAN	DNA topoisomerase 2-binding protein 1
30.6629	30.3929	30.1135	31.397	31.4949	31.2953			cell cycle;cell division;lymphocyte proliferation;maintenance of DNA methylation;methylation-dependent chromatin silencing;multicellular organism development;pericentric heterochromatin assembly	ATP binding;helicase activity	chromosome, centromeric region;nucleus;pericentric heterochromatin	cell cycle;cell division	GO:0007049;GO:0051301	helicase activity	GO:0004386	nucleus	GO:0005634	Chromosome and associated proteins	3036			Immunodeficiency-centromeric instability-facial anomalies syndrome	H02308			Helicase_C;SNF2_N	PF00176;PF00271	29	29	29	36.5	36.5	36.5	97.073	0	139.36	12761000000	109	2.40057	0.104906	1.00595	5.96124	Q9NRZ9	Q9NRZ9	Lymphoid-specific helicase	HELLS	3764	HELLS_HUMAN	Lymphoid-specific helicase
25.232	26.2868	24.6143	28.0178	27.8953	27.4772			anaphase-promoting complex-dependent catabolic process;cellular response to DNA damage stimulus;histone H2B ubiquitination;histone monoubiquitination;ISG15-protein conjugation;positive regulation of G1/S transition of mitotic cell cycle;protein K11-linked ubiquitination;protein K48-linked ubiquitination;protein K63-linked ubiquitination;protein polyubiquitination;protein ubiquitination;regulation…	ATP binding;ISG15 transferase activity;ubiquitin conjugating enzyme activity;ubiquitin-protein transferase activity	cytosol;nucleoplasm;nucleus;ubiquitin ligase complex					cytosol;nucleoplasm;nucleus	GO:0005634;GO:0005654;GO:0005829	Ubiquitin mediated proteolysis;Ubiquitin system	04120;04121	Ubiquitin mediated proteolysis	hsa04120					UQ_con	PF00179	4	4	4	25.4	25.4	25.4	21.404	0	6.477	855220000	10	2.03036	0.140646	2.41907	4.69762	P51965;Q96LR5;Q969T4	P51965;Q96LR5;Q969T4	Ubiquitin-conjugating enzyme E2 E1;Ubiquitin-conjugating enzyme E2 E2;Ubiquitin-conjugating enzyme E2 E3	UBE2E1;UBE2E2;UBE2E3	1364	UB2E1_HUMAN;UB2E2_HUMAN;UB2E3_HUMAN	Ubiquitin-conjugating enzyme E2 E1;Ubiquitin-conjugating enzyme E2 E2;Ubiquitin-conjugating enzyme E2 E3
23.5917	24.6264	22.7685	25.3694	26.2504	25.2128			cell division;CENP-A containing nucleosome assembly;interstrand cross-link repair;kinetochore assembly;positive regulation of protein ubiquitination;replication fork processing;resolution of meiotic recombination intermediates	DNA binding;double-stranded DNA binding	condensed chromosome kinetochore;FANCM-MHF complex;Fanconi anaemia nuclear complex;nucleoplasm	cell division	GO:0051301	DNA binding	GO:0003677	nucleoplasm	GO:0005654	DNA repair and recombination proteins;Fanconi anemia pathway	03400;03460	Fanconi anemia pathway	hsa03460					CENP-X	PF09415	2	2	2	32.1	32.1	32.1	8.9593	0.00027226	3.8841	207750000	6	1.44426	0.177484	1.94868	3.10766	A8MT69	A8MT69	Centromere protein X	STRA13	33	CENPX_HUMAN	Centromere protein X	ENP-X
24.6125	24.6748	23.4328	26.0912	26.1897	25.8527			anaphase-promoting complex-dependent catabolic process;cell division;chromosome organization;DNA repair;homologous chromosome segregation;negative regulation of mitotic sister chromatid separation;spermatogenesis;transcription by RNA polymerase II	cysteine-type endopeptidase inhibitor activity;DNA-binding transcription factor activity;DNA-binding transcription factor activity, RNA polymerase II-specific;SH3 domain binding	cytoplasm;cytosol;nucleus	cell division;chromosome organization	GO:0051276;GO:0051301	DNA-binding transcription factor activity	GO:0003700	cytoplasm;cytosol;nucleus	GO:0005634;GO:0005737;GO:0005829	Cell cycle;Chromosome and associated proteins;Human T-cell leukemia virus 1 infection;Oocyte meiosis	03036;04110;04114;05166	Cell cycle;Human T-cell leukemia virus 1 infection;Oocyte meiosis	hsa04110;hsa04114;hsa05166					Securin	PF04856	2	2	2	15.3	15.3	15.3	22.024	0	18.017	272380000	6	1.91018	0.152393	1.80453	4.33538	O95997;Q9NZH5	O95997;Q9NZH5	Securin;Securin-2	PTTG1;PTTG2	584	PTTG1_HUMAN;PTTG2_HUMAN	Securin;Securin-2
23.774	22.8761	24.3102	25.15	25.2925	25.6921			3'-UTR-mediated mRNA destabilization;negative regulation of cell growth;negative regulation of G1/S transition of mitotic cell cycle	endonuclease activity;metal ion binding	cytoplasm;cytoplasmic ribonucleoprotein granule;nucleoplasm;nucleus;P-body					cytoplasm;nucleoplasm;nucleus	GO:0005634;GO:0005654;GO:0005737	Messenger RNA biogenesis	3019							RNase_Zc3h12a	PF11977	3	3	3	8	8	8	58.077	0	7.4955	175380000	6	1.73525	0.159505	1.72476	3.84397	A2A288	A2A288	Probable ribonuclease ZC3H12D	ZC3H12D	13	ZC12D_HUMAN	Probable ribonuclease ZC3H12D
24.1778	25.7588	24.3062	26.3114	26.4534	26.4211			fibroblast growth factor receptor signaling pathway;platelet aggregation	fibroblast growth factor binding	endomembrane system;membrane;mitochondrion;nuclear speck;nucleus					mitochondrion;nucleus	GO:0005634;GO:0005739									FIBP	PF05427	2	2	2	9.9	9.9	9.9	41.878	0	10.302	361520000	8	1.49875	0.174698	1.6477	3.23868	O43427	O43427	Acidic fibroblast growth factor intracellular-binding protein	FIBP	282	FIBP_HUMAN	Acidic fibroblast growth factor intracellular-binding protein	FGF intracellular-binding protein
22.264	NaN	22.4445	23.4973	24.0888	24.2427			blood coagulation;DNA recombination;DNA repair;double-strand break repair via homologous recombination;female meiosis sister chromatid cohesion;male meiosis I;positive regulation of G2/M transition of mitotic cell cycle;reciprocal meiotic recombination;sister chromatid cohesion;spermatogenesis;telomere maintenance via recombination	ATP binding;crossover junction endodeoxyribonuclease activity;DNA binding;DNA-dependent ATPase activity	cell junction;cytoplasm;cytosol;intracellular membrane-bounded organelle;mitochondrion;nucleoplasm;nucleus;perinuclear region of cytoplasm;Rad51B-Rad51C-Rad51D-XRCC2 complex;Rad51C-XRCC3 complex;replication fork			DNA binding	GO:0003677	cytoplasm;cytosol;mitochondrion;nucleoplasm;nucleus	GO:0005634;GO:0005654;GO:0005737;GO:0005739;GO:0005829	DNA repair and recombination proteins;Fanconi anemia pathway;Homologous recombination	03400;03440;03460	Fanconi anemia pathway;Homologous recombination	hsa03440;hsa03460	Fanconi anemia	H00238			Rad51	PF08423	1	1	1	4.8	4.8	4.8	42.189	0.00053135	3.4148	60279000	3	1.87765	0.148861	1.58866	5.27909	O43502	O43502	DNA repair protein RAD51 homolog 3	RAD51C	289	RA51C_HUMAN	DNA repair protein RAD51 homolog 3	51H3
26.035	24.7449	24.3528	26.8471	26.3351	26.5101			androgen receptor signaling pathway;negative regulation of androgen receptor signaling pathway;negative regulation of DNA-binding transcription factor activity;positive regulation of transcription, DNA-templated;protein sumoylation	androgen receptor binding;DNA binding;SUMO ligase activity;SUMO transferase activity;transcription coactivator activity;transcription factor binding;ubiquitin protein ligase binding;zinc ion binding	nuclear speck;nucleoplasm;nucleus;PML body			DNA binding;transcription factor binding	GO:0003677;GO:0008134	nucleoplasm;nucleus	GO:0005634;GO:0005654	Jak-STAT signaling pathway;Ubiquitin mediated proteolysis;Ubiquitin system	04120;04121;04630	Jak-STAT signaling pathway;Ubiquitin mediated proteolysis	hsa04120;hsa04630					PINIT;zf-MIZ	PF02891;PF14324	4	3	3	10	7.6	7.6	68.24	0	5.561	419240000	7	1.34151	0.186188	1.51984	2.86821	O75928	O75928	E3 SUMO-protein ligase PIAS2	PIAS2	471	PIAS2_HUMAN	E3 SUMO-protein ligase PIAS2
24.0304	24.9774	24.4284	26.0242	26.07	25.8151			activation of JUN kinase activity;activation of MAPK activity;activation of protein kinase activity;apoptotic process;positive regulation of ERK1 and ERK2 cascade;positive regulation of telomerase activity;positive regulation of telomere capping;positive regulation of telomere maintenance via telomerase;positive regulation of transcription, DNA-templated;response to heat;response to osmotic stres…	ATP binding;enzyme binding;JUN kinase kinase activity;magnesium ion binding;MAP kinase kinase activity;protein kinase binding;protein phosphatase binding;protein serine/threonine kinase activity;protein tyrosine kinase activity	cytoplasm;cytosol;nucleus	signal transduction	GO:0007165	enzyme binding	GO:0019899	cytoplasm;cytosol;nucleus	GO:0005634;GO:0005737;GO:0005829	Epstein-Barr virus infection;ErbB signaling pathway;Fc epsilon RI signaling pathway;Fluid shear stress and atherosclerosis;GnRH signaling pathway;Hepatitis B;Human immunodeficiency virus 1 infection;Kaposi sarcoma-associated herpesvirus infection;MAPK signaling pathway;Neurotrophin signaling pathway;Osteoclast differentiation;Protein kinases;Protein processing in endoplasmic reticulum;Relaxin sig…	01001;04010;04012;04141;04380;04530;04620;04660;04664;04668;04722;04912;04926;05135;05161;05167;05169;05170;05418	Epstein-Barr virus infection;ErbB signaling pathway;Fc epsilon RI signaling pathway;Fluid shear stress and atherosclerosis;GnRH signaling pathway;Hepatitis B;Human immunodeficiency virus 1 infection;Kaposi sarcoma-associated herpesvirus infection;MAPK signaling pathway;Neurotrophin signaling pathway;Osteoclast differentiation;Protein processing in endoplasmic reticulum;Relaxin signaling pathway;T…	hsa04010;hsa04012;hsa04141;hsa04380;hsa04530;hsa04620;hsa04660;hsa04664;hsa04668;hsa04722;hsa04912;hsa04926;hsa05135;hsa05161;hsa05167;hsa05169;hsa05170;hsa05418					Pkinase	PF00069	4	4	4	12.4	12.4	12.4	47.484	0	7.8812	270480000	5	2.19259	0.122558	1.49104	5.22213	O14733	O14733	Dual specificity mitogen-activated protein kinase kinase 7	MAP2K7	178	MP2K7_HUMAN	Dual specificity mitogen-activated protein kinase kinase 7	AP kinase kinase 7;APKK 7
25.4631	25.4095	25.3018	26.7652	26.6094	26.8908	+	S6_eV		DNA binding;DNA-binding transcription factor activity, RNA polymerase II-specific;metal ion binding	nucleus			DNA binding	GO:0003677	nucleus	GO:0005634	Herpes simplex virus 1 infection;Transcription factors	03000;05168	Herpes simplex virus 1 infection	hsa05168					KRAB;zf-C2H2	PF00096;PF01352	1	1	1	2.3	2.3	2.3	63.664	0.00027255	3.9161	473050000	6	3.87813	0.0565	1.36367	14.476	Q14592	Q14592	Zinc finger protein 460	ZNF460	2015	ZN460_HUMAN	Zinc finger protein 460
NaN	25.7106	25.3601	27.2329	27.0328	26.4181			cellular response to lipopolysaccharide;positive regulation of apoptotic process;positive regulation of inflammatory response;positive regulation of transcription by RNA polymerase II;protein phosphorylation;transcription initiation from RNA polymerase II promoter	ATP binding;cyclin-dependent protein serine/threonine kinase activity;enzyme binding;protein kinase activity;protein serine/threonine kinase activity;RNA polymerase II CTD heptapeptide repeat kinase activity	cytosol;mediator complex;nucleolus;nucleoplasm;nucleus;protein-containing complex			enzyme binding	GO:0019899	cytosol;nucleolus;nucleoplasm;nucleus;protein-containing complex	GO:0005634;GO:0005654;GO:0005730;GO:0005829;GO:0032991	Protein kinases;Transcription machinery	01001;03021							Pkinase	PF00069	2	2	2	5.4	5.4	5.4	53.283	0.00026889	3.6388	482680000	4	1.54422	0.168877	1.35926	3.97021	P49336;Q9BWU1	P49336;Q9BWU1	Cyclin-dependent kinase 8;Cyclin-dependent kinase 19	CDK8;CDK19	1279	CDK19_HUMAN;CDK8_HUMAN	Cyclin-dependent kinase 19;Cyclin-dependent kinase 8
25.549	NaN	25.2916	26.5733	26.7563	27.0022			anaphase-promoting complex-dependent catabolic process;anterior/posterior axis specification;cell division;centrosome localization;DNA damage response, signal transduction by p53 class mediator resulting in cell cycle arrest;G2/M transition of mitotic cell cycle;liver regeneration;mitotic cell cycle;mitotic centrosome separation;mitotic spindle organization;negative regulation of apoptotic proces…	ATP binding;histone serine kinase activity;protein heterodimerization activity;protein kinase activity;protein kinase binding;protein serine/threonine kinase activity;protein serine/threonine/tyrosine kinase activity;ubiquitin protein ligase binding	axon hillock;centriole;centrosome;chromosome passenger complex;cilium;condensed nuclear chromosome, centromeric region;cytosol;germinal vesicle;meiotic spindle;microtubule cytoskeleton;midbody;mitotic spindle pole;nucleoplasm;nucleus;perinuclear region of cytoplasm;pronucleus;spindle;spindle microtubule;spindle midzone;spindle pole centrosome	cell division;mitotic cell cycle	GO:0000278;GO:0051301			cilium;cytosol;nucleoplasm;nucleus	GO:0005634;GO:0005654;GO:0005829;GO:0005929	Chromosome and associated proteins;Oocyte meiosis;Progesterone-mediated oocyte maturation;Protein kinases;Protein phosphatases and associated proteins	01001;01009;03036;04114;04914	Oocyte meiosis;Progesterone-mediated oocyte maturation	hsa04114;hsa04914			Alisertib;Ilorasertib;Tozasertib	D10423;DG01365;DG01855	Pkinase	PF00069	2	2	2	8.4	8.4	8.4	45.809	0	7.2147	437800000	4	2.26836	0.123937	1.35695	7.26075	O14965	O14965	Aurora kinase A	AURKA	200	AURKA_HUMAN	Aurora kinase A
25.1097	24.5	25.0765	NaN	26.2033	26.0135			actin filament organization;negative regulation of small GTPase mediated signal transduction;phagocytosis, engulfment;regulation of small GTPase mediated signal transduction;signal transduction	GTPase activator activity	cytosol;phagocytic cup	signal transduction	GO:0007165			cytosol	GO:0005829	Membrane trafficking	4131							PH;RhoGAP	PF00169;PF00620	2	2	2	3.3	3.3	3.3	73.434	0	4.5339	240320000	7	1.70773	0.16603	1.21297	4.5748	P42331	P42331	Rho GTPase-activating protein 25	ARHGAP25	1195	RHG25_HUMAN	Rho GTPase-activating protein 25
25.3015	25.5186	25.1436	26.4216	26.5921	26.4683			attachment of mitotic spindle microtubules to kinetochore;attachment of spindle microtubules to kinetochore;cell division;chromosome segregation;establishment of mitotic spindle orientation;kinetochore organization;metaphase plate congression;mitotic cell cycle;mitotic sister chromatid segregation;mitotic spindle organization;positive regulation of mitotic cell cycle spindle assembly checkpoint;p…	identical protein binding	centrosome;chromosome, centromeric region;condensed chromosome kinetochore;condensed nuclear chromosome kinetochore;condensed nuclear chromosome outer kinetochore;cytosol;kinetochore;membrane;Ndc80 complex;nucleoplasm;nucleus	cell division;chromosome segregation;mitotic cell cycle	GO:0000278;GO:0007059;GO:0051301			cytosol;nucleoplasm;nucleus	GO:0005634;GO:0005654;GO:0005829	Chromosome and associated proteins	3036							Ndc80_HEC	PF03801	3	3	3	4.2	4.2	4.2	73.912	0	5.5364	410370000	4	3.21147	0.0965	1.17279	9.77177	O14777	O14777	Kinetochore protein NDC80 homolog	NDC80	184	NDC80_HUMAN	Kinetochore protein NDC80 homolog
26.6382	25.6441	26.3192	27.4168	27.1574	27.0875			centrosome localization;cytoskeletal anchoring at nuclear membrane;meiotic attachment of telomere to nuclear envelope;nuclear envelope organization;nuclear matrix anchoring at nuclear membrane;nucleokinesis involved in cell motility in cerebral cortex radial glia guided migration;ossification;response to mechanical stimulus;spermatogenesis;synapsis	lamin binding;protein membrane anchor	cytoplasm;integral component of nuclear inner membrane;intracellular membrane-bounded organelle;meiotic nuclear membrane microtubule tethering complex;nuclear envelope;nuclear membrane					cytoplasm;nuclear envelope	GO:0005635;GO:0005737	Chromosome and associated proteins	3036							MRP;Sad1_UNC	PF07738;PF09387	7	7	7	12.7	12.7	12.7	90.063	0	9.6348	712100000	6	1.52133	0.171279	1.02007	3.29383	O94901	O94901	SUN domain-containing protein 1	SUN1	497	SUN1_HUMAN	SUN domain-containing protein 1
22.9727	23.1995	22.5644	24.3864	23.7119	23.693			cell cycle comprising mitosis without cytokinesis;cell proliferation;chorionic trophoblast cell differentiation;DNA damage response, signal transduction by p53 class mediator resulting in cell cycle arrest;hepatocyte differentiation;negative regulation of cytokinesis;negative regulation of transcription by RNA polymerase II;placenta development;positive regulation of DNA endoreduplication;positiv…	DNA binding;DNA-binding transcription activator activity, RNA polymerase II-specific;DNA-binding transcription factor activity;DNA-binding transcription factor activity, RNA polymerase II-specific;DNA-binding transcription repressor activity, RNA polymerase II-specific;protein homodimerization activity;proximal promoter sequence-specific DNA binding;RNA polymerase II proximal promoter sequence-sp…	cytosol;nucleolus;nucleoplasm;nucleus;RNA polymerase II transcription factor complex	cell proliferation	GO:0008283	DNA binding;DNA-binding transcription factor activity;transcription factor binding	GO:0003677;GO:0003700;GO:0008134	cytosol;nucleolus;nucleoplasm;nucleus	GO:0005634;GO:0005654;GO:0005730;GO:0005829	Transcription factors	3000							E2F_TDP	PF02319	1	1	1	1.8	1.8	1.8	94.165	0.0005305	3.3971	73298000	3	1.58855	0.171915	1.01818	3.46117	A0AVK6	A0AVK6	Transcription factor E2F8	E2F8	7	E2F8_HUMAN	Transcription factor E2F8	2F-8
24.3655	24.508	24.4031	24.7712	25.8644	25.6874			actin filament organization;ephrin receptor signaling pathway;Fc-gamma receptor signaling pathway involved in phagocytosis;lamellipodium assembly;negative regulation of cell death;negative regulation of endoplasmic reticulum stress-induced eIF2 alpha phosphorylation;negative regulation of insulin receptor signaling pathway;negative regulation of peptidyl-serine phosphorylation;negative regulation…	cadherin binding;cytoskeletal adaptor activity;ephrin receptor binding;eukaryotic initiation factor eIF2 binding;molecular adaptor activity;protein binding, bridging;protein domain specific binding;protein kinase inhibitor activity;receptor signaling complex scaffold activity;receptor tyrosine kinase binding;SH3/SH2 adaptor activity;signaling receptor binding	cell-cell junction;cytoplasm;cytosol;endoplasmic reticulum;nucleus;plasma membrane;protein phosphatase type 1 complex;ribosome;vesicle membrane			protein binding, bridging	GO:0030674	cytoplasm;cytosol;endoplasmic reticulum;nucleus;plasma membrane;ribosome	GO:0005634;GO:0005737;GO:0005783;GO:0005829;GO:0005840;GO:0005886	Axon guidance;ErbB signaling pathway;Pathogenic Escherichia coli infection;T cell receptor signaling pathway	04012;04360;04660;05130	Axon guidance;ErbB signaling pathway;Pathogenic Escherichia coli infection;T cell receptor signaling pathway	hsa04012;hsa04360;hsa04660;hsa05130					SH2;SH3_1;SH3_9	PF00017;PF00018;PF14604	2	2	2	5.3	5.3	5.3	42.864	0.0059595	1.8109	211420000	1	1.38745	0.183702	1.01549	2.9741	P16333	P16333	Cytoplasmic protein NCK1	NCK1	833	NCK1_HUMAN	Cytoplasmic protein NCK1
26.7401	27.515	26.8526	27.7669	28.3104	28.0512			anaphase-promoting complex-dependent catabolic process;cell division;exit from mitosis;free ubiquitin chain polymerization;positive regulation of exit from mitosis;positive regulation of ubiquitin protein ligase activity;protein K11-linked ubiquitination;protein K48-linked ubiquitination;protein ubiquitination;regulation of mitotic cell cycle phase transition;ubiquitin-dependent protein catabolic…	ATP binding;ubiquitin conjugating enzyme activity;ubiquitin-like protein ligase binding;ubiquitin-protein transferase activity	anaphase-promoting complex;cytosol;nucleoplasm;nucleus;plasma membrane;ubiquitin ligase complex	cell division	GO:0051301			cytosol;nucleoplasm;nucleus;plasma membrane	GO:0005634;GO:0005654;GO:0005829;GO:0005886	Ubiquitin mediated proteolysis;Ubiquitin system	04120;04121	Ubiquitin mediated proteolysis	hsa04120					UQ_con	PF00179	5	5	5	50.8	50.8	50.8	19.652	0	15.913	1264500000	9	1.6013	0.169298	1.00695	3.49348	O00762	O00762	Ubiquitin-conjugating enzyme E2 C	UBE2C	152	UBE2C_HUMAN	Ubiquitin-conjugating enzyme E2 C
26.7586	26.7222	27.4084	27.4523	28.2592	28.1893			cell adhesion;homophilic cell adhesion via plasma membrane adhesion molecules;intracellular distribution of mitochondria;mitochondrion organization;nervous system development	calcium ion binding;mRNA binding	cytoplasm;integral component of plasma membrane	cell adhesion;mitochondrion organization	GO:0007005;GO:0007155	mRNA binding	GO:0003729	cytoplasm	GO:0005737	Cell adhesion molecules;Chromosome and associated proteins;Translation factors	03012;03036;04515							Cadherin;Cadherin_2;Cadherin_C_2;Cadherin_tail;CLU;CLU_N;eIF3_p135	PF00028;PF08266;PF12807;PF13236;PF15044;PF15974;PF16492	9	9	9	8.2	8.2	8.2	146.67	0	17.816	1213400000	18	1.37423	0.184853	1.00386	2.94343	O75153;Q9Y5I4	O75153	Clustered mitochondria protein homolog	CLUH	393	CLU_HUMAN;PCDC2_HUMAN	Clustered mitochondria protein homolog {ECO:0000255|HAMAP-Rule:MF_03013};Protocadherin alpha-C2	CDH-alpha-C2
33.9792	34.0884	33.6678	33.0435	32.9167	32.7646			chromosome condensation;histone H3-K27 trimethylation;histone H3-K4 trimethylation;negative regulation of chromatin silencing;negative regulation of DNA recombination;negative regulation of transcription by RNA polymerase II;nucleosome assembly;nucleosome positioning;positive regulation of receptor-mediated endocytosis;regulation of transcription, DNA-templated;spermatogenesis	chromatin DNA binding;double-stranded DNA binding;heparin binding;nucleosomal DNA binding;RNA binding	cell surface;nuclear chromatin;nuclear euchromatin;nucleosome;nucleus;transcriptionally active chromatin;vesicle			RNA binding	GO:0003723	nucleus	GO:0005634	Chromosome and associated proteins	3036							Linker_histone	PF00538	28	8	7	55.9	20.7	20.7	21.364	0	49.492	73103000000	69	2.58995	0.123304	-1.00354	-6.70789	P16403;Q02539	P16403	Histone H1.2	HIST1H1C	837	H11_HUMAN;H12_HUMAN	Histone H1.1;Histone H1.2
28.1572	28.2373	28.5578	27.2316	26.8941	27.8109			axonogenesis;cellular response to exogenous dsRNA;dsRNA transport;extracellular matrix disassembly;membrane raft assembly;plasma membrane raft assembly;positive regulation of cell adhesion molecule production;positive regulation of cell junction assembly;positive regulation of cell-cell adhesion mediated by cadherin;positive regulation of cytokine production;positive regulation of endocytosis;pos…	ionotropic glutamate receptor binding;protease binding;protein heterodimerization activity	basolateral plasma membrane;caveola;cell-cell adherens junction;cell-cell contact zone;cell-cell junction;centriolar satellite;cytoplasmic vesicle;dopaminergic synapse;early endosome;endosome;external side of plasma membrane;extracellular exosome;flotillin complex;focal adhesion;GABA-ergic synapse;glutamatergic synapse;lamellipodium;lysosomal membrane;melanosome;membrane;membrane raft;microtubule…					cytoplasmic vesicle;endosome;microtubule organizing center;plasma membrane	GO:0005768;GO:0005815;GO:0005886;GO:0031410	Chromosome and associated proteins;Exosome;Insulin signaling pathway;Membrane trafficking	03036;04131;04147;04910	Insulin signaling pathway	hsa04910					Band_7;Flot	PF01145;PF15975	8	8	8	26.9	26.9	26.9	47.355	0	42.218	1528700000	23	1.5702	0.169217	-1.00524	-3.41503	O75955	O75955	Flotillin-1	FLOT1	477	FLOT1_HUMAN	Flotillin-1
27.3532	28.0098	28.1774	26.5501	26.7193	27.2049			cell proliferation;glucose metabolic process;hypoxia-inducible factor-1alpha signaling pathway;intrinsic apoptotic signaling pathway in response to oxidative stress;regulation of acetyl-CoA biosynthetic process from pyruvate;regulation of glucose metabolic process	ATP binding;protein kinase activity;pyruvate dehydrogenase (acetyl-transferring) kinase activity	mitochondrial matrix;mitochondrial pyruvate dehydrogenase complex;mitochondrion;nucleolus;nucleus	cell proliferation	GO:0008283			mitochondrion;nucleolus;nucleus	GO:0005634;GO:0005730;GO:0005739	Axon guidance;Central carbon metabolism in cancer;HIF-1 signaling pathway;Protein kinases	01001;04066;04360;05230	Axon guidance;Central carbon metabolism in cancer;HIF-1 signaling pathway	hsa04066;hsa04360;hsa05230					BCDHK_Adom3;HATPase_c	PF02518;PF10436	9	9	8	25.7	25.7	23.2	49.244	0	20.469	1108700000	16	1.48439	0.176008	-1.02202	-3.20387	Q15118	Q15118	[Pyruvate dehydrogenase (acetyl-transferring)] kinase isozyme 1, mitochondrial	PDK1	2086	PDK1_HUMAN	[Pyruvate dehydrogenase (acetyl-transferring)] kinase isozyme 1, mitochondrial
27.7783	28.4988	28.3177	27.3444	27.073	27.0817				oxidoreductase activity	membrane			oxidoreductase activity	GO:0016491			Enzymes with EC numbers	99980							adh_short	PF00106	6	6	6	20.1	20.1	20.1	38.298	0	13.922	1397700000	4	1.93558	0.156037	-1.03193	-4.41018	Q9Y394	Q9Y394	Dehydrogenase/reductase SDR family member 7	DHRS7	4224	DHRS7_HUMAN	Dehydrogenase/reductase SDR family member 7
25.7465	25.4041	25.8023	NaN	24.8665	24.3122			sulfide oxidation, using sulfide:quinone oxidoreductase	thiosulfate-thiol sulfurtransferase activity	cytoplasm;cytoplasmic ribonucleoprotein granule;cytosol;perinuclear region of cytoplasm					cytoplasm;cytosol	GO:0005737;GO:0005829	Enzymes with EC numbers	99980							Rhodanese	PF00581	3	3	3	54.8	54.8	54.8	12.53	0	4.5513	210630000	5	1.56866	0.168853	-1.06161	-4.05641	Q8NFU3	Q8NFU3	Thiosulfate sulfurtransferase/rhodanese-like domain-containing protein 1	TSTD1	2808	TSTD1_HUMAN	Thiosulfate:glutathione sulfurtransferase {ECO:0000303|PubMed:24981631}	ST {ECO:0000303|PubMed:24981631}
28.0746	28.3732	28.8787	27.246	27.1181	27.5626			sensory perception of pain	neurotransmitter binding	mitochondrion;synaptic membrane					mitochondrion	GO:0005739									NIPSNAP	PF07978	6	6	6	22.9	22.9	22.9	33.31	0	14.716	1627000000	13	1.86623	0.149678	-1.13326	-4.20808	Q9BPW8	Q9BPW8	Protein NipSnap homolog 1	NIPSNAP1	3320	NIPS1_HUMAN	Protein NipSnap homolog 1	ipSnap1
26.6505	26.5956	27.2073	25.8478	25.0458	26.0942			actin cytoskeleton organization;adenylate cyclase-activating dopamine receptor signaling pathway;auditory receptor cell stereocilium organization;bile acid secretion;cellular phosphate ion homeostasis;establishment of epithelial cell apical/basal polarity;establishment of Golgi localization;gland morphogenesis;glutathione transport;microvillus assembly;negative regulation of canonical Wnt signali…	beta-2 adrenergic receptor binding;beta-catenin binding;chloride channel regulator activity;dopamine receptor binding;growth factor receptor binding;myosin II binding;PDZ domain binding;phosphatase binding;protein N-terminus binding;protein self-association;protein-containing complex binding;protein-containing complex scaffold activity;signaling receptor binding	actin cytoskeleton;apical plasma membrane;brush border membrane;cell periphery;cytoplasm;endomembrane system;extracellular exosome;filopodium;membrane;membrane raft;microvillus;microvillus membrane;perinuclear region of cytoplasm;ruffle;sperm midpiece;stereocilium tip;vesicle	protein-containing complex assembly	GO:0065003			cytoplasm	GO:0005737	Human papillomavirus infection;Parathyroid hormone synthesis, secretion and action;Tight junction;Transporters	02000;04530;04928;05165	Human papillomavirus infection;Parathyroid hormone synthesis, secretion and action;Tight junction	hsa04530;hsa04928;hsa05165	Nephrolithiasis/osteoporosis, hypophosphatemic	H00888			EBP50_C	PF09007	4	4	4	14.5	14.5	14.5	38.868	0.00026853	3.6105	528370000	4	1.44351	0.177581	-1.15522	-3.10586	O14745	O14745	Na(+)/H(+) exchange regulatory cofactor NHE-RF1	SLC9A3R1	181	NHRF1_HUMAN	Na(+)/H(+) exchange regulatory cofactor NHE-RF1	HERF-1
29.7151	29.7514	30.3054	28.4059	28.4567	29.4338			antigen processing and presentation of exogenous peptide antigen via MHC class II;cell cycle;cell division;clathrin coat assembly;clathrin-dependent endocytosis;intracellular protein transport;low-density lipoprotein particle clearance;low-density lipoprotein particle receptor catabolic process;membrane organization	clathrin heavy chain binding;GTPase binding;peptide binding;protein-containing complex binding;structural molecule activity	clathrin coat;clathrin coat of coated pit;clathrin coat of trans-Golgi network vesicle;clathrin complex;clathrin vesicle coat;clathrin-coated endocytic vesicle;cytoplasmic vesicle;cytosol;endolysosome membrane;membrane;plasma membrane;postsynaptic endocytic zone cytoplasmic component;presynaptic endocytic zone membrane;spindle;synaptic vesicle membrane;trans-Golgi network membrane	cell cycle;cell division;membrane organization	GO:0007049;GO:0051301;GO:0061024	structural molecule activity	GO:0005198	cytoplasmic vesicle;cytosol;plasma membrane	GO:0005829;GO:0005886;GO:0031410	Bacterial invasion of epithelial cells;Endocrine and other factor-regulated calcium reabsorption;Endocytosis;Exosome;Huntington disease;Lysosome;Membrane trafficking;Synaptic vesicle cycle	04131;04142;04144;04147;04721;04961;05016;05100	Bacterial invasion of epithelial cells;Endocrine and other factor-regulated calcium reabsorption;Endocytosis;Huntington disease;Lysosome;Synaptic vesicle cycle	hsa04142;hsa04144;hsa04721;hsa04961;hsa05016;hsa05100					Clathrin_lg_ch	PF01086	8	8	8	21	21	21	27.076	0	21.954	4561300000	31	1.40184	0.178766	-1.1585	-3.00764	P09496	P09496	Clathrin light chain A	CLTA	710	CLCA_HUMAN	Clathrin light chain A	ca
26.0527	25.7006	25.2924	24.4381	24.5711	24.5178			mitochondrial translational elongation;mitochondrial translational termination	structural constituent of ribosome	mitochondrial inner membrane;mitochondrial ribosome;mitochondrial small ribosomal subunit;mitochondrion			structural constituent of ribosome	GO:0003735	mitochondrion	GO:0005739	Mitochondrial biogenesis;Ribosome	03011;03029			Combined oxidative phosphorylation deficiency	H00891			MRP-S22	PF10245	2	2	2	5.6	5.6	5.6	41.28	0.0012639	2.6175	236910000	1	2.20316	0.125127	-1.17289	-5.25781	P82650	P82650	28S ribosomal protein S22, mitochondrial	MRPS22	1666	RT22_HUMAN	28S ribosomal protein S22, mitochondrial	22mt;RP-S22
26.9971	26.8508	27.0845	25.1919	26.1846	26.0259			B cell differentiation;cellular response to lipopolysaccharide;cytidine to uridine editing;defense response to bacterium;defense response to virus;DNA cytosine deamination;DNA demethylation;isotype switching;mRNA processing;negative regulation of methylation-dependent chromatin silencing;negative regulation of single stranded viral RNA replication via double stranded DNA intermediate;negative reg…	cytidine deaminase activity;identical protein binding;RNA binding;ubiquitin protein ligase binding;zinc ion binding	cytoplasm;nucleus;P-body	mRNA processing	GO:0006397	RNA binding	GO:0003723	cytoplasm;nucleus	GO:0005634;GO:0005737	Intestinal immune network for IgA production;Primary immunodeficiency	04672;05340	Intestinal immune network for IgA production;Primary immunodeficiency	hsa04672;hsa05340	Hyper IgM syndromes, autosomal recessive type	H00086					4	4	4	18.2	18.2	18.2	23.953	0	8.545	580220000	10	1.69306	0.167606	-1.17666	-3.7313	Q9GZX7	Q9GZX7	Single-stranded DNA cytosine deaminase	AICDA	3504	AICDA_HUMAN	Single-stranded DNA cytosine deaminase
29.7062	30.0691	30.1341	28.2515	29.1339	28.9496			mitochondrion organization;neutrophil degranulation	ATP binding;zinc ion binding	ficolin-1-rich granule membrane;mitochondrial inner membrane;mitochondrion;plasma membrane;secretory granule membrane	mitochondrion organization	GO:0007005			mitochondrion;plasma membrane	GO:0005739;GO:0005886	Mitochondrial biogenesis	3029							AAA;DUF3523	PF00004;PF12037	35	8	6	47.4	15.3	10.2	72.572	0	39.358	4607700000	42	1.78248	0.154603	-1.19146	-3.97271	Q5T9A4	Q5T9A4	ATPase family AAA domain-containing protein 3B	ATAD3B	2323	ATD3B_HUMAN	ATPase family AAA domain-containing protein 3B
33.3605	33.524	33.8151	32.11	32.4882	32.4756			cellular response to tetrahydrofolate;folic acid metabolic process;glycine biosynthetic process from serine;glycine metabolic process;L-serine biosynthetic process;L-serine catabolic process;L-serine metabolic process;one-carbon metabolic process;positive regulation of cell proliferation;protein homotetramerization;protein K63-linked deubiquitination;protein tetramerization;regulation of aerobic …	amino acid binding;chromatin binding;cobalt ion binding;glycine hydroxymethyltransferase activity;identical protein binding;L-allo-threonine aldolase activity;pyridoxal phosphate binding;serine binding;zinc ion binding	BRISC complex;cytoplasm;extracellular exosome;microtubule cytoskeleton;mitochondrial inner membrane;mitochondrial intermembrane space;mitochondrial matrix;mitochondrial nucleoid;mitochondrion;nucleus					cytoplasm;mitochondrion;nucleus	GO:0005634;GO:0005737;GO:0005739	Antifolate resistance;Glycine, serine and threonine metabolism;Glyoxylate and dicarboxylate metabolism;One carbon pool by folate	00260;00630;00670;01523	Antifolate resistance;Biosynthesis of amino acids;Carbon metabolism;Glycine, serine and threonine metabolism;Glyoxylate and dicarboxylate metabolism;Metabolic pathways;One carbon pool by folate	hsa00260;hsa00630;hsa00670;hsa01100;hsa01200;hsa01230;hsa01523					SHMT	PF00464	28	28	27	68.5	68.5	65.7	55.992	0	323.31	55124000000	191	2.57532	0.118247	-1.20862	-6.64751	P34897	P34897	Serine hydroxymethyltransferase, mitochondrial	SHMT2	1098	GLYM_HUMAN	Serine hydroxymethyltransferase, mitochondrial	HMT
29.4573	29.4491	30.076	28.3097	28.3982	28.4568			actin filament capping;axon guidance;endoplasmic reticulum to Golgi vesicle-mediated transport;MAPK cascade;neutrophil degranulation	actin binding;cadherin binding;calcium ion binding;calmodulin binding;Ras guanyl-nucleotide exchange factor activity;structural constituent of cytoskeleton	cytosol;extracellular exosome;extracellular region;extracellular vesicle;intracellular membrane-bounded organelle;membrane;microtubule cytoskeleton;specific granule lumen;spectrin;tertiary granule lumen					cytosol;extracellular region	GO:0005576;GO:0005829	Apoptosis;Cytoskeleton proteins	04210;04812	Apoptosis	hsa04210	Early infantile epileptic encephalopathy	H00606			EF-hand_7;EFhand_Ca_insen;SH3_1;Spectrin	PF00018;PF00435;PF08726;PF13499	29	29	29	16	16	16	284.54	0	122.48	3656700000	50	2.41191	0.106923	-1.27255	-6.00385	Q13813	Q13813	Spectrin alpha chain, non-erythrocytic 1	SPTAN1	1957	SPTN1_HUMAN	Spectrin alpha chain, non-erythrocytic 1
26.6784	27.2287	26.9984	25.2784	25.942	25.8142			cell redox homeostasis;cellular copper ion homeostasis;copper ion transport;eye development;mitochondrial respiratory chain complex IV assembly;oxidation-reduction process	copper ion binding;protein disulfide oxidoreductase activity	integral component of mitochondrial inner membrane;mitochondrial matrix;mitochondrion;myofibril					mitochondrion	GO:0005739	Central carbon metabolism in cancer;Mitochondrial biogenesis	03029;05230	Central carbon metabolism in cancer	hsa05230	Cytochrome c oxidase (COX) deficiency;Fatal infantile cardioencephalomyopathy;Myopia	H01200;H01368;H02041			SCO1-SenC	PF02630	3	3	3	12.4	12.4	12.4	29.81	0.0017383	2.3644	562890000	10	2.12344	0.123537	-1.29029	-4.99333	O43819	O43819	Protein SCO2 homolog, mitochondrial	SCO2	322	SCO2_HUMAN	Protein SCO2 homolog, mitochondrial
26.2373	25.5937	24.9325	24.6244	23.9708	24.2523			carnitine metabolic process;carnitine shuttle;cellular response to fatty acid;circadian rhythm;eating behavior;epithelial cell differentiation;fatty acid beta-oxidation;glucose metabolic process;long-chain fatty acid metabolic process;positive regulation of fatty acid beta-oxidation;protein homooligomerization;regulation of insulin secretion;regulation of lipid metabolic process;response to drug;…	carnitine O-palmitoyltransferase activity;identical protein binding;palmitoleoyltransferase activity	integral component of mitochondrial outer membrane;membrane;mitochondrial outer membrane;mitochondrion					mitochondrion	GO:0005739	Adipocytokine signaling pathway;AMPK signaling pathway;Fatty acid degradation;Glucagon signaling pathway;Insulin resistance;Mitochondrial biogenesis;PPAR signaling pathway;Thermogenesis	00071;03029;03320;04152;04714;04920;04922;04931	Adipocytokine signaling pathway;AMPK signaling pathway;Fatty acid degradation;Fatty acid metabolism;Glucagon signaling pathway;Insulin resistance;PPAR signaling pathway;Thermogenesis	hsa00071;hsa01212;hsa03320;hsa04152;hsa04714;hsa04920;hsa04922;hsa04931	Carnitine palmitoyltransferase I deficiency;Disorders of mitochondrial fatty-acid oxidation	H00525;H01981	Oxfenicine;Perhexiline	D05292;DG00334	Carn_acyltransf;CPT_N	PF00755;PF16484	3	3	3	5.3	5.3	5.3	88.367	0	6.3302	224050000	7	1.43959	0.17743	-1.30537	-3.09657	P50416	P50416	Carnitine O-palmitoyltransferase 1, liver isoform	CPT1A	1323	CPT1A_HUMAN	Carnitine O-palmitoyltransferase 1, liver isoform	PT1-L
29.1448	29.5826	29.5828	28.1263	28.0335	28.2238			cell redox homeostasis;cellular oxidant detoxification;NADPH regeneration;negative regulation of apoptotic process;negative regulation of protein phosphorylation;oxidation-reduction process;oxygen homeostasis;positive regulation of hydrogen peroxide catabolic process;positive regulation of mitochondrial membrane potential;proton transmembrane transport;reactive oxygen species metabolic process;re…	NAD binding;NAD(P)+ transhydrogenase (B-specific) activity;NAD(P)+ transhydrogenase activity;NADP binding	integral component of membrane;membrane;mitochondrial inner membrane;mitochondrial respirasome;mitochondrion					mitochondrion	GO:0005739	Nicotinate and nicotinamide metabolism	760	Metabolic pathways;Nicotinate and nicotinamide metabolism	hsa00760;hsa01100	Familial glucocorticoid deficiency	H00256			AlaDh_PNT_C;AlaDh_PNT_N;PNTB;PNTB_4TM	PF01262;PF02233;PF05222;PF12769	15	15	15	20.4	20.4	20.4	113.89	0	74.749	3082900000	35	2.95748	0.131176	-1.30885	-8.39271	Q13423	Q13423	NAD(P) transhydrogenase, mitochondrial	NNT	1910	NNTM_HUMAN	NAD(P) transhydrogenase, mitochondrial
28.3851	28.1297	29.0244	26.7646	27.2827	27.5			actin filament capping;axon guidance;common-partner SMAD protein phosphorylation;endoplasmic reticulum to Golgi vesicle-mediated transport;Golgi to plasma membrane protein transport;MAPK cascade;membrane assembly;mitotic cytokinesis;plasma membrane organization;positive regulation of interleukin-2 secretion;positive regulation of protein localization to plasma membrane;protein localization to pla…	actin binding;ankyrin binding;cadherin binding;calmodulin binding;GTPase binding;phospholipid binding;protein-containing complex binding;Ras guanyl-nucleotide exchange factor activity;RNA binding;structural constituent of cytoskeleton	axolemma;cuticular plate;cytoplasm;cytosol;extracellular exosome;glutamatergic synapse;M band;nucleolus;postsynaptic density;protein-containing complex;spectrin;spectrin-associated cytoskeleton	plasma membrane organization	GO:0007009	RNA binding	GO:0003723	cytoplasm;cytosol;nucleolus;protein-containing complex	GO:0005730;GO:0005737;GO:0005829;GO:0032991	Cytoskeleton proteins	4812							CH;Spectrin	PF00307;PF00435	20	20	20	12.2	12.2	12.2	274.61	0	77.718	1657300000	32	1.7439	0.159608	-1.33063	-3.86734	Q01082	Q01082	Spectrin beta chain, non-erythrocytic 1	SPTBN1	1713	SPTB2_HUMAN	Spectrin beta chain, non-erythrocytic 1
28.1018	28.3203	28.4771	26.7831	27.199	26.8887			fatty acid beta-oxidation	enoyl-CoA hydratase activity	mitochondrial matrix;mitochondrion					mitochondrion	GO:0005739	beta-Alanine metabolism;Butanoate metabolism;Fatty acid degradation;Fatty acid elongation;Lysine degradation;Propanoate metabolism;Tryptophan metabolism;Valine, leucine and isoleucine degradation	00062;00071;00280;00310;00380;00410;00640;00650	beta-Alanine metabolism;Butanoate metabolism;Carbon metabolism;Fatty acid degradation;Fatty acid elongation;Fatty acid metabolism;Lysine degradation;Metabolic pathways;Propanoate metabolism;Tryptophan metabolism;Valine, leucine and isoleucine degradation	hsa00062;hsa00071;hsa00280;hsa00310;hsa00380;hsa00410;hsa00640;hsa00650;hsa01100;hsa01200;hsa01212					ECH_1	PF00378	6	6	6	18.6	18.6	18.6	31.387	0	68.842	1390700000	14	2.90045	0.132947	-1.34281	-8.10867	P30084	P30084	Enoyl-CoA hydratase, mitochondrial	ECHS1	1040	ECHM_HUMAN	Enoyl-CoA hydratase, mitochondrial
32.0285	31.8744	31.9717	30.4948	30.7391	30.4686	+	S6_eV	cellular amino acid biosynthetic process;citrulline biosynthetic process;glutamate metabolic process;L-proline biosynthetic process;ornithine biosynthetic process;proline biosynthetic process	ATP binding;delta1-pyrroline-5-carboxylate synthetase activity;glutamate 5-kinase activity;glutamate-5-semialdehyde dehydrogenase activity;identical protein binding;RNA binding	cytosol;mitochondrial inner membrane;mitochondrion			RNA binding	GO:0003723	cytosol;mitochondrion	GO:0005739;GO:0005829	Arginine and proline metabolism	330	Arginine and proline metabolism;Biosynthesis of amino acids;Metabolic pathways	hsa00330;hsa01100;hsa01230	Cutis laxa;Hereditary spastic paraplegia;Secondary hyperammonemia	H00266;H00557;H01400			AA_kinase;Aldedh	PF00171;PF00696	30	30	30	43.1	43.1	43.1	87.301	0	240.75	17320000000	150	3.85878	0.0502222	-1.39073	-14.313	P54886	P54886	Delta-1-pyrroline-5-carboxylate synthase;Glutamate 5-kinase;Gamma-glutamyl phosphate reductase	ALDH18A1	1431	P5CS_HUMAN	Delta-1-pyrroline-5-carboxylate synthase	5CS
26.9196	26.8748	26.504	25.2808	25.1327	25.7126			biotin metabolic process;coenzyme A metabolic process;leucine catabolic process;protein heterooligomerization	ATP binding;methylcrotonoyl-CoA carboxylase activity	3-methylcrotonyl-CoA carboxylase complex, mitochondrial;cytosol;methylcrotonoyl-CoA carboxylase complex;mitochondrial matrix;mitochondrion					cytosol;mitochondrion	GO:0005739;GO:0005829	Valine, leucine and isoleucine degradation	280	Metabolic pathways;Valine, leucine and isoleucine degradation	hsa00280;hsa01100	3-Methylcrotonylglycinuria	H00181			Carboxyl_trans	PF01039	4	4	4	10.3	10.3	10.3	61.332	0	10.56	477700000	6	2.5077	0.110824	-1.39077	-6.3744	Q9HCC0	Q9HCC0	Methylcrotonoyl-CoA carboxylase beta chain, mitochondrial	MCCC2	3684	MCCB_HUMAN	Methylcrotonoyl-CoA carboxylase beta chain, mitochondrial	CCase subunit beta
31.5834	30.8699	30.9764	29.5519	30.0198	29.596			macroautophagy;mitochondrial ribosome assembly;mitochondrial transcription;mitochondrial translation;negative regulation of transcription, DNA-templated	double-stranded DNA binding;transcription regulatory region DNA binding	mitochondrial outer membrane;mitochondrion;nucleoplasm					mitochondrion;nucleoplasm	GO:0005654;GO:0005739	Mitochondrial biogenesis;Translation factors	03012;03029							mTERF	PF02536	2	2	2	4.6	4.6	4.6	47.971	0.0079476	1.5452	9979900000	7	2.21799	0.120263	-1.42066	-5.3082	Q96E29	Q96E29	Transcription termination factor 3, mitochondrial	MTERF3	3090	MTEF3_HUMAN	Transcription termination factor 3, mitochondrial
25.3955	25.7533	26.279	24.825	23.6964	24.1812			asparaginyl-tRNA aminoacylation	asparagine-tRNA ligase activity;ATP binding;nucleic acid binding	cytosol;mitochondrial matrix;mitochondrion;nucleoplasm					cytosol;mitochondrion;nucleoplasm	GO:0005654;GO:0005739;GO:0005829	Amino acid related enzymes;Aminoacyl-tRNA biosynthesis;Transfer RNA biogenesis	00970;01007;03016	Aminoacyl-tRNA biosynthesis	hsa00970	Combined oxidative phosphorylation deficiency	H00891			tRNA_anti-codon;tRNA-synt_2	PF00152;PF01336	2	2	2	5	5	5	54.089	0	4.6474	244460000	7	1.71525	0.162287	-1.57505	-3.7903	Q96I59	Q96I59	Probable asparagine--tRNA ligase, mitochondrial	NARS2	3158	SYNM_HUMAN	Probable asparagine--tRNA ligase, mitochondrial
31.0907	31.6206	30.4228	29.9761	29.5283	28.8684			antibacterial humoral response;antimicrobial humoral immune response mediated by antimicrobial peptide;defense response to Gram-positive bacterium;innate immune response in mucosa;nucleosome assembly;protein ubiquitination	DNA binding;identical protein binding;protein heterodimerization activity	cytosol;extracellular exosome;extracellular space;nucleoplasm;nucleosome;nucleus			DNA binding	GO:0003677	cytosol;extracellular space;nucleoplasm;nucleus	GO:0005615;GO:0005634;GO:0005654;GO:0005829	Alcoholism;Chromosome and associated proteins;Exosome;Systemic lupus erythematosus;Viral carcinogenesis	03036;04147;05034;05203;05322	Alcoholism;Systemic lupus erythematosus;Viral carcinogenesis	hsa05034;hsa05203;hsa05322					Histone	PF00125	28	1	0	83.3	8.7	0	13.906	0.00051493	2.8803	9348400000	16	1.54671	0.169333	-1.5871	-3.35645	P62807	P62807	Histone H2B type 1-C/E/F/G/I	HIST1H2BC	1591	H2B1C_HUMAN	Histone H2B type 1-C/E/F/G/I
25.6506	25.7307	26.1491	23.939	23.9795	24.7759			cellular response to chemokine;negative regulation of GTPase activity;negative regulation of T cell migration		cytoplasm					cytoplasm	GO:0005737									CH;LRR_8	PF00307;PF13855	3	3	3	6.3	6.3	6.3	80.874	0	6.6929	244120000	4	2.16996	0.120831	-1.61198	-5.14637	Q9Y2L9	Q9Y2L9	Leucine-rich repeat and calponin homology domain-containing protein 1	LRCH1	4191	LRCH1_HUMAN	Leucine-rich repeat and calponin homology domain-containing protein 1
30.9942	31.2423	31.5921	29.6084	29.767	29.6094			asparagine biosynthetic process;cellular amino acid biosynthetic process;cellular response to glucose starvation;cellular response to hormone stimulus;glutamine metabolic process;L-asparagine biosynthetic process;liver development;negative regulation of apoptotic process;PERK-mediated unfolded protein response;positive regulation of mitotic cell cycle;response to amino acid;response to follicle-s…	asparagine synthase (glutamine-hydrolyzing) activity;ATP binding;cofactor binding;protein homodimerization activity	cytosol					cytosol	GO:0005829	Alanine, aspartate and glutamate metabolism;Peptidases	00250;01002	Alanine, aspartate and glutamate metabolism;Biosynthesis of amino acids;Metabolic pathways	hsa00250;hsa01100;hsa01230	Asparagine synthetase deficiency	H01386			Asn_synthase;GATase_7	PF00733;PF13537	24	24	24	44.2	44.2	44.2	64.369	0	96.962	10467000000	87	3.05657	0.131034	-1.61459	-8.90782	P08243	P08243	Asparagine synthetase [glutamine-hydrolyzing]	ASNS	687	ASNS_HUMAN	Asparagine synthetase [glutamine-hydrolyzing]
27.2524	27.6516	27.8882	25.7328	26.3889	25.7719			activation of MAPK activity;apoptotic process;axon guidance;brain development;calcium-mediated signaling;cell chemotaxis;cellular response to cytokine stimulus;chemotaxis;CXCL12-activated CXCR4 signaling pathway;dendritic cell chemotaxis;entry into host cell;fusion of virus membrane with host plasma membrane;G protein-coupled receptor signaling pathway;immune response;inflammatory response;myelin…	actin binding;C-C chemokine binding;C-C chemokine receptor activity;chemokine binding;coreceptor activity;C-X-C chemokine receptor activity;C-X-C motif chemokine 12 receptor activity;G protein-coupled receptor activity;myosin light chain binding;ubiquitin binding;ubiquitin protein ligase binding;virus receptor activity	cell junction;cell leading edge;cell surface;cytoplasm;cytoplasmic vesicle;early endosome;external side of plasma membrane;extracellular exosome;integral component of membrane;late endosome;lysosome;plasma membrane;protein-containing complex					cytoplasm;cytoplasmic vesicle;lysosome;plasma membrane;protein-containing complex	GO:0005737;GO:0005764;GO:0005886;GO:0031410;GO:0032991	Axon guidance;Calcium signaling pathway;CD molecules;Chemokine signaling pathway;Cytokine receptors;Cytokine-cytokine receptor interaction;Endocytosis;G protein-coupled receptors;Human cytomegalovirus infection;Human immunodeficiency virus 1 infection;Intestinal immune network for IgA production;Leukocyte transendothelial migration;Pathways in cancer;Regulation of actin cytoskeleton;Viral protein…	04020;04030;04050;04060;04061;04062;04090;04144;04360;04670;04672;04810;05163;05170;05200	Axon guidance;Calcium signaling pathway;Chemokine signaling pathway;Cytokine-cytokine receptor interaction;Endocytosis;Human cytomegalovirus infection;Human immunodeficiency virus 1 infection;Intestinal immune network for IgA production;Leukocyte transendothelial migration;Pathways in cancer;Regulation of actin cytoskeleton;Viral protein interaction with cytokine and cytokine receptor	hsa04020;hsa04060;hsa04061;hsa04062;hsa04144;hsa04360;hsa04670;hsa04672;hsa04810;hsa05163;hsa05170;hsa05200	Chemokine receptor defect	H00097	Mavorixafor;Plerixafor	D08971;D11510	7tm_1;CXCR4_N	PF00001;PF12109	2	2	2	8.5	8.5	8.5	39.745	0	49.732	820070000	8	2.35392	0.110938	-1.63289	-5.78844	P61073	P61073	C-X-C chemokine receptor type 4	CXCR4	1514	CXCR4_HUMAN	C-X-C chemokine receptor type 4	XCR-4;XC-R4
25.8696	26.0116	26.0885	23.8552	25.3791	23.8251			coenzyme A biosynthetic process;coenzyme biosynthetic process	phosphopantothenate--cysteine ligase activity	cytosol					cytosol	GO:0005829	Pantothenate and CoA biosynthesis	770	Metabolic pathways;Pantothenate and CoA biosynthesis	hsa00770;hsa01100					DFP	PF04127	4	4	4	12.5	12.5	12.5	34.005	0	4.9199	273990000	4	1.4685	0.175992	-1.63677	-3.16558	Q9HAB8	Q9HAB8	Phosphopantothenate--cysteine ligase	PPCS	3654	PPCS_HUMAN	Phosphopantothenate--cysteine ligase
28.5433	28.899	28.8852	26.3234	27.3121	26.7235			L-serine biosynthetic process;pyridoxine biosynthetic process	O-phospho-L-serine:2-oxoglutarate aminotransferase activity	cytosol;extracellular exosome					cytosol	GO:0005829	Amino acid related enzymes;Cysteine and methionine metabolism;Glycine, serine and threonine metabolism;Vitamin B6 metabolism	00260;00270;00750;01007	Biosynthesis of amino acids;Carbon metabolism;Cysteine and methionine metabolism;Glycine, serine and threonine metabolism;Metabolic pathways;Vitamin B6 metabolism	hsa00260;hsa00270;hsa00750;hsa01100;hsa01200;hsa01230	Neu-Laxova syndrome;Phosphoserine aminotransferase deficiency	H01082;H02117			Aminotran_5	PF00266	8	8	8	21.4	21.4	21.4	40.422	0	22.48	1749000000	26	2.51965	0.116296	-1.9895	-6.42195	Q9Y617	Q9Y617	Phosphoserine aminotransferase	PSAT1	4322	SERC_HUMAN	Phosphoserine aminotransferase
27.2084	26.6883	26.4605	23.9813	26.0316	24.3592			L-methionine salvage from methylthioadenosine;methionine metabolic process	acireductone dioxygenase [iron(II)-requiring] activity;iron ion binding;oxidoreductase activity	cytoplasm;cytosol;nucleus;plasma membrane			oxidoreductase activity	GO:0016491	cytoplasm;cytosol;nucleus;plasma membrane	GO:0005634;GO:0005737;GO:0005829;GO:0005886	Cysteine and methionine metabolism	270	Cysteine and methionine metabolism;Metabolic pathways	hsa00270;hsa01100					ARD	PF03079	4	4	4	30.2	30.2	30.2	21.498	0	29.305	462230000	7	1.39336	0.182003	-1.99504	-2.98785	Q9BV57	Q9BV57	1,2-dihydroxy-3-keto-5-methylthiopentene dioxygenase	ADI1	3406	MTND_HUMAN	1,2-dihydroxy-3-keto-5-methylthiopentene dioxygenase {ECO:0000255|HAMAP-Rule:MF_03154}
28.22	27.9217	28.5968	25.9266	25.8311	25.5199			cellular amino acid biosynthetic process;cellular response to oxidative stress;L-proline biosynthetic process;proline biosynthetic process	pyrroline-5-carboxylate reductase activity	mitochondrial matrix;mitochondrion					mitochondrion	GO:0005739	Arginine and proline metabolism	330	Arginine and proline metabolism;Biosynthesis of amino acids;Metabolic pathways	hsa00330;hsa01100;hsa01230	Hypomyelinating leukodystrophy	H00679			F420_oxidored;P5CR_dimer	PF03807;PF14748	8	8	8	31.9	31.9	31.9	33.637	0	44.511	1144500000	18	3.37674	0.1255	-2.48696	-10.7794	Q96C36	Q96C36	Pyrroline-5-carboxylate reductase 2	PYCR2	3066	P5CR2_HUMAN	Pyrroline-5-carboxylate reductase 2	5C reductase 2;5CR 2
27.392	27.5228	27.5855	24.2302	24.9934	24.6915			acetate metabolic process;central nervous system development;galactosylceramide metabolic process;gamma-aminobutyric acid catabolic process;glucose metabolic process;glucosylceramide metabolic process;glutamate metabolic process;glutamine metabolic process;glutathione metabolic process;glycerophospholipid metabolic process;neurotransmitter catabolic process;post-embryonic development;protein homo…	protein homodimerization activity;succinate-semialdehyde dehydrogenase (NAD+) activity;succinate-semialdehyde dehydrogenase [NAD(P)+] activity	mitochondrial matrix;mitochondrion					mitochondrion	GO:0005739	Alanine, aspartate and glutamate metabolism;Butanoate metabolism	00250;00650	Alanine, aspartate and glutamate metabolism;Butanoate metabolism;Metabolic pathways	hsa00250;hsa00650;hsa01100	Succinic semialdehyde dehydrogenase deficiency	H00835	Valproic acid	DG00849	Aldedh	PF00171	5	5	5	10.1	10.1	10.1	57.214	0	5.3807	650530000	6	3.62642	0.0663333	-2.86176	-12.4899	P51649	P51649	Succinate-semialdehyde dehydrogenase, mitochondrial	ALDH5A1	1355	SSDH_HUMAN	Succinate-semialdehyde dehydrogenase, mitochondrial
29.3977	29.0857	28.6796	26.1912	26.3057	25.5875			cellular amino acid biosynthetic process;cellular response to oxidative stress;L-proline biosynthetic process;negative regulation of hydrogen peroxide-induced cell death;proline biosynthetic process;regulation of mitochondrial membrane potential	identical protein binding;pyrroline-5-carboxylate reductase activity	mitochondrial matrix;mitochondrion					mitochondrion	GO:0005739	Arginine and proline metabolism	330	Arginine and proline metabolism;Biosynthesis of amino acids;Metabolic pathways	hsa00330;hsa01100;hsa01230	Cutis laxa;Geroderma osteodysplasticum	H00557;H00558			F420_oxidored;P5CR_dimer	PF03807;PF14748	8	8	8	39.5	39.5	39.5	33.36	0	27.724	1916900000	19	3.23871	0.105273	-3.02624	-9.93155	P32322	P32322	Pyrroline-5-carboxylate reductase 1, mitochondrial	PYCR1	1083	P5CR1_HUMAN	Pyrroline-5-carboxylate reductase 1, mitochondrial	5C reductase 1;5CR 1
26.3695	26.4334	27.0376	24.3	24.2467	22.1693			aging;cellular response to cAMP;cellular response to dexamethasone stimulus;cellular response to fructose stimulus;cellular response to glucagon stimulus;cellular response to glucose stimulus;cellular response to hypoxia;cellular response to insulin stimulus;cellular response to interleukin-1;cellular response to potassium ion starvation;cellular response to retinoic acid;cellular response to tum…	carboxylic acid binding;GDP binding;GTP binding;magnesium ion binding;manganese ion binding;phosphoenolpyruvate carboxykinase (GTP) activity;phosphoenolpyruvate carboxykinase activity	cytoplasm;cytosol;extracellular exosome;mitochondrial matrix;mitochondrion	aging	GO:0007568			cytoplasm;cytosol;mitochondrion	GO:0005737;GO:0005739;GO:0005829	Adipocytokine signaling pathway;AMPK signaling pathway;Citrate cycle (TCA cycle);FoxO signaling pathway;Glucagon signaling pathway;Glycolysis / Gluconeogenesis;Insulin resistance;Insulin signaling pathway;PI3K-Akt signaling pathway;PPAR signaling pathway;Proximal tubule bicarbonate reclamation;Pyruvate metabolism	00010;00020;00620;03320;04068;04151;04152;04910;04920;04922;04931;04964	Adipocytokine signaling pathway;AMPK signaling pathway;Citrate cycle (TCA cycle);FoxO signaling pathway;Glucagon signaling pathway;Glycolysis / Gluconeogenesis;Insulin resistance;Insulin signaling pathway;Metabolic pathways;PI3K-Akt signaling pathway;PPAR signaling pathway;Proximal tubule bicarbonate reclamation;Pyruvate metabolism	hsa00010;hsa00020;hsa00620;hsa01100;hsa03320;hsa04068;hsa04151;hsa04152;hsa04910;hsa04920;hsa04922;hsa04931;hsa04964					PEPCK_GTP;PEPCK_N	PF00821;PF17297	5	5	5	9.4	9.4	9.4	70.698	0	8.8995	360350000	8	1.84543	0.146827	-3.04149	-4.14874	Q16822;P35558	Q16822	Phosphoenolpyruvate carboxykinase [GTP], mitochondrial	PCK2	2201	PCKGC_HUMAN;PCKGM_HUMAN	Phosphoenolpyruvate carboxykinase [GTP], mitochondrial;Phosphoenolpyruvate carboxykinase, cytosolic [GTP]	EPCK-C;EPCK-M
29.9844	29.3203	29.6804	26.3525	26.0404	25.6123			inflammatory response;mononuclear cell migration;nucleosome assembly;nucleosome disassembly;plasminogen activation;positive regulation of binding;protein ubiquitination;spermatogenesis, exchange of chromosomal proteins	DNA binding;histone binding;protein heterodimerization activity	extrinsic component of plasma membrane;nuclear chromosome, telomeric region;nuclear nucleosome;nucleoplasm;nucleosome;nucleus			DNA binding;histone binding	GO:0003677;GO:0042393	nucleoplasm;nucleus	GO:0005634;GO:0005654	Alcoholism;Chromosome and associated proteins;Exosome;Systemic lupus erythematosus;Viral carcinogenesis	03036;04147;05034;05203;05322	Alcoholism;Systemic lupus erythematosus;Viral carcinogenesis	hsa05034;hsa05203;hsa05322					Histone	PF00125	14	2	2	50.4	10.2	10.2	14.167	0.0024576	2.2003	2798900000	8	3.65668	0.0723636	-3.65999	-12.714	Q96A08	Q96A08	Histone H2B type 1-A	HIST1H2BA	3029	H2B1A_HUMAN	Histone H2B type 1-A
NaN	NaN	23.9119	NaN	NaN	NaN			cytoplasmic sequestering of transcription factor;D-serine transport		cytoplasm;cytosol;fibrillar center;Golgi apparatus;nucleus;perinuclear region of cytoplasm					cytoplasm;cytosol;Golgi apparatus;nucleus	GO:0005634;GO:0005737;GO:0005794;GO:0005829	Adipocytokine signaling pathway;B cell receptor signaling pathway;Epstein-Barr virus infection;Neurotrophin signaling pathway;PD-L1 expression and PD-1 checkpoint pathway in cancer;T cell receptor signaling pathway;Th1 and Th2 cell differentiation;Th17 cell differentiation;Transcription factors	03000;04658;04659;04660;04662;04722;04920;05169;05235	Adipocytokine signaling pathway;B cell receptor signaling pathway;Epstein-Barr virus infection;Neurotrophin signaling pathway;PD-L1 expression and PD-1 checkpoint pathway in cancer;T cell receptor signaling pathway;Th1 and Th2 cell differentiation;Th17 cell differentiation	hsa04658;hsa04659;hsa04660;hsa04662;hsa04722;hsa04920;hsa05169;hsa05235	Hodgkin lymphoma	H00007			Ank_2	PF12796	1	1	1	2.4	2.4	2.4	52.863	0.0077374	1.5788	15783000	0	0	0.99143	NaN	0	O00221	O00221	NF-kappa-B inhibitor epsilon	NFKBIE	114	IKBE_HUMAN	NF-kappa-B inhibitor epsilon	F-kappa-BIE
21.5531	NaN	NaN	NaN	NaN	NaN			axonogenesis;positive regulation of fibroblast proliferation;signal transduction	calcium ion binding;calcium-dependent protein binding;ion transmembrane transporter activity;protein homodimerization activity;S100 protein binding;tropomyosin binding;zinc ion binding	collagen-containing extracellular matrix;cytoplasm;cytosol;extracellular exosome;extracellular region;extrinsic component of cytoplasmic side of plasma membrane;nuclear envelope;nucleus;perinuclear region of cytoplasm;plasma membrane;ruffle	signal transduction	GO:0007165			cytoplasm;cytosol;extracellular region;nuclear envelope;nucleus;plasma membrane	GO:0005576;GO:0005634;GO:0005635;GO:0005737;GO:0005829;GO:0005886									S_100	PF01023	1	1	1	18.9	18.9	18.9	10.18	0.00052274	3.1422	3077000	1	0	0.988427	NaN	0	P06703	P06703	Protein S100-A6	S100A6	659	S10A6_HUMAN	Protein S100-A6
NaN	NaN	24.2329	NaN	NaN	NaN			cellular hyperosmotic response;cellular response to glucose starvation;cellular response to mechanical stimulus;cerebral cortex development;female pregnancy;glucose transmembrane transport;lactose biosynthetic process;L-ascorbic acid metabolic process;protein-containing complex assembly;regulation of glucose transmembrane transport;regulation of insulin secretion;response to hypoxia;response to i…	dehydroascorbic acid transmembrane transporter activity;D-glucose transmembrane transporter activity;glucose transmembrane transporter activity;identical protein binding;kinase binding;protein self-association;xenobiotic transmembrane transporter activity	apical plasma membrane;basolateral plasma membrane;blood microparticle;caveola;cortical actin cytoskeleton;cytosol;extracellular exosome;female pronucleus;Golgi membrane;integral component of plasma membrane;intercalated disc;melanosome;membrane;midbody;plasma membrane;sarcolemma;Z disc	protein-containing complex assembly	GO:0065003			cytosol;plasma membrane	GO:0005829;GO:0005886	Adipocytokine signaling pathway;Bile secretion;Central carbon metabolism in cancer;Glucagon signaling pathway;HIF-1 signaling pathway;Human T-cell leukemia virus 1 infection;Insulin resistance;Insulin secretion;Pathways in cancer;Renal cell carcinoma;Thyroid hormone signaling pathway;Transporters	02000;04066;04911;04919;04920;04922;04931;04976;05166;05200;05211;05230	Adipocytokine signaling pathway;Bile secretion;Central carbon metabolism in cancer;Glucagon signaling pathway;HIF-1 signaling pathway;Human T-cell leukemia virus 1 infection;Insulin resistance;Insulin secretion;Pathways in cancer;Renal cell carcinoma;Thyroid hormone signaling pathway	hsa04066;hsa04911;hsa04919;hsa04920;hsa04922;hsa04931;hsa04976;hsa05166;hsa05200;hsa05211;hsa05230	GLUT1 deficiency syndrome;Hereditary stomatocytosis;Idiopathic generalized epilepsies;Primary dystonia	H00232;H00808;H00831;H00836			Sugar_tr	PF00083	1	1	1	3.5	3.5	3.5	54.083	0.00076943	2.7993	19716000	1	0	0.988983	NaN	0	P11166	P11166	Solute carrier family 2, facilitated glucose transporter member 1	SLC2A1	748	GTR1_HUMAN	Solute carrier family 2, facilitated glucose transporter member 1
NaN	NaN	24.5619	NaN	NaN	NaN			cytokine-mediated signaling pathway;immune response;interleukin-15-mediated signaling pathway;interleukin-21-mediated signaling pathway;interleukin-2-mediated signaling pathway;interleukin-4-mediated signaling pathway;interleukin-7-mediated signaling pathway;interleukin-9-mediated signaling pathway;MAPK cascade;signal transduction;viral process	cytokine binding;cytokine receptor activity;interleukin-2 binding;Ras guanyl-nucleotide exchange factor activity	cytosol;endosome;external side of plasma membrane;integral component of plasma membrane;membrane;plasma membrane;receptor complex	signal transduction	GO:0007165			cytosol;endosome;plasma membrane	GO:0005768;GO:0005829;GO:0005886	CD molecules;Cytokine receptors;Cytokine-cytokine receptor interaction;Endocytosis;Human T-cell leukemia virus 1 infection;Inflammatory bowel disease (IBD);Jak-STAT signaling pathway;Measles;Pathways in cancer;PI3K-Akt signaling pathway;Primary immunodeficiency;Th1 and Th2 cell differentiation;Th17 cell differentiation;Viral protein interaction with cytokine and cytokine receptor	04050;04060;04061;04090;04144;04151;04630;04658;04659;05162;05166;05200;05321;05340	Cytokine-cytokine receptor interaction;Endocytosis;Human T-cell leukemia virus 1 infection;Inflammatory bowel disease (IBD);Jak-STAT signaling pathway;Measles;Pathways in cancer;PI3K-Akt signaling pathway;Primary immunodeficiency;Th1 and Th2 cell differentiation;Th17 cell differentiation;Viral protein interaction with cytokine and cytokine receptor	hsa04060;hsa04061;hsa04144;hsa04151;hsa04630;hsa04658;hsa04659;hsa05162;hsa05166;hsa05200;hsa05321;hsa05340	Combined immunodeficiency;T-B+Severe combined immunodeficiency	H00091;H00093	Aldesleukin;Celmoleukin;Teceleukin	D00748;D02743;D02749	IL6Ra-bind	PF09240	1	1	1	3.5	3.5	3.5	42.287	0.00053433	3.5164	24767000	1	0	0.989762	NaN	0	P31785	P31785	Cytokine receptor common subunit gamma	IL2RG	1070	IL2RG_HUMAN	Cytokine receptor common subunit gamma
NaN	NaN	24.0092	NaN	NaN	NaN			muscle contraction;protein localization to plasma membrane;regulation of membrane depolarization during cardiac muscle cell action potential;regulation of sodium ion transmembrane transport;regulation of voltage-gated sodium channel activity		integral component of plasma membrane;microtubule organizing center;sarcolemma;smooth endoplasmic reticulum					microtubule organizing center	GO:0005815									FHA	PF00498	1	1	1	1.3	1.3	1.3	95.197	0.00027755	4.3088	16885000	0	0	0.996817	NaN	0	Q14BN4	Q14BN4	Sarcolemmal membrane-associated protein	SLMAP	2050	SLMAP_HUMAN	Sarcolemmal membrane-associated protein	arcolemmal-associated protein
NaN	NaN	24.2762	NaN	NaN	NaN			alanyl-tRNA aminoacylation;mitochondrial alanyl-tRNA aminoacylation;mitochondrial respiratory chain complex assembly;tRNA modification	alanine-tRNA ligase activity;amino acid binding;ATP binding;tRNA binding;zinc ion binding	mitochondrion					mitochondrion	GO:0005739	Amino acid related enzymes;Aminoacyl-tRNA biosynthesis;Transfer RNA biogenesis	00970;01007;03016	Aminoacyl-tRNA biosynthesis	hsa00970	Combined oxidative phosphorylation deficiency;Leukoencephalopathy, progressive, with ovarian failure	H00891;H02200			tRNA_SAD;tRNA-synt_2c	PF01411;PF07973	1	1	1	1.3	1.3	1.3	107.34	0.0012626	2.6023	20317000	1	0	1	NaN	0	Q5JTZ9	Q5JTZ9	Alanine--tRNA ligase, mitochondrial	AARS2	2294	SYAM_HUMAN	Alanine--tRNA ligase, mitochondrial {ECO:0000255|HAMAP-Rule:MF_03133}
NaN	24.6636	NaN	NaN	NaN	NaN			chromatin organization;double-strand break repair;double-strand break repair via nonhomologous end joining;positive regulation of DNA repair;protein deubiquitination;response to ionizing radiation;signal transduction involved in G2 DNA damage checkpoint	polyubiquitin modification-dependent protein binding	BRCA1-A complex;nuclear body;nucleoplasm;nucleus					nucleoplasm;nucleus	GO:0005634;GO:0005654	DNA repair and recombination proteins;Homologous recombination	03400;03440	Homologous recombination	hsa03440							2	2	2	5.6	5.6	5.6	46.662	0.0017365	2.3453	26576000	2	0	0.997432	NaN	0	Q6UWZ7	Q6UWZ7	BRCA1-A complex subunit Abraxas	FAM175A	2451	ABRX1_HUMAN	BRCA1-A complex subunit Abraxas 1 {ECO:0000312|HGNC:HGNC:25829}
NaN	NaN	27.0655	NaN	NaN	NaN			JNK cascade;positive regulation of peptidyl-serine phosphorylation;small GTPase mediated signal transduction	guanyl-nucleotide exchange factor activity;SH3/SH2 adaptor activity	cytoplasm;membrane					cytoplasm	GO:0005737									RasGEF;SH2	PF00017;PF00617	1	1	1	1	1	1	94.41	0.0072736	1.6023	140450000	1	0	0.985932	NaN	0	Q8N5H7	Q8N5H7	SH2 domain-containing protein 3C	SH2D3C	2721	SH2D3_HUMAN	SH2 domain-containing protein 3C
24.9988	NaN	NaN	NaN	NaN	NaN			calcium import into the mitochondrion;inner mitochondrial membrane organization;mitochondrial calcium ion homeostasis;mitochondrial calcium ion transmembrane transport;protein insertion into mitochondrial inner membrane from matrix side;protein insertion into mitochondrial membrane	ribosome binding	mitochondrial inner membrane;mitochondrial matrix																	1	1	1	3.1	3.1	3.1	32.544	0.0066163	1.6955	33527000	2	0	0.982511	NaN	0	Q8WWC4	Q8WWC4	Uncharacterized protein C2orf47, mitochondrial	C2orf47	2904	MAIP1_HUMAN	m-AAA protease-interacting protein 1, mitochondrial {ECO:0000303|PubMed:27642048}
NaN	24.3423	NaN	NaN	NaN	NaN				calcium-dependent protein binding	cytosol;nuclear speck;nucleus					cytosol;nucleus	GO:0005634;GO:0005829									S100PBPR	PF15427	1	1	1	3.7	3.7	3.7	45.581	0.00027709	4.2837	21270000	2	0	0.984655	NaN	0	Q96BU1	Q96BU1	S100P-binding protein	S100PBP	3059	S1PBP_HUMAN	S100P-binding protein
NaN	NaN	24.2623	NaN	NaN	NaN					integral component of membrane;mitochondrial proton-transporting ATP synthase complex;mitochondrion					mitochondrion	GO:0005739	Mitochondrial biogenesis	3029							ATP_synth_reg	PF14960	2	2	2	43.1	43.1	43.1	6.4575	0.00027427	4.0729	20123000	3	0	0.989496	NaN	0	Q96IX5	Q96IX5	Up-regulated during skeletal muscle growth protein 5	USMG5	3164	USMG5_HUMAN	Up-regulated during skeletal muscle growth protein 5 {ECO:0000305}
NaN	NaN	23.4125	NaN	NaN	NaN			antigen processing and presentation of exogenous peptide antigen via MHC class II;aorta development;coronary vasculature development;endoplasmic reticulum to Golgi vesicle-mediated transport;ventricular septum development		centrosome;condensed chromosome kinetochore;cytosol;nuclear membrane;nucleoplasm					cytosol;nucleoplasm	GO:0005654;GO:0005829	Chromosome and associated proteins;Cytoskeleton proteins;Vasopressin-regulated water reabsorption	03036;04812;04962	Vasopressin-regulated water reabsorption	hsa04962					Hexapep	PF00132	1	1	1	6	6	6	20.126	0.0097448	1.4436	11165000	1	0	0.986705	NaN	0	Q9BTE1	Q9BTE1	Dynactin subunit 5	DCTN5	3375	DCTN5_HUMAN	Dynactin subunit 5
NaN	NaN	25.5326	NaN	NaN	NaN			aging;endoplasmic reticulum mannose trimming;endoplasmic reticulum unfolded protein response;learning or memory;positive regulation of protein binding;protein autoubiquitination;protein complex oligomerization;protein folding;protein K48-linked ubiquitination;protein polyubiquitination;signal transduction;ubiquitin-dependent ERAD pathway;ubiquitin-dependent protein catabolic process	BAT3 complex binding;chaperone binding;identical protein binding;metal ion binding;protein binding, bridging;signaling receptor activity;ubiquitin protein ligase activity;ubiquitin-protein transferase activity;ubiquitin-specific protease binding;ubiquitin-ubiquitin ligase activity	dendrite;Derlin-1 retrotranslocation complex;endoplasmic reticulum;endoplasmic reticulum membrane;endoplasmic reticulum quality control compartment;Golgi apparatus;growth cone;integral component of endoplasmic reticulum membrane;integral component of membrane;membrane;neuronal cell body;nucleus;perinuclear region of cytoplasm;protein-containing complex	aging;protein folding;signal transduction	GO:0006457;GO:0007165;GO:0007568	protein binding, bridging	GO:0030674	endoplasmic reticulum;Golgi apparatus;nucleus;protein-containing complex	GO:0005634;GO:0005783;GO:0005794;GO:0032991	Protein processing in endoplasmic reticulum;Ubiquitin system	04121;04141	Protein processing in endoplasmic reticulum	hsa04141					CUE;zf-RING_2	PF02845;PF13639	1	1	1	3.9	3.9	3.9	72.995	0	4.4062	48536000	1	0	0.978104	NaN	0	Q9UKV5	Q9UKV5	E3 ubiquitin-protein ligase AMFR	AMFR	4084	AMFR_HUMAN	E3 ubiquitin-protein ligase AMFR
NaN	NaN	26.424	NaN	NaN	NaN			chaperone-mediated protein transport;protein import into mitochondrial inner membrane;protein targeting to mitochondrion;sensory perception of sound	chaperone binding;protein homodimerization activity;transporter activity;zinc ion binding	mitochondrial inner membrane;mitochondrial intermembrane space;mitochondrial intermembrane space protein transporter complex;mitochondrion					mitochondrion	GO:0005739	Mitochondrial biogenesis;Transporters	02000;03029							zf-Tim10_DDP	PF02953	1	1	1	16.9	16.9	16.9	10.378	0.00027647	4.2371	90033000	2	0	0.982357	NaN	0	Q9Y5J7	Q9Y5J7	Mitochondrial import inner membrane translocase subunit Tim9	TIMM9	4303	TIM9_HUMAN	Mitochondrial import inner membrane translocase subunit Tim9
22.2937	NaN	23.8049	NaN	NaN	NaN			mitochondrial electron transport, NADH to ubiquinone;ubiquinone biosynthetic process	lipid binding;protein homodimerization activity	mitochondrial inner membrane;mitochondrion			lipid binding	GO:0008289	mitochondrion	GO:0005739	Cofactor metabolism	99987			Coenzyme Q10 deficiency	H00999			COQ9	PF08511	1	1	1	3.5	3.5	3.5	35.509	0.0065898	1.6465	19797000	1	0	0.993327	NaN	0	O75208	O75208	Ubiquinone biosynthesis protein COQ9, mitochondrial	COQ9	400	COQ9_HUMAN	Ubiquinone biosynthesis protein COQ9, mitochondrial
24.1006	NaN	24.2577	NaN	NaN	NaN			ATP-dependent chromatin remodeling;cell junction assembly;cell motility;cellular response to cytochalasin B;ephrin receptor signaling pathway;Fc-gamma receptor signaling pathway involved in phagocytosis;membrane organization;negative regulation of protein binding;platelet aggregation;positive regulation of gene expression, epigenetic;positive regulation of norepinephrine uptake;postsynaptic actin…	ATP binding;identical protein binding;kinesin binding;nitric-oxide synthase binding;protein kinase binding;structural constituent of cytoskeleton;structural constituent of postsynaptic actin cytoskeleton;Tat protein binding;tau protein binding	actin cytoskeleton;blood microparticle;cytoplasm;cytoplasmic ribonucleoprotein granule;cytoskeleton;cytosol;dense body;extracellular exosome;extracellular space;focal adhesion;glutamatergic synapse;membrane;NuA4 histone acetyltransferase complex;nuclear chromatin;nucleoplasm;nucleus;plasma membrane;postsynaptic actin cytoskeleton;presynapse;protein-containing complex;ribonucleoprotein complex;ves…	cell motility;membrane organization	GO:0048870;GO:0061024			cytoplasm;cytoskeleton;cytosol;extracellular space;nucleoplasm;nucleus;plasma membrane;protein-containing complex	GO:0005615;GO:0005634;GO:0005654;GO:0005737;GO:0005829;GO:0005856;GO:0005886;GO:0032991	Adherens junction;Apoptosis;Arrhythmogenic right ventricular cardiomyopathy (ARVC);Bacterial invasion of epithelial cells;Chromosome and associated proteins;Cytoskeleton proteins;Dilated cardiomyopathy (DCM);Exosome;Fluid shear stress and atherosclerosis;Focal adhesion;Gastric acid secretion;Hepatocellular carcinoma;Hippo signaling pathway;Hypertrophic cardiomyopathy (HCM);Influenza A;Leukocyte t…	03019;03021;03029;03036;04015;04145;04147;04210;04390;04510;04520;04530;04611;04670;04714;04810;04812;04919;04921;04971;05100;05110;05130;05131;05132;05135;05164;05205;05225;05410;05412;05414;05416;05418	Adherens junction;Apoptosis;Arrhythmogenic right ventricular cardiomyopathy (ARVC);Bacterial invasion of epithelial cells;Dilated cardiomyopathy (DCM);Fluid shear stress and atherosclerosis;Focal adhesion;Gastric acid secretion;Hepatocellular carcinoma;Hippo signaling pathway;Hypertrophic cardiomyopathy (HCM);Influenza A;Leukocyte transendothelial migration;Oxytocin signaling pathway;Pathogenic E…	hsa04015;hsa04145;hsa04210;hsa04390;hsa04510;hsa04520;hsa04530;hsa04611;hsa04670;hsa04714;hsa04810;hsa04919;hsa04921;hsa04971;hsa05100;hsa05110;hsa05130;hsa05131;hsa05132;hsa05135;hsa05164;hsa05205;hsa05225;hsa05410;hsa05412;hsa05414;hsa05416;hsa05418	Baraitser-Winter syndrome;Juvenile-onset dystonia;Other phagocyte defects	H00101;H01255;H02023			Actin	PF00022	36	1	1	66.9	4.5	4.5	41.736	0.00027012	3.726	38048000	1	0	1	NaN	0	P60709	P60709	Actin, cytoplasmic 1;Actin, cytoplasmic 1, N-terminally processed	ACTB	1498	ACTB_HUMAN	Actin, cytoplasmic 1
NaN	22.9018	24.4627	NaN	NaN	NaN			ketone body biosynthetic process;ketone body catabolic process	3-hydroxybutyrate dehydrogenase activity	matrix side of mitochondrial inner membrane;mitochondrial matrix;mitochondrion;nucleoplasm					mitochondrion;nucleoplasm	GO:0005654;GO:0005739	Butanoate metabolism;Synthesis and degradation of ketone bodies	00072;00650	Butanoate metabolism;Metabolic pathways;Synthesis and degradation of ketone bodies	hsa00072;hsa00650;hsa01100					adh_short	PF00106	2	2	2	4.7	4.7	4.7	38.157	0.0070423	1.6165	30958000	3	0	1	NaN	0	Q02338	Q02338	D-beta-hydroxybutyrate dehydrogenase, mitochondrial	BDH1	1737	BDH_HUMAN	D-beta-hydroxybutyrate dehydrogenase, mitochondrial {ECO:0000305}
NaN	25.2738	24.4617	NaN	NaN	NaN			cell adhesion	calcium ion binding;heparin binding	extracellular region;focal adhesion	cell adhesion	GO:0007155			extracellular region	GO:0005576	Structural proteins	99992							EGF;EGF_CA;Sushi	PF00008;PF00084;PF07645	1	1	1	2.3	2.3	2.3	47.375	0.0065991	1.6682	63671000	1	0	1	NaN	0	Q53RD9	Q53RD9	Fibulin-7	FBLN7	2269	FBLN7_HUMAN	Fibulin-7	IBL-7
24.2743	NaN	25.7932	NaN	NaN	NaN			succinate metabolic process;succinyl-CoA metabolic process;tricarboxylic acid cycle	ATP binding;GDP binding;GTP binding;magnesium ion binding;protein heterodimerization activity;succinate-CoA ligase (ADP-forming) activity;succinate-CoA ligase (GDP-forming) activity	mitochondrial matrix;mitochondrion;plasma membrane;succinate-CoA ligase complex (GDP-forming)					mitochondrion;plasma membrane	GO:0005739;GO:0005886	Citrate cycle (TCA cycle);Exosome;Propanoate metabolism	00020;00640;04147	Carbon metabolism;Citrate cycle (TCA cycle);Metabolic pathways;Propanoate metabolism	hsa00020;hsa00640;hsa01100;hsa01200					ATP-grasp_2;Ligase_CoA	PF00549;PF08442	1	1	1	3.5	3.5	3.5	46.51	0.00076687	2.737	78437000	1	0	0.989296	NaN	0	Q96I99	Q96I99	Succinyl-CoA ligase [GDP-forming] subunit beta, mitochondrial	SUCLG2	3159	SUCB2_HUMAN	Succinate--CoA ligase [GDP-forming] subunit beta, mitochondrial {ECO:0000255|HAMAP-Rule:MF_03221}
NaN	26.8252	25.5627	NaN	NaN	NaN					integral component of membrane;mitochondrial membrane;mitochondrion					mitochondrion	GO:0005739									DUF1640	PF07798	1	1	1	7.1	7.1	7.1	29.505	0	6.8035	168460000	2	0	0.98867	NaN	0	Q9GZT6	Q9GZT6	Coiled-coil domain-containing protein 90B, mitochondrial	CCDC90B	3501	CC90B_HUMAN	Coiled-coil domain-containing protein 90B, mitochondrial
24.003	23.8699	23.4257	NaN	NaN	NaN			actin cytoskeleton reorganization;apoptotic process;cell cycle;cell division;cellular response to exogenous dsRNA;cellular response to starvation;chemotaxis;exocytosis;interleukin-12-mediated signaling pathway;membrane organization;membrane raft localization;negative regulation of protein binding;neural tube closure;positive regulation of autophagosome assembly;positive regulation of filopodium a…	ATPase binding;Edg-2 lysophosphatidic acid receptor binding;GDP binding;GTP binding;GTPase activity;myosin binding;ubiquitin protein ligase binding	cell surface;cleavage furrow;cytoplasmic vesicle membrane;extracellular exosome;Flemming body;focal adhesion;midbody;myelin sheath;plasma membrane	cell cycle;cell division;membrane organization;signal transduction	GO:0007049;GO:0007165;GO:0051301;GO:0061024	GTPase activity	GO:0003924	plasma membrane	GO:0005886	Colorectal cancer;GTP-binding proteins;Membrane trafficking;Pancreatic cancer;Pathways in cancer;Phospholipase D signaling pathway;Rap1 signaling pathway;Ras signaling pathway	04014;04015;04031;04072;04131;05200;05210;05212	Colorectal cancer;Pancreatic cancer;Pathways in cancer;Phospholipase D signaling pathway;Rap1 signaling pathway;Ras signaling pathway	hsa04014;hsa04015;hsa04072;hsa05200;hsa05210;hsa05212					Ras	PF00071	2	2	2	10.2	10.2	10.2	23.567	0.00027071	3.7657	43410000	2	0	0.989216	NaN	0	P11233;P11234	P11233;P11234	Ras-related protein Ral-A;Ras-related protein Ral-B	RALA;RALB	755	RALA_HUMAN;RALB_HUMAN	Ras-related protein Ral-A;Ras-related protein Ral-B
24.0534	23.1704	24.6908	NaN	NaN	NaN			camera-type eye development;gluconeogenesis;glycerol catabolic process;glycerol-3-phosphate catabolic process;glycerophosphate shuttle;multicellular organism growth	calcium ion binding;glycerol-3-phosphate dehydrogenase (quinone) activity;glycerol-3-phosphate dehydrogenase [NAD+] activity;sn-glycerol-3-phosphate:ubiquinone-8 oxidoreductase activity	glycerol-3-phosphate dehydrogenase complex;mitochondrial inner membrane;mitochondrion					mitochondrion	GO:0005739	Glycerophospholipid metabolism	564	Glycerophospholipid metabolism	hsa00564					DAO;DAO_C;EF-hand_7	PF01266;PF13499;PF16901	2	2	2	3.3	3.3	3.3	80.852	0.0050311	1.8537	53932000	2	0	0.989326	NaN	0	P43304	P43304	Glycerol-3-phosphate dehydrogenase, mitochondrial	GPD2	1214	GPDM_HUMAN	Glycerol-3-phosphate dehydrogenase, mitochondrial	PDH-M;PD-M
24.8876	25.6138	24.8126	NaN	NaN	NaN			choline transport;innate immune response;negative regulation of RIG-I signaling pathway	molecular function regulator;RIG-I binding	cytoplasm;cytosol;Golgi apparatus;nucleoplasm					cytoplasm;cytosol;Golgi apparatus;nucleoplasm	GO:0005654;GO:0005737;GO:0005794;GO:0005829									CRAL_TRIO;CRAL_TRIO_N;PRELI	PF00650;PF03765;PF04707	1	1	1	1.3	1.3	1.3	81.249	0.0017404	2.3787	111860000	1	0	0.983879	NaN	0	Q92503	Q92503	SEC14-like protein 1	SEC14L1	2934	S14L1_HUMAN	SEC14-like protein 1 {ECO:0000305}
24.7803	24.879	25.182	NaN	NaN	NaN			adaptive immune response;regulation of T cell activation;signal transduction;T cell homeostasis	kinase binding;SH2 domain binding	extracellular exosome;integral component of plasma membrane;plasma membrane	signal transduction	GO:0007165			plasma membrane	GO:0005886											1	1	1	10.7	10.7	10.7	21.126	0	4.5089	97736000	1	0	0.981856	NaN	0	Q9Y3P8	Q9Y3P8	Signaling threshold-regulating transmembrane adapter 1	SIT1	4250	SIT1_HUMAN	Signaling threshold-regulating transmembrane adapter 1
NaN	NaN	NaN	25.6408	NaN	NaN			non-motile cilium assembly;protein localization to non-motile cilium;response to stimulus;sensory perception of smell		integral component of Golgi membrane																	1	1	1	2.5	2.5	2.5	56.103	0.0065882	1.6453	52318000	1	0	0.991663	NaN	0	I3L273	I3L273	Golgi-associated olfactory signaling regulator	GFY	99	GFY_HUMAN	Golgi-associated olfactory signaling regulator
NaN	NaN	NaN	NaN	24.9218	NaN			interferon-gamma-mediated signaling pathway;negative regulation of defense response to virus;positive regulation of DNA-binding transcription factor activity;positive regulation of I-kappaB kinase/NF-kappaB signaling;positive regulation of NF-kappaB transcription factor activity;positive regulation of viral entry into host cell;positive regulation of viral genome replication;proteasome-mediated u…	transferase activity;zinc ion binding	cytosol					cytosol	GO:0005829	Ubiquitin system	4121							PRY;SPRY;zf-B_box	PF00622;PF00643;PF13765	1	1	1	2.4	2.4	2.4	53.415	0	10.88	31783000	6	0	0.992596	NaN	0	O00635	O00635	E3 ubiquitin-protein ligase TRIM38	TRIM38	150	TRI38_HUMAN	E3 ubiquitin-protein ligase TRIM38
NaN	NaN	NaN	NaN	NaN	23.3222			cell cycle;cell differentiation;chromatin organization;negative regulation of cellular senescence;negative regulation of G1/S transition of mitotic cell cycle;negative regulation of gene expression;negative regulation of transcription by RNA polymerase II;positive regulation of transcription by RNA polymerase II;regulation of cell division;regulation of lipid kinase activity;regulation of mitotic…	promoter-specific chromatin binding;RNA polymerase II activating transcription factor binding;RNA polymerase II regulatory region DNA binding;transcription factor binding	chromatin;nucleoplasm;transcription factor complex	cell cycle;cell differentiation	GO:0007049;GO:0030154	transcription factor binding	GO:0008134	nucleoplasm	GO:0005654	Cell cycle;Cellular senescence;Human papillomavirus infection;TGF-beta signaling pathway;Transcription factors;Viral carcinogenesis	03000;04110;04218;04350;05165;05203	Cell cycle;Cellular senescence;Human papillomavirus infection;TGF-beta signaling pathway;Viral carcinogenesis	hsa04110;hsa04218;hsa04350;hsa05165;hsa05203					DUF3452;RB_A;RB_B;Rb_C	PF01857;PF01858;PF08934;PF11934	2	2	2	1.8	1.8	1.8	120.85	0.0054958	1.8335	10488000	1	0	0.990161	NaN	0	P28749	P28749	Retinoblastoma-like protein 1	RBL1	1017	RBL1_HUMAN	Retinoblastoma-like protein 1
NaN	NaN	NaN	NaN	NaN	22.9629			multi-organism membrane organization;phosphatidylinositol biosynthetic process;phosphatidylinositol phosphorylation;phosphatidylinositol-mediated signaling;phosphorylation;signal transduction;viral replication complex formation and maintenance;viral RNA genome replication	1-phosphatidylinositol 4-kinase activity;ATP binding;cadherin binding;kinase activity	cytoplasm;cytosol;extracellular exosome;focal adhesion;Golgi-associated vesicle membrane;membrane;plasma membrane;viral replication complex	signal transduction	GO:0007165	kinase activity	GO:0016301	cytoplasm;cytosol;plasma membrane	GO:0005737;GO:0005829;GO:0005886	Inositol phosphate metabolism;Membrane trafficking;Phosphatidylinositol signaling system	00562;04070;04131	Inositol phosphate metabolism;Metabolic pathways;Phosphatidylinositol signaling system	hsa00562;hsa01100;hsa04070	Polymicrogyria	H00271			PI3_PI4_kinase;PI3Ka	PF00454;PF00613	1	1	1	0.6	0.6	0.6	236.83	0.0050251	1.8494	8175400	0	0	0.989543	NaN	0	P42356	P42356	Phosphatidylinositol 4-kinase alpha	PI4KA	1197	PI4KA_HUMAN	Phosphatidylinositol 4-kinase alpha	I4K-alpha;I4-kinase alpha;tdIns-4-kinase alpha
NaN	NaN	NaN	NaN	NaN	24.7017																				DUF4211	PF13926	1	1	1	0.9	0.9	0.9	189.97	0.00052757	3.311	27287000	1	0	0.99549	NaN	0	Q2KHR3	Q2KHR3	Glutamine and serine-rich protein 1	QSER1	2216	QSER1_HUMAN	Glutamine and serine-rich protein 1
NaN	NaN	NaN	NaN	24.6405	NaN			chromatin organization;DNA repair	nucleosome binding	cytosol;nucleus					cytosol;nucleus	GO:0005634;GO:0005829	DNA repair and recombination proteins	3400									1	1	1	1.7	1.7	1.7	78.635	0.00052645	3.2476	26154000	2	0	1	NaN	0	Q2TAK8	Q2TAK8	PWWP domain-containing protein MUM1	MUM1	2223	PWP3A_HUMAN	PWWP domain-containing DNA repair factor 3A {ECO:0000305}	WWP3A {ECO:0000305}
NaN	NaN	NaN	NaN	NaN	24.5212			chromatin remodeling;monoubiquitinated histone H2A deubiquitination;pigmentation;positive regulation of transcription by RNA polymerase II;regulation of cell migration;regulation of hair follicle development	DNA binding;DNA-binding transcription factor activity, RNA polymerase II-specific;histone binding;metal ion binding;metallopeptidase activity;thiol-dependent ubiquitin-specific protease activity;thiol-dependent ubiquitinyl hydrolase activity;transcription coactivator activity	nucleoplasm;nucleus;plasma membrane;protein-containing complex	pigmentation	GO:0043473	DNA binding;histone binding	GO:0003677;GO:0042393	nucleoplasm;nucleus;plasma membrane;protein-containing complex	GO:0005634;GO:0005654;GO:0005886;GO:0032991	Peptidases;Ubiquitin system	01002;04121							JAB;Myb_DNA-binding;SWIRM	PF00249;PF01398;PF04433	1	1	1	2.1	2.1	2.1	95.031	0.00052507	3.2044	24078000	1	0	1	NaN	0	Q5VVJ2	Q5VVJ2	Histone H2A deubiquitinase MYSM1	MYSM1	2344	MYSM1_HUMAN	Histone H2A deubiquitinase MYSM1	A-DUB
NaN	NaN	NaN	NaN	NaN	25.3696			7-methylguanosine mRNA capping;cellular response to gamma radiation;global genome nucleotide-excision repair;nucleotide-excision repair;nucleotide-excision repair, DNA incision;nucleotide-excision repair, DNA incision, 5'-to lesion;nucleotide-excision repair, preincision complex assembly;nucleotide-excision repair, preincision complex stabilization;phosphorylation of RNA polymerase II C-terminal …	rDNA binding	nucleolus;nucleoplasm;transcription factor TFIID complex;transcription factor TFIIH core complex;transcription factor TFIIH holo complex					nucleolus;nucleoplasm	GO:0005654;GO:0005730	Basal transcription factors;DNA repair and recombination proteins;Nucleotide excision repair;Transcription machinery	03021;03022;03400;03420	Basal transcription factors;Nucleotide excision repair	hsa03022;hsa03420	Disorders of nucleotide excision repair;Trichothiodystrophy	H00403;H00866			Tfb5	PF06331	1	1	1	21.1	21.1	21.1	8.0533	0.0066429	1.7552	43352000	1	0	0.99765	NaN	0	Q6ZYL4	Q6ZYL4	General transcription factor IIH subunit 5	GTF2H5	2480	TF2H5_HUMAN	General transcription factor IIH subunit 5
NaN	NaN	NaN	NaN	23.6189	NaN				metal ion binding;metallopeptidase activity	endoplasmic reticulum membrane;integral component of membrane;membrane															Peptidase_M28	PF04389	2	2	2	2.3	2.3	2.3	100.23	0.0024558	2.1875	12882000	1	0	1	NaN	0	Q7Z2K6	Q7Z2K6	Endoplasmic reticulum metallopeptidase 1	ERMP1	2521	ERMP1_HUMAN	Endoplasmic reticulum metallopeptidase 1 {ECO:0000250|UniProtKB:Q6UPR8, ECO:0000312|HGNC:HGNC:23703}
NaN	NaN	NaN	23.8934	NaN	NaN			primary miRNA processing;RNA phosphodiester bond hydrolysis, endonucleolytic	double-stranded RNA binding;heme binding;identical protein binding;metal ion binding;primary miRNA binding;protein homodimerization activity	cytoplasm;microprocessor complex;nucleolus;nucleoplasm;nucleus					cytoplasm;nucleolus;nucleoplasm;nucleus	GO:0005634;GO:0005654;GO:0005730;GO:0005737	Chromosome and associated proteins	3036							dsrm	PF00035	1	1	1	1.8	1.8	1.8	86.044	0.00027518	4.1471	15582000	1	0	0.983655	NaN	0	Q8WYQ5	Q8WYQ5	Microprocessor complex subunit DGCR8	DGCR8	2927	DGCR8_HUMAN	Microprocessor complex subunit DGCR8
NaN	NaN	NaN	29.3034	NaN	NaN			chaperone-mediated protein complex assembly;protein folding;spermatogenesis;toxin transport	ATP binding;protein transporter activity;unfolded protein binding	chaperonin-containing T-complex;cytosol	protein folding	GO:0006457	unfolded protein binding	GO:0051082	cytosol	GO:0005829	Chaperones and folding catalysts;Exosome	03110;04147							Cpn60_TCP1	PF00118	5	1	1	10	2.3	2.3	57.821	0.0095305	1.466	662510000	1	0	0.984323	NaN	0	Q92526	Q92526	T-complex protein 1 subunit zeta-2	CCT6B	2938	TCPW_HUMAN	T-complex protein 1 subunit zeta-2	CP-1-zeta-2
NaN	NaN	NaN	NaN	NaN	26.6987			antigen processing and presentation of exogenous peptide antigen via MHC class II;cell proliferation;microtubule-based movement;mitotic cell cycle;retrograde vesicle-mediated transport, Golgi to endoplasmic reticulum	ATP binding;ATPase activity;DNA binding;microtubule binding;microtubule motor activity;motor activity	centrosome;cytosol;kinesin complex;membrane;microtubule;plus-end kinesin complex;spindle	cell proliferation;mitotic cell cycle	GO:0000278;GO:0008283	ATPase activity;DNA binding	GO:0003677;GO:0016887	cytosol	GO:0005829	Cytoskeleton proteins	4812							HMMR_C;Kinesin	PF00225;PF15908	1	1	1	0.6	0.6	0.6	160.16	0.0029049	2.0195	108920000	1	0	0.980935	NaN	0	Q9NS87	Q9NS87	Kinesin-like protein KIF15	KIF15	3768	KIF15_HUMAN	Kinesin-like protein KIF15
NaN	NaN	NaN	NaN	27.3468	25.0705			negative regulation of canonical Wnt signaling pathway;negative regulation of immature T cell proliferation in thymus;Wnt signaling pathway		cytoplasm;endoplasmic reticulum;integral component of membrane;plasma membrane					cytoplasm;endoplasmic reticulum;plasma membrane	GO:0005737;GO:0005783;GO:0005886									TMEM131_like	PF12371	3	3	3	2.1	2.1	2.1	179.34	0.00052994	3.3889	205920000	5	0	0.992278	NaN	0	A2VDJ0	A2VDJ0	Transmembrane protein 131-like	KIAA0922	16	T131L_HUMAN	Transmembrane protein 131-like {ECO:0000312|HGNC:HGNC:29146}
NaN	NaN	NaN	24.6334	NaN	24.3866			cell cycle phase transition;cell division;DNA replication;DNA replication initiation;double-strand break repair via break-induced replication;G1/S transition of mitotic cell cycle;negative regulation of G0 to G1 transition;peptidyl-serine phosphorylation;peptidyl-threonine phosphorylation;positive regulation of cell proliferation;positive regulation of G2/M transition of mitotic cell cycle;positi…	ATP binding;kinase activity;metal ion binding;protein kinase activity;protein serine/threonine kinase activity	cytoplasm;intercellular bridge;mitotic spindle;nucleoplasm;nucleus	cell division	GO:0051301	kinase activity	GO:0016301	cytoplasm;nucleoplasm;nucleus	GO:0005634;GO:0005654;GO:0005737	Cell cycle;DNA replication proteins;Protein kinases	01001;03032;04110	Cell cycle	hsa04110					Pkinase	PF00069	1	1	1	1.7	1.7	1.7	63.887	0.0026823	2.1032	47959000	2	0	0.991877	NaN	0	O00311	O00311	Cell division cycle 7-related protein kinase	CDC7	128	CDC7_HUMAN	Cell division cycle 7-related protein kinase	DC7-related kinase;sCdc7;uCdc7
NaN	NaN	NaN	24.3659	24.4185	NaN			cell communication;cell cycle;cell division;CENP-A containing nucleosome assembly;chromosome segregation	identical protein binding;metal ion binding	Cajal body;chromatin;chromocenter;chromosome, centromeric region;cytosol;nuclear speck;nucleoplasm;nucleus	cell cycle;cell division;chromosome segregation	GO:0007049;GO:0007059;GO:0051301			cytosol;nucleoplasm;nucleus	GO:0005634;GO:0005654;GO:0005829	Chromosome and associated proteins	3036							Yippee-Mis18	PF03226	1	1	1	6.1	6.1	6.1	24.691	0.00051867	3.0134	44043000	1	0	0.990803	NaN	0	O43482	O43482	Protein Mis18-beta	OIP5	287	MS18B_HUMAN	Protein Mis18-beta
NaN	NaN	NaN	24.2337	NaN	24.2952			actin cytoskeleton organization;cellular response to interferon-gamma;cytoskeletal anchoring at plasma membrane;epithelial cell morphogenesis;keratinocyte development;signal transduction;skeletal muscle tissue development	actin binding;cadherin binding;identical protein binding;RNA binding	actin cytoskeleton;brush border;cell cortex;cytoplasm;cytosol;extracellular exosome;focal adhesion;integral component of membrane;phagocytic vesicle;plasma membrane;stress fiber;Z disc	signal transduction	GO:0007165	RNA binding	GO:0003723	cytoplasm;cytosol;plasma membrane	GO:0005737;GO:0005829;GO:0005886	Cytoskeleton proteins;Exosome;Focal adhesion;MAPK signaling pathway;Proteoglycans in cancer;Salmonella infection	04010;04147;04510;04812;05132;05205	Focal adhesion;MAPK signaling pathway;Proteoglycans in cancer;Salmonella infection	hsa04010;hsa04510;hsa05132;hsa05205	Atelosteogenesis type I and III;Boomerang dysplasia;Larsen syndrome;Spondylocarpotarsal synostosis syndrome	H00499;H02048;H02064;H02067			CH;Filamin	PF00307;PF00630	3	1	1	1.5	0.8	0.8	278.16	0.0050469	1.8902	40313000	1	0	0.993848	NaN	0	O75369	O75369	Filamin-B	FLNB	414	FLNB_HUMAN	Filamin-B	LN-B
NaN	NaN	NaN	21.9875	NaN	22.2718			double-strand break repair via homologous recombination;protein stabilization	zinc ion binding	nucleus;Shu complex					nucleus	GO:0005634									SWIM	PF04434	1	1	1	17.1	17.1	17.1	15.386	0.0066493	1.7696	9222100	1	0	0.995249	NaN	0	Q19AV6	Q19AV6	Zinc finger SWIM domain-containing protein 7	ZSWIM7	2211	ZSWM7_HUMAN	Zinc finger SWIM domain-containing protein 7
NaN	NaN	NaN	26.1343	NaN	25.8962																				UPF0489	PF12640	1	1	1	4.1	4.1	4.1	49.967	0.00027548	4.1638	136100000	1	0	1	NaN	0	Q49AR2	Q49AR2	UPF0489 protein C5orf22	C5orf22	2244	CE022_HUMAN	UPF0489 protein C5orf22
NaN	NaN	NaN	NaN	23.0473	24.2196			apoptotic process;mitotic cytokinesis;negative regulation of microtubule depolymerization;positive regulation of transcription by RNA polymerase II		centrosome;cytoplasmic microtubule;cytosol;microtubule cytoskeleton;spindle pole					cytosol	GO:0005829	Chromosome and associated proteins	3036							CKAP2_C	PF15297	2	2	2	3.5	3.5	3.5	76.986	0.0040993	1.9567	28204000	2	0	0.983427	NaN	0	Q8WWK9	Q8WWK9	Cytoskeleton-associated protein 2	CKAP2	2906	CKAP2_HUMAN	Cytoskeleton-associated protein 2
NaN	NaN	NaN	NaN	23.9698	23.8141			cellular senescence;DNA packaging;histone acetylation;histone H3 acetylation;myeloid cell differentiation;negative regulation of transcription, DNA-templated;nucleosome assembly;positive regulation of transcription by RNA polymerase II;positive regulation of transcription, DNA-templated;protein acetylation;regulation of signal transduction by p53 class mediator	acetyltransferase activity;DNA binding;H4 histone acetyltransferase activity;histone acetyltransferase activity;histone binding;transcription coactivator activity;transcription factor binding;zinc ion binding	cytosol;histone acetyltransferase complex;MOZ/MORF histone acetyltransferase complex;nuclear chromatin;nuclear speck;nucleolus;nucleoplasm;nucleosome;nucleus;PML body			DNA binding;histone binding;transcription factor binding	GO:0003677;GO:0008134;GO:0042393	cytosol;nucleolus;nucleoplasm;nucleus	GO:0005634;GO:0005654;GO:0005730;GO:0005829	Chromosome and associated proteins;Signaling pathways regulating pluripotency of stem cells	03036;04550	Signaling pathways regulating pluripotency of stem cells	hsa04550	Autosomal dominant mental retardation	H00773			MOZ_SAS;PHD	PF00628;PF01853	3	2	2	1.7	1.3	1.3	225.03	0.00026882	3.6314	31179000	3	0	0.984808	NaN	0	Q92794	Q92794	Histone acetyltransferase KAT6A	KAT6A	2979	KAT6A_HUMAN	Histone acetyltransferase KAT6A
NaN	NaN	NaN	NaN	23.7098	23.6777				RNA binding	cytoplasm;cytosol;nucleolus;nucleus;protein-containing complex			RNA binding	GO:0003723	cytoplasm;cytosol;nucleolus;nucleus;protein-containing complex	GO:0005634;GO:0005730;GO:0005737;GO:0005829;GO:0032991									DUF1387	PF07139	1	1	1	2.3	2.3	2.3	61.728	0.0066257	1.716	27138000	4	0	0.98158	NaN	0	Q9NUQ6	Q9NUQ6	SPATS2-like protein	SPATS2L	3792	SPS2L_HUMAN	SPATS2-like protein
NaN	NaN	NaN	22.4342	NaN	22.3591			positive regulation of dendrite morphogenesis;positive regulation of transcription by RNA polymerase II;positive regulation of transcription, DNA-templated	transcription coactivator activity	nucleus					nucleus	GO:0005634									SSXT	PF05030	1	1	1	13	13	13	8.8349	0.0017456	2.4273	11047000	1	0	0.977761	NaN	0	Q9UHA2	Q9UHA2	SS18-like protein 2	SS18L2	4003	S18L2_HUMAN	SS18-like protein 2
NaN	NaN	NaN	23.6414	NaN	24.2855			anaphase-promoting complex-dependent catabolic process;cell cycle;cell division;DNA repair;lens fiber cell differentiation;negative regulation of cell aging;positive regulation of cell proliferation;positive regulation of protein catabolic process;positive regulation of ubiquitin protein ligase activity;protein K11-linked ubiquitination;regulation of meiotic nuclear division;regulation of mitotic…	anaphase-promoting complex binding;ubiquitin-protein transferase activator activity	cytosol;nuclear membrane;nucleoplasm	cell cycle;cell division	GO:0007049;GO:0051301			cytosol;nucleoplasm	GO:0005654;GO:0005829	Cell cycle;Progesterone-mediated oocyte maturation;Ubiquitin mediated proteolysis;Ubiquitin system	04110;04120;04121;04914	Cell cycle;Progesterone-mediated oocyte maturation;Ubiquitin mediated proteolysis	hsa04110;hsa04120;hsa04914					ANAPC4_WD40;WD40	PF00400;PF12894	1	1	1	3.2	3.2	3.2	55.179	0.00052329	3.1503	33533000	2	0	0.978754	NaN	0	Q9UM11	Q9UM11	Fizzy-related protein homolog	FZR1	4121	FZR1_HUMAN	Fizzy-related protein homolog	zr
NaN	NaN	NaN	24.6301	25.376	25.2244			double-strand break repair via homologous recombination;replication fork processing		cytosol;nuclear replication fork;nucleoplasm					cytosol;nucleoplasm	GO:0005654;GO:0005829									MMS22L_C;MMS22L_N	PF14910;PF14911	1	1	1	1.7	1.7	1.7	142.32	0.0022294	2.3171	108710000	1	0	0.997876	NaN	0	Q6ZRQ5	Q6ZRQ5	Protein MMS22-like	MMS22L	2469	MMS22_HUMAN	Protein MMS22-like
NaN	NaN	NaN	24.0757	25.4891	24.1789			apoptotic process;cell differentiation;negative regulation of transforming growth factor beta receptor signaling pathway	DNA binding;RNA binding;zinc ion binding	cytoplasm;cytosol;nucleus	cell differentiation	GO:0030154	DNA binding;RNA binding	GO:0003677;GO:0003723	cytoplasm;cytosol;nucleus	GO:0005634;GO:0005737;GO:0005829									DUF4939	PF16297	2	2	2	3.2	3.2	3.2	80.172	0	9.878	83769000	7	0	0.999221	NaN	0	Q86TG7	Q86TG7	Retrotransposon-derived protein PEG10	PEG10	2566	PEG10_HUMAN	Retrotransposon-derived protein PEG10
NaN	NaN	NaN	21.9119	22.135	22.2201			determination of adult lifespan;DNA recombination;DNA repair;double-strand break repair via homologous recombination;meiotic cell cycle;response to drug;response to ionizing radiation	annealing helicase activity;ATP binding;DNA binding;helicase activity	nucleoplasm;nucleus;protein-containing complex			DNA binding;helicase activity	GO:0003677;GO:0004386	nucleoplasm;nucleus;protein-containing complex	GO:0005634;GO:0005654;GO:0032991	DNA repair and recombination proteins;Homologous recombination	03400;03440	Homologous recombination	hsa03440					Helicase_C;SNF2_N	PF00176;PF00271	1	1	1	1.6	1.6	1.6	84.351	0.0066587	1.7803	13437000	0	0	0.985032	NaN	0	Q92698	Q92698	DNA repair and recombination protein RAD54-like	RAD54L	2970	RAD54_HUMAN	DNA repair and recombination protein RAD54-like
NaN	NaN	NaN	24.5964	24.6423	24.3821			CENP-A containing nucleosome assembly		condensed nuclear chromosome kinetochore;condensed nuclear chromosome, centromeric region;cytosol;Mis6-Sim4 complex;nucleoplasm;nucleus					cytosol;nucleoplasm;nucleus	GO:0005634;GO:0005654;GO:0005829	Chromosome and associated proteins	3036							CENP-O	PF09496	1	1	1	4.7	4.7	4.7	33.785	0	7.658	73418000	2	0	0.987832	NaN	0	Q9BU64	Q9BU64	Centromere protein O	CENPO	3389	CENPO_HUMAN	Centromere protein O	ENP-O
NaN	NaN	NaN	25.0547	25.3361	25.977			protein desumoylation;protein modification by small protein removal;protein sumoylation;regulation of kinetochore assembly;regulation of spindle assembly	SUMO-specific endopeptidase activity	cytoplasm;cytosol;nucleoplasm;nucleus					cytoplasm;cytosol;nucleoplasm;nucleus	GO:0005634;GO:0005654;GO:0005737;GO:0005829	Peptidases;Ubiquitin system	01002;04121							Peptidase_C48	PF02902	2	2	2	2.8	2.8	2.8	126.14	0.0012658	2.6439	143260000	1	0	0.98888	NaN	0	Q9GZR1	Q9GZR1	Sentrin-specific protease 6	SENP6	3495	SENP6_HUMAN	Sentrin-specific protease 6
NaN	NaN	NaN	25.1526	25.0177	24.7216			activation of protein kinase activity;DNA damage checkpoint;DNA repair;DNA replication;mitotic DNA replication checkpoint;mitotic G2 DNA damage checkpoint;peptidyl-serine phosphorylation;protein deubiquitination	anaphase-promoting complex binding;DNA binding	Golgi apparatus;nucleoplasm			DNA binding	GO:0003677	Golgi apparatus;nucleoplasm	GO:0005654;GO:0005794											2	2	2	1.4	1.4	1.4	151.09	0.0024637	2.2509	98931000	3	0	0.980338	NaN	0	Q9HAW4	Q9HAW4	Claspin	CLSPN	3662	CLSPN_HUMAN	Claspin	Claspin
22.9295	NaN	NaN	NaN	25.5101	25.9723			bone remodeling;cellular protein metabolic process;platelet degranulation;post-translational protein modification;skeletal system development	endopeptidase inhibitor activity	collagen-containing extracellular matrix;endoplasmic reticulum lumen;extracellular region;platelet dense granule lumen					extracellular region	GO:0005576									Spp-24	PF07448	1	1	1	5.7	5.7	5.7	24.337	0.0012633	2.6049	121610000	2	0	0.996461	2.81176	0	Q13103	Q13103	Secreted phosphoprotein 24	SPP2	1868	SPP24_HUMAN	Secreted phosphoprotein 24	pp-24
25.1487	28.0324	24.6464	27.9482	28.6263	28.4283			axon regeneration;dihydrofolate metabolic process;folic acid metabolic process;negative regulation of translation;one-carbon metabolic process;oxidation-reduction process;positive regulation of nitric-oxide synthase activity;regulation of removal of superoxide radicals;regulation of transcription involved in G1/S transition of mitotic cell cycle;response to methotrexate;tetrahydrobiopterin biosyn…	dihydrofolate reductase activity;drug binding;folate reductase activity;folic acid binding;methotrexate binding;mRNA binding;NADP binding;NADPH binding;sequence-specific mRNA binding;translation repressor activity, mRNA regulatory element binding	cytosol;mitochondrial inner membrane;mitochondrial matrix;mitochondrion			mRNA binding	GO:0003729	cytosol;mitochondrion	GO:0005739;GO:0005829	Antifolate resistance;Folate biosynthesis;One carbon pool by folate	00670;00790;01523	Antifolate resistance;Folate biosynthesis;Metabolic pathways;One carbon pool by folate	hsa00670;hsa00790;hsa01100;hsa01523	Dihydrofolate reductase deficiency	H01197	Edatrexate;Methotrexate;Pemetrexed;Piritrexim isethionate;Pralatrexate;Talotrexin ammonium;Trimetrexate	D03942;D05500;D05589;D05999;DG00681;DG00682;DG01013	DHFR_1	PF00186	4	4	4	13.9	13.9	13.9	21.452	0	18.15	1372500000	8	1.04616	0.241413	2.39178	2.22693	P00374;Q86XF0	P00374;Q86XF0	Dihydrofolate reductase;Dihydrofolate reductase, mitochondrial	DHFR;DHFRL1	595	DYR_HUMAN;DYR2_HUMAN	Dihydrofolate reductase;Dihydrofolate reductase 2, mitochondrial
24.7797	23.9557	32.7561	NaN	33.5828	25.3977			angiogenesis;axon guidance;cell differentiation;cell motility;central nervous system neuron axonogenesis;endothelial cell migration;ephrin receptor signaling pathway;epidermal growth factor receptor signaling pathway;establishment of cell polarity;extracellular matrix organization;Fc-gamma receptor signaling pathway involved in phagocytosis;growth hormone receptor signaling pathway;heart morphoge…	actin binding;ATP binding;JUN kinase binding;non-membrane spanning protein tyrosine kinase activity;protein kinase activity;protein kinase binding;protein phosphatase binding;protein tyrosine kinase activity;Ras guanyl-nucleotide exchange factor activity;SH2 domain binding	apical plasma membrane;cell cortex;cytoplasm;cytoskeleton;cytosol;dendritic spine;focal adhesion;lamellipodium;microtubule organizing center;nucleus;plasma membrane;stress fiber	cell differentiation;cell motility;extracellular matrix organization	GO:0030154;GO:0030198;GO:0048870			cytoplasm;cytoskeleton;cytosol;microtubule organizing center;nucleus;plasma membrane	GO:0005634;GO:0005737;GO:0005815;GO:0005829;GO:0005856;GO:0005886	Amoebiasis;Axon guidance;Bacterial invasion of epithelial cells;Chemokine signaling pathway;Endocrine resistance;ErbB signaling pathway;Fluid shear stress and atherosclerosis;Focal adhesion;Human cytomegalovirus infection;Human immunodeficiency virus 1 infection;Human papillomavirus infection;Leukocyte transendothelial migration;Pathways in cancer;PI3K-Akt signaling pathway;Protein kinases;Protei…	01001;01009;01522;04012;04062;04151;04360;04370;04510;04670;04810;05100;05135;05146;05163;05165;05170;05200;05202;05205;05222;05418	Amoebiasis;Axon guidance;Bacterial invasion of epithelial cells;Chemokine signaling pathway;Endocrine resistance;ErbB signaling pathway;Fluid shear stress and atherosclerosis;Focal adhesion;Human cytomegalovirus infection;Human immunodeficiency virus 1 infection;Human papillomavirus infection;Leukocyte transendothelial migration;Pathways in cancer;PI3K-Akt signaling pathway;Proteoglycans in cance…	hsa01522;hsa04012;hsa04062;hsa04151;hsa04360;hsa04370;hsa04510;hsa04670;hsa04810;hsa05100;hsa05135;hsa05146;hsa05163;hsa05165;hsa05170;hsa05200;hsa05202;hsa05205;hsa05222;hsa05418					FERM_M;Focal_AT;Pkinase_Tyr	PF00373;PF03623;PF07714	4	3	3	5.2	4.5	4.5	119.23	0.00076589	2.7239	20209000000	7	0.182459	0.821809	2.32643	0.491218	Q05397	Q05397	Focal adhesion kinase 1	PTK2	1772	FAK1_HUMAN	Focal adhesion kinase 1	ADK 1
29.6847	29.7149	24.3017	30.0547	29.5785	30.3616			cellular response to camptothecin;cellular response to DNA damage stimulus;cellular response to ionizing radiation;chromosome organization involved in meiotic cell cycle;DNA recombinase assembly;DNA recombination;DNA repair;DNA unwinding involved in DNA replication;double-strand break repair via homologous recombination;interstrand cross-link repair;meiotic cell cycle;mitotic recombination;mitoti…	ATP binding;chromatin binding;DNA polymerase binding;DNA-dependent ATPase activity;double-stranded DNA binding;enzyme binding;identical protein binding;protein C-terminus binding;recombinase activity;single-stranded DNA binding;single-stranded DNA-dependent ATPase activity	chromatin;condensed chromosome;condensed nuclear chromosome;cytoplasm;cytosol;lateral element;microtubule organizing center;mitochondrial matrix;mitochondrion;nuclear chromatin;nuclear chromosome;nuclear chromosome, telomeric region;nucleolus;nucleoplasm;nucleus;perinuclear region of cytoplasm;PML body;protein-containing complex;site of double-strand break			enzyme binding	GO:0019899	cytoplasm;cytosol;microtubule organizing center;mitochondrion;nuclear chromosome;nucleolus;nucleoplasm;nucleus;protein-containing complex	GO:0000228;GO:0005634;GO:0005654;GO:0005730;GO:0005737;GO:0005739;GO:0005815;GO:0005829;GO:0032991	DNA repair and recombination proteins;Fanconi anemia pathway;Homologous recombination;Membrane trafficking;Pancreatic cancer;Pathways in cancer;Ubiquitin system	03400;03440;03460;04121;04131;05200;05212	Fanconi anemia pathway;Homologous recombination;Pancreatic cancer;Pathways in cancer	hsa03440;hsa03460;hsa05200;hsa05212	Congenital mirror movements;Fanconi anemia	H00238;H01287			Rad51	PF08423	3	3	3	12.1	12.1	12.1	36.966	0	18.771	5061300000	11	0.506118	0.52243	2.09779	1.15661	Q06609	Q06609	DNA repair protein RAD51 homolog 1	RAD51	1789	RAD51_HUMAN	DNA repair protein RAD51 homolog 1	RAD51;sRAD51
21.0741	NaN	22.1101	24.0366	23.9058	22.8663			chromatin silencing at rDNA;DNA methylation;histone H3-K27 trimethylation;histone H3-K4 trimethylation;histone H3-K9 trimethylation;histone H4 acetylation;histone H4-K20 trimethylation;negative regulation of transcription by RNA polymerase II;positive regulation of ATP metabolic process;protein homooligomerization	rDNA binding	nuclear heterochromatin;nucleolus;nucleoplasm					nucleolus;nucleoplasm	GO:0005654;GO:0005730									BEN	PF10523	2	2	2	3.3	3.3	3.3	94.474	0.0022288	2.312	47305000	2	1.33082	0.188775	2.01079	3.27261	Q5T5X7	Q5T5X7	BEN domain-containing protein 3	BEND3	2319	BEND3_HUMAN	BEN domain-containing protein 3
NaN	NaN	23.7515	26.474	26.213	24.5215			DNA replication;mitotic sister chromatid cohesion;positive regulation of DNA-directed DNA polymerase activity	DNA binding	Ctf18 RFC-like complex;nucleus			DNA binding	GO:0003677	nucleus	GO:0005634	Chromosome and associated proteins	3036							Ctf8	PF09696	2	2	2	18.2	18.2	18.2	13.313	0.0079439	1.5393	209200000	4	0	0.988577	1.98463	0	P0CG13	P0CG13	Chromosome transmission fidelity protein 8 homolog	CHTF8	728	CTF8_HUMAN	Chromosome transmission fidelity protein 8 homolog	CTF8
23.0422	26.455	NaN	23.9089	26.7605	29.3312			iron ion homeostasis	ion transmembrane transporter activity	integral component of membrane;mitochondrial membrane;mitochondrion					mitochondrion	GO:0005739	Mitochondrial biogenesis;Transporters	02000;03029							Mtc	PF03820	2	2	2	9	9	9	35.503	0.0017465	2.4447	905480000	4	0.318189	0.687277	1.91828	0.803147	Q9BWM7	Q9BWM7	Sideroflexin-3	SFXN3	3435	SFXN3_HUMAN	Sideroflexin-3
25.4561	25.4548	22.4756	26.4236	26.4462	26.1478				ATP binding;DNA binding;helicase activity	nucleus			DNA binding;helicase activity	GO:0003677;GO:0004386	nucleus	GO:0005634	DNA repair and recombination proteins	3400							Helicase_C;SNF2_N	PF00176;PF00271	3	3	3	3.2	3.2	3.2	162.77	0	10.44	353650000	8	0.875716	0.30921	1.87705	1.88097	Q9Y4B4	Q9Y4B4	Helicase ARIP4	RAD54L2	4266	ARIP4_HUMAN	Helicase ARIP4
NaN	25.3827	24.3943	25.2716	27.3842	27.5924			protein export from nucleus	protein transporter activity;Ran GTPase binding	cytoplasm;cytosol;nucleolus;nucleus;plasma membrane;protein-containing complex					cytoplasm;cytosol;nucleolus;nucleus;plasma membrane;protein-containing complex	GO:0005634;GO:0005730;GO:0005737;GO:0005829;GO:0005886;GO:0032991									IBN_N;Xpo1	PF03810;PF08389	7	7	7	8.4	8.4	8.4	128.88	0	11.197	483840000	8	0.776732	0.355263	1.86092	1.81465	Q96QU8	Q96QU8	Exportin-6	XPO6	3227	XPO6_HUMAN	Exportin-6	xp6
NaN	NaN	24.321	26.1787	NaN	NaN																				DUF4507	PF14964	2	2	2	8.5	8.5	8.5	50.046	0	9.6109	96919000	2	0	0.990693	1.85774	0	Q96N11	Q96N11	Uncharacterized protein C7orf26	C7orf26	3202	CG026_HUMAN	Uncharacterized protein C7orf26
NaN	23.88	22.7741	NaN	25.1539	NaN					cytoplasm					cytoplasm	GO:0005737	Ubiquitin system	4121							COMM_domain	PF07258	1	1	1	12.1	12.1	12.1	22.745	0	10.416	59944000	2	0	0.99942	1.82691	0	Q86X83	Q86X83	COMM domain-containing protein 2	COMMD2	2608	COMD2_HUMAN	COMM domain-containing protein 2
24.3639	28.5753	24.8989	28.1862	28.8684	25.9647			activated T cell proliferation;CD4-positive, alpha-beta T cell differentiation;CD8-positive, alpha-beta T cell differentiation;chromatin organization;chromatin remodeling;epidermis development;histone methylation;negative regulation of transcription by RNA polymerase II;reflex;viral process	chromatin binding;DNA-binding transcription factor activity, RNA polymerase II-specific;DNA-binding transcription repressor activity, RNA polymerase II-specific;double-stranded DNA binding;RNA polymerase II regulatory region sequence-specific DNA binding;sequence-specific DNA binding	nuclear body;nuclear heterochromatin;nuclear matrix;nucleoplasm;nucleus;PML body					nucleoplasm;nucleus	GO:0005634;GO:0005654	Chromosome and associated proteins	3036							CUT;CUTL;Homeodomain;ULD	PF00046;PF02376;PF16534;PF16557	3	3	3	4.8	4.8	4.8	85.956	0	6.542	1313800000	3	0.471302	0.551564	1.72708	1.08783	Q01826	Q01826	DNA-binding protein SATB1	SATB1	1728	SATB1_HUMAN	DNA-binding protein SATB1
25.4205	25.0169	22.7981	26.0406	26.5852	25.6987			activation of GTPase activity;activation of protein kinase activity;bicellular tight junction assembly;cell morphogenesis;cellular response to calcium ion;cellular response to hydrogen peroxide;cellular response to ionizing radiation;G protein-coupled receptor signaling pathway;intracellular signal transduction;mitotic cytokinesis;positive regulation of apoptotic process;positive regulation of cy…	GTPase activator activity;guanyl-nucleotide exchange factor activity;protein homodimerization activity;Rho guanyl-nucleotide exchange factor activity	bicellular tight junction;cell-cell junction;centralspindlin complex;cleavage furrow;cytoplasm;cytosol;midbody;mitotic spindle;nucleus	cell morphogenesis;protein transport	GO:0000902;GO:0015031			cytoplasm;cytosol;nucleus	GO:0005634;GO:0005737;GO:0005829	Membrane trafficking	4131							BRCT;PTCB-BRCT;RhoGEF	PF00533;PF00621;PF12738	3	3	3	4.8	4.8	4.8	103.5	0.00027218	3.8833	310320000	8	0.927019	0.288586	1.69634	1.98371	Q9H8V3	Q9H8V3	Protein ECT2	ECT2	3621	ECT2_HUMAN	Protein ECT2
25.6437	NaN	24.7656	27.3681	25.9513	27.1995			cell cycle phase transition;cell division;DNA replication checkpoint;intra-S DNA damage checkpoint;positive regulation of cell proliferation;regulation of nuclear cell cycle DNA replication;replication fork arrest;replication fork protection;response to UV	DNA binding	cytoplasm;intracellular membrane-bounded organelle;nuclear chromatin;nucleoplasm;nucleus;replication fork protection complex	cell division	GO:0051301	DNA binding	GO:0003677	cytoplasm;nucleoplasm;nucleus	GO:0005634;GO:0005654;GO:0005737	DNA repair and recombination proteins	3400							Swi3	PF07962	4	4	4	12.3	12.3	12.3	34.555	0	14.546	473180000	7	1.04361	0.241969	1.63497	2.46525	Q9BVW5	Q9BVW5	TIMELESS-interacting protein	TIPIN	3421	TIPIN_HUMAN	TIMELESS-interacting protein
25.727	23.4238	25.2295	25.7695	26.6847	26.8158			positive regulation of transcription by RNA polymerase II;regulation of megakaryocyte differentiation	DNA binding;histone binding;histone methyltransferase activity (H3-K4 specific);histone-lysine N-methyltransferase activity;metal ion binding;RNA binding;transcription coactivator activity;transferase activity, transferring acyl groups	histone methyltransferase complex;MLL3/4 complex;nucleoplasm;nucleus			DNA binding;histone binding;RNA binding;transferase activity, transferring acyl groups	GO:0003677;GO:0003723;GO:0016746;GO:0042393	nucleoplasm;nucleus	GO:0005634;GO:0005654	Chromosome and associated proteins;Lysine degradation;Transcription factors	00310;03000;03036	Lysine degradation	hsa00310	Kleefstra syndrome	H00907			FYRC;FYRN;PHD;SET	PF00628;PF00856;PF05964;PF05965	5	5	5	1.1	1.1	1.1	541.36	0	11.216	389330000	7	0.988274	0.263304	1.62991	2.10787	Q8NEZ4	Q8NEZ4	Histone-lysine N-methyltransferase 2C	KMT2C	2798	KMT2C_HUMAN	Histone-lysine N-methyltransferase 2C	ysine N-methyltransferase 2C
26.9467	26.222	22.283	26.856	26.7781	26.606			regulation of transcription by RNA polymerase II	transcription coregulator activity;ubiquitin protein ligase activity	mediator complex;ubiquitin ligase complex							Transcription machinery	3021							Med11	PF10280	2	2	2	23.9	23.9	23.9	13.129	0	8.1441	551410000	9	0.477518	0.547479	1.59613	1.10014	Q9P086	Q9P086	Mediator of RNA polymerase II transcription subunit 11	MED11	3922	MED11_HUMAN	Mediator of RNA polymerase II transcription subunit 11
23.3386	25.4777	24.5452	26.258	26.1844	25.6109			androgen receptor signaling pathway;apoptotic process;cellular response to DNA damage stimulus;cellular response to indole-3-methanol;cellular response to tumor necrosis factor;centrosome cycle;chordate embryonic development;chromosome segregation;DNA damage response, signal transduction by p53 class mediator resulting in transcription of p21 class mediator;DNA double-strand break processing;DNA …	androgen receptor binding;damaged DNA binding;DNA binding;enzyme binding;identical protein binding;RNA binding;RNA polymerase binding;transcription coactivator activity;transcription regulatory region DNA binding;tubulin binding;ubiquitin protein ligase binding;ubiquitin-protein transferase activity;zinc ion binding	BRCA1-A complex;BRCA1-BARD1 complex;chromosome;cytoplasm;gamma-tubulin ring complex;lateral element;nucleoplasm;nucleus;plasma membrane;protein-containing complex;ribonucleoprotein complex;ubiquitin ligase complex	chromosome segregation	GO:0007059	DNA binding;enzyme binding;RNA binding	GO:0003677;GO:0003723;GO:0019899	chromosome;cytoplasm;nucleoplasm;nucleus;plasma membrane;protein-containing complex	GO:0005634;GO:0005654;GO:0005694;GO:0005737;GO:0005886;GO:0032991	Breast cancer;Chromosome and associated proteins;DNA repair and recombination proteins;Fanconi anemia pathway;Homologous recombination;MicroRNAs in cancer;PI3K-Akt signaling pathway;Platinum drug resistance;Protein phosphatases and associated proteins;Ubiquitin mediated proteolysis;Ubiquitin system	01009;01524;03036;03400;03440;03460;04120;04121;04151;05206;05224	Breast cancer;Fanconi anemia pathway;Homologous recombination;MicroRNAs in cancer;PI3K-Akt signaling pathway;Platinum drug resistance;Ubiquitin mediated proteolysis	hsa01524;hsa03440;hsa03460;hsa04120;hsa04151;hsa05206;hsa05224	Breast cancer;Fallopian tube cancer;Ovarian cancer;Primary peritoneal carcinoma	H00027;H00031;H01554;H01665			BRCT;BRCT_assoc;zf-C3HC4	PF00097;PF00533;PF12820	4	4	4	2	2	2	207.72	0	5.8144	289570000	5	1.12789	0.22227	1.56394	2.39832	P38398	P38398	Breast cancer type 1 susceptibility protein	BRCA1	1150	BRCA1_HUMAN	Breast cancer type 1 susceptibility protein
24.3266	25.8158	23.6796	25.9832	26.1219	26.2535			G1/S transition of mitotic cell cycle;positive regulation of cell proliferation;positive regulation of protein kinase activity;ubiquitin-dependent protein catabolic process	protein kinase binding;ubiquitin protein ligase binding																Cullin	PF00888	3	3	3	11.9	11.9	11.9	41.063	0	8.8228	312900000	7	1.11595	0.223554	1.5122	2.37301	Q86Y37	Q86Y37	CDK2-associated and cullin domain-containing protein 1	CACUL1	2614	CACL1_HUMAN	CDK2-associated and cullin domain-containing protein 1
24.1655	25.3628	23.3303	26.1268	25.8358	25.4215			histone H3 acetylation;histone H4-K12 acetylation;histone H4-K5 acetylation;histone H4-K8 acetylation;protein ubiquitination	metal ion binding;transferase activity	extracellular exosome;histone acetyltransferase complex;nucleoplasm					nucleoplasm	GO:0005654	Chromosome and associated proteins;Ubiquitin system	03036;04121							EPL1	PF10513	2	2	2	3.5	3.5	3.5	87.465	0	5.6321	250610000	6	1.13635	0.219742	1.5085	2.41631	Q9NQC1	Q9NQC1	Protein Jade-2	JADE2	3728	JADE2_HUMAN	E3 ubiquitin-protein ligase Jade-2 {ECO:0000303|PubMed:25018020}
NaN	NaN	23.0372	24.3899	24.7441	24.4997			snRNA transcription;snRNA transcription by RNA polymerase II;transcription by RNA polymerase II;transcription by RNA polymerase III	DNA binding	nuclear body;nucleolus;nucleoplasm;nucleus			DNA binding	GO:0003677	nucleolus;nucleoplasm;nucleus	GO:0005634;GO:0005654;GO:0005730	Transcription machinery	3021							zf-SNAP50_C	PF12251	1	1	1	2.9	2.9	2.9	46.752	0.00052206	3.1188	82413000	4	0	0.984436	1.50736	0	Q92966	Q92966	snRNA-activating protein complex subunit 3	SNAPC3	3001	SNPC3_HUMAN	snRNA-activating protein complex subunit 3	NAPc subunit 3
26.2345	26.1948	22.1517	26.7761	26.5108	25.7458			microtubule bundle formation;microtubule depolymerization		microtubule plus-end															NCKAP5	PF15246	2	2	2	1.2	1.2	1.2	208.53	0.0050275	1.8515	427230000	2	0.461413	0.559517	1.48386	1.0682	O14513	O14513	Nck-associated protein 5	NCKAP5	156	NCKP5_HUMAN	Nck-associated protein 5	AP-5
24.1738	25.1789	25.6336	26.673	26.872	25.882			regulation of small GTPase mediated signal transduction;signal transduction	GTPase activator activity	cytoplasm;cytosol;intracellular membrane-bounded organelle;nucleus;plasma membrane	signal transduction	GO:0007165			cytoplasm;cytosol;nucleus;plasma membrane	GO:0005634;GO:0005737;GO:0005829;GO:0005886	Membrane trafficking	4131							RhoGAP	PF00620	4	4	4	12.1	12.1	12.1	55.756	0	9.2309	400630000	8	1.31607	0.192511	1.48023	2.81038	Q14CB8	Q14CB8	Rho GTPase-activating protein 19	ARHGAP19	2052	RHG19_HUMAN	Rho GTPase-activating protein 19
27.7401	27.6759	26.0006	29.3812	28.7559	27.7165			bone development	DNA binding;DNA-binding transcription factor activity, RNA polymerase II-specific	cytosol;nucleoplasm			DNA binding	GO:0003677	cytosol;nucleoplasm	GO:0005654;GO:0005829	Transcription factors	3000							DUF2028;HMG_box	PF00505;PF09667	9	9	9	13.8	13.8	13.8	105.13	0	10.623	1878800000	16	0.923398	0.290326	1.47901	1.97642	Q8WY36	Q8WY36	HMG box transcription factor BBX	BBX	2922	BBX_HUMAN	HMG box transcription factor BBX
NaN	23.9527	22.8309	25.2548	24.5519	24.7598			3'-UTR-mediated mRNA stabilization;negative regulation of mitotic cell cycle	mRNA 3'-UTR binding	Cajal body;cytoplasm					cytoplasm	GO:0005737	Messenger RNA biogenesis	3019							Exo_endo_phos	PF03372	3	3	3	9.2	9.2	9.2	62.338	0	6.6845	116740000	3	1.21955	0.207254	1.46372	2.94393	Q5VTE6	Q5VTE6	Protein angel homolog 2	ANGEL2	2339	ANGE2_HUMAN	Protein angel homolog 2
24.1176	25.4962	23.9505	25.9601	26.043	25.7793			clathrin coat assembly;clathrin-dependent endocytosis;membrane organization;plasma membrane tubulation	AP-2 adaptor complex binding;cytoskeletal protein binding;microtubule binding;phospholipid binding;tubulin binding	AP-2 adaptor complex;clathrin-coated pit;clathrin-coated vesicle;cytoplasm;cytoskeleton;cytosol;nucleoplasm;plasma membrane	membrane organization	GO:0061024	cytoskeletal protein binding	GO:0008092	cytoplasm;cytoskeleton;cytosol;nucleoplasm;plasma membrane	GO:0005654;GO:0005737;GO:0005829;GO:0005856;GO:0005886	Membrane trafficking	4131							FCH;muHD	PF00611;PF10291	4	4	4	8	8	8	96.86	0	8.4679	273750000	7	1.32698	0.189565	1.40602	2.83513	O14526	O14526	F-BAR domain only protein 1	FCHO1	159	FCHO1_HUMAN	F-BAR domain only protein 1
NaN	23.3951	24.8849	NaN	NaN	25.5234			mRNA metabolic process	C-rich single-stranded DNA binding;DNA-binding transcription repressor activity, RNA polymerase II-specific;double-stranded DNA binding;RNA binding	cytosol;extracellular exosome;nucleus			RNA binding	GO:0003723	cytosol;nucleus	GO:0005634;GO:0005829	Messenger RNA biogenesis	3019							KH_1	PF00013	7	1	1	21.3	3.2	3.2	39.465	0.0017417	2.3878	90241000	5	0	1	1.38337	0	P57721	P57721	Poly(rC)-binding protein 3	PCBP3	1481	PCBP3_HUMAN	Poly(rC)-binding protein 3
NaN	NaN	24.2222	25.4048	26.5813	24.827			G2/M transition of mitotic cell cycle;generation of neurons;Golgi organization;intracellular signal transduction;mitotic cell cycle;mitotic cytokinesis;neuron apoptotic process;positive regulation of cytokinesis;regulation of actin polymerization or depolymerization	ATP binding;metal ion binding;PDZ domain binding;protein serine/threonine kinase activity;Rho GTPase binding;scaffold protein binding;SH3 domain binding	cleavage furrow;cytosol;Golgi cisterna;membrane;midbody;neuronal cell body	mitotic cell cycle	GO:0000278			cytosol	GO:0005829	Protein kinases	1001			Primary microcephaly	H00269			CNH;PH;Pkinase	PF00069;PF00169;PF00780	3	3	3	1.4	1.4	1.4	231.43	0.005968	1.8233	194160000	2	0	0.99283	1.38214	0	O14578	O14578	Citron Rho-interacting kinase	CIT	166	CTRO_HUMAN	Citron Rho-interacting kinase	RIK
22.9607	24.211	24.6143	25.1686	25.046	25.704			basal protein localization;cell adhesion;cellular response to tumor necrosis factor;epidermal growth factor receptor signaling pathway;ERBB2 signaling pathway;establishment or maintenance of epithelial cell apical/basal polarity;integrin-mediated signaling pathway;intermediate filament cytoskeleton organization;negative regulation of monocyte chemotactic protein-1 production;negative regulation o…	ErbB-2 class receptor binding;signaling receptor binding;structural constituent of cytoskeleton	basal plasma membrane;basement membrane;basolateral plasma membrane;cell junction;cytoplasm;glutamatergic synapse;hemidesmosome;nuclear membrane;nuclear speck;nucleus;plasma membrane;postsynapse	cell adhesion;protein targeting;signal transduction	GO:0006605;GO:0007155;GO:0007165			cytoplasm;nucleus;plasma membrane	GO:0005634;GO:0005737;GO:0005886	NOD-like receptor signaling pathway	4621	NOD-like receptor signaling pathway	hsa04621					LRR_8;PDZ	PF00595;PF13855	4	4	4	4.3	4.3	4.3	158.3	0.00027064	3.7656	180280000	5	1.20514	0.210031	1.37754	2.56429	Q96RT1	Q96RT1	Protein LAP2	ERBB2IP	3237	ERBIN_HUMAN	Erbin {ECO:0000303|PubMed:10878805}
28.8918	28.8796	28.9145	28.6123	28.8587	33.3228			error-free translesion synthesis;Golgi organization;negative regulation of RIG-I signaling pathway;negative regulation of type I interferon production;retrograde protein transport, ER to cytosol;ubiquitin-dependent ERAD pathway;ubiquitin-dependent protein catabolic process	metal ion binding;ubiquitin binding;ubiquitin protein ligase binding	cytosol;endoplasmic reticulum;nuclear outer membrane-endoplasmic reticulum membrane network;nucleoplasm;nucleus;UFD1-NPL4 complex;VCP-NPL4-UFD1 AAA ATPase complex					cytosol;endoplasmic reticulum;nucleoplasm;nucleus	GO:0005634;GO:0005654;GO:0005783;GO:0005829	Protein processing in endoplasmic reticulum	4141	Protein processing in endoplasmic reticulum	hsa04141					NPL4;UN_NPL4;zf-NPL4	PF05020;PF05021;PF11543	13	13	13	26.8	26.8	26.8	68.119	0	66.702	13139000000	31	0.375078	0.632253	1.36928	0.894486	Q8TAT6	Q8TAT6	Nuclear protein localization protein 4 homolog	NPLOC4	2827	NPL4_HUMAN	Nuclear protein localization protein 4 homolog	rotein NPL4
25.2926	25.5294	NaN	27.1002	27.0905	26.1101			adult heart development;adult walking behavior;aorta morphogenesis;atrioventricular canal development;blood circulation;blood vessel remodeling;cardiac septum morphogenesis;central nervous system development;chromatin remodeling;cognition;cranial nerve development;embryonic hindlimb morphogenesis;epithelium development;face development;female genitalia development;genitalia development;heart morp…	ATP binding;chromatin binding;helicase activity;promoter-specific chromatin binding;RNA polymerase II proximal promoter sequence-specific DNA binding	nucleolus;nucleoplasm;nucleus			helicase activity	GO:0004386	nucleolus;nucleoplasm;nucleus	GO:0005634;GO:0005654;GO:0005730	Chromosome and associated proteins	3036			CHARGE syndrome;Hypogonadotropic hypogonadism	H00255;H00556			BRK;Chromo;Helicase_C;SNF2_N	PF00176;PF00271;PF00385;PF07533	8	4	4	3.2	2	2	335.92	0	10.27	448740000	6	1.28373	0.198322	1.35595	3.13084	Q9P2D1	Q9P2D1	Chromodomain-helicase-DNA-binding protein 7	CHD7	3941	CHD7_HUMAN	Chromodomain-helicase-DNA-binding protein 7	HD-7
24.7881	24.9377	23.443	24.7584	26.3107	26.1582			calcium ion homeostasis;cellular response to estrogen stimulus;negative regulation of cell proliferation;negative regulation of transcription, DNA-templated;positive regulation of transcription, DNA-templated;protein autophosphorylation;protein catabolic process;protein ubiquitination;regulation of apoptotic process;regulation of protein stability;regulation of signal transduction by p53 class me…	chromatin binding;estrogen response element binding;lysine-acetylated histone binding;nuclear receptor binding;p53 binding;protein tyrosine kinase activity;signaling receptor binding;transcription coactivator activity;ubiquitin protein ligase activity;ubiquitin-protein transferase activity;zinc ion binding	cytosol;nuclear euchromatin;nucleoplasm;nucleus;perichromatin fibrils					cytosol;nucleoplasm;nucleus	GO:0005634;GO:0005654;GO:0005829	Protein kinases;Ubiquitin system	01001;04121							Bromodomain;PHD;zf-B_box	PF00439;PF00628;PF00643	4	4	4	5.4	5.4	5.4	116.83	0	8.3412	259010000	5	0.922002	0.29049	1.35285	1.97361	O15164	O15164	Transcription intermediary factor 1-alpha	TRIM24	225	TIF1A_HUMAN	Transcription intermediary factor 1-alpha	IF1-alpha
24.8903	22.4374	26.3067	NaN	25.7379	26.0537			blastocyst hatching;mitochondrial electron transport, NADH to ubiquinone;mitochondrial respiratory chain complex I assembly	NADH dehydrogenase (ubiquinone) activity	mitochondrial inner membrane;mitochondrial membrane;mitochondrial respiratory chain complex I							Alzheimer disease;Huntington disease;Non-alcoholic fatty liver disease (NAFLD);Oxidative phosphorylation;Parkinson disease;Retrograde endocannabinoid signaling;Thermogenesis	00190;04714;04723;04932;05010;05012;05016	Alzheimer disease;Huntington disease;Metabolic pathways;Non-alcoholic fatty liver disease (NAFLD);Oxidative phosphorylation;Parkinson disease;Retrograde endocannabinoid signaling;Thermogenesis	hsa00190;hsa01100;hsa04714;hsa04723;hsa04932;hsa05010;hsa05012;hsa05016	Leigh syndrome	H01354			L51_S25_CI-B8	PF05047	2	2	2	31.3	31.3	31.3	10.921	0	9.3986	245400000	1	0.372499	0.634373	1.35102	0.922888	O43678	O43678	NADH dehydrogenase [ubiquinone] 1 alpha subcomplex subunit 2	NDUFA2	304	NDUA2_HUMAN	NADH dehydrogenase [ubiquinone] 1 alpha subcomplex subunit 2
26.8837	27.3582	27.0751	28.0484	27.8897	29.4186			7-methylguanosine mRNA capping;G protein-coupled receptor internalization;global genome nucleotide-excision repair;nucleotide-excision repair;nucleotide-excision repair, DNA incision;nucleotide-excision repair, DNA incision, 5'-to lesion;nucleotide-excision repair, preincision complex assembly;nucleotide-excision repair, preincision complex stabilization;positive regulation of DNA helicase activi…	DNA-binding transcription factor activity;nucleic acid binding;protein N-terminus binding;translation factor activity, RNA binding;zinc ion binding	core TFIIH complex portion of holo TFIIH complex;nuclear speck;nucleoplasm;nucleus;transcription factor TFIID complex;transcription factor TFIIH core complex;transcription factor TFIIH holo complex			DNA-binding transcription factor activity;translation factor activity, RNA binding	GO:0003700;GO:0008135	nucleoplasm;nucleus	GO:0005634;GO:0005654	Basal transcription factors;DNA repair and recombination proteins;Nucleotide excision repair;Transcription machinery;Viral carcinogenesis	03021;03022;03400;03420;05203	Basal transcription factors;Nucleotide excision repair;Viral carcinogenesis	hsa03022;hsa03420;hsa05203					C1_4;Ssl1	PF04056;PF07975	7	7	7	18.7	18.7	18.7	44.452	0	8.3369	1681100000	13	1.25282	0.2024	1.34658	2.66891	Q6P1K8;Q13888	Q6P1K8;Q13888	General transcription factor IIH subunit 2-like protein;General transcription factor IIH subunit 2	GTF2H2C;GTF2H2	1961	T2H2L_HUMAN;TF2H2_HUMAN	General transcription factor IIH subunit 2;General transcription factor IIH subunit 2-like protein
24.502	25.311	23.4798	25.8332	25.6539	25.8314			cell cycle;Golgi organization;protein transport;regulation of ER to Golgi vesicle-mediated transport;regulation of signal transduction involved in mitotic G2 DNA damage checkpoint;retrograde vesicle-mediated transport, Golgi to endoplasmic reticulum		cytosol;Dsl1/NZR complex;endoplasmic reticulum;endoplasmic reticulum membrane	cell cycle;protein transport	GO:0007049;GO:0015031			cytosol;endoplasmic reticulum	GO:0005783;GO:0005829	Membrane trafficking	4131							RINT1_TIP1	PF04437	3	3	3	4.9	4.9	4.9	90.631	0.00027617	4.2137	249370000	6	1.18331	0.213176	1.34191	2.51697	Q6NUQ1	Q6NUQ1	RAD50-interacting protein 1	RINT1	2397	RINT1_HUMAN	RAD50-interacting protein 1
29.1645	29.8878	27.9369	30.3501	30.1477	30.5131			blood coagulation;brain development;cell proliferation;cellular protein metabolic process;chromatin silencing at rDNA;DNA replication-independent nucleosome assembly;embryo implantation;male gonad development;multicellular organism growth;muscle cell differentiation;negative regulation of chromosome condensation;negative regulation of gene expression, epigenetic;nucleosome assembly;nucleus organi…	nucleosomal DNA binding;protein heterodimerization activity;RNA polymerase II core promoter sequence-specific DNA binding;RNA polymerase II distal enhancer sequence-specific DNA binding	Barr body;extracellular exosome;extracellular region;nuclear chromosome;nuclear chromosome, telomeric region;nuclear nucleosome;nucleoplasm;nucleosome;nucleus;protein-containing complex	cell proliferation	GO:0008283			extracellular region;nuclear chromosome;nucleoplasm;nucleus;protein-containing complex	GO:0000228;GO:0005576;GO:0005634;GO:0005654;GO:0032991	Alcoholism;Chromosome and associated proteins;Exosome;Systemic lupus erythematosus;Transcriptional misregulation in cancer	03036;04147;05034;05202;05322	Alcoholism;Systemic lupus erythematosus;Transcriptional misregulation in cancer	hsa05034;hsa05202;hsa05322	Giant cell tumor of bone	H01470			Histone	PF00125	20	2	2	78.7	30.9	30.9	15.328	0	27.945	5942600000	13	1.08826	0.232082	1.34055	2.31471	P84243	P84243	Histone H3.3	H3F3A	1688	H33_HUMAN	Histone H3.3
26.1027	23.7208	25.0426	26.1147	26.6536	26.0817																				TPR_2	PF07719	3	3	3	5.2	5.2	5.2	96.631	0	24.57	369700000	7	0.865821	0.313814	1.32799	1.86127	Q6P3X3	Q6P3X3	Tetratricopeptide repeat protein 27	TTC27	2417	TTC27_HUMAN	Tetratricopeptide repeat protein 27	PR repeat protein 27
25.4541	25.6589	24.0082	26.0882	26.5293	26.4874			anterograde axonal transport;axonal transport of mitochondrion;axonogenesis;cytokinetic process;cytoplasmic microtubule organization;cytoskeleton-dependent cytokinesis;endoplasmic reticulum to Golgi vesicle-mediated transport;exit from mitosis;membrane fission;metabolic process;microtubule bundle formation;microtubule severing;mitotic cytokinesis;mitotic spindle disassembly;nuclear envelope reass…	alpha-tubulin binding;ATP binding;ATPase activity;beta-tubulin binding;isomerase activity;microtubule binding;microtubule-severing ATPase activity;protein-containing complex binding	axon cytoplasm;centrosome;cytoplasm;cytoplasmic vesicle;cytosol;endoplasmic reticulum membrane;endoplasmic reticulum tubular network;endosome;extracellular exosome;integral component of membrane;lipid droplet;microtubule;midbody;nuclear membrane;nucleoplasm;nucleus;perinuclear region of cytoplasm;spindle			ATPase activity;isomerase activity	GO:0016853;GO:0016887	cytoplasm;cytoplasmic vesicle;cytosol;endosome;lipid droplet;nucleoplasm;nucleus	GO:0005634;GO:0005654;GO:0005737;GO:0005768;GO:0005811;GO:0005829;GO:0031410	Membrane trafficking	4131			Hereditary spastic paraplegia	H00266			AAA;Vps4_C	PF00004;PF09336	4	4	4	9.3	9.3	9.3	67.196	0	8.5872	378100000	9	1.1603	0.216521	1.3279	2.46745	Q9UBP0	Q9UBP0	Spastin	SPAST	3967	SPAST_HUMAN	Spastin {ECO:0000255|HAMAP-Rule:MF_03021, ECO:0000303|PubMed:10610178}
25.4069	26.8563	25.0632	26.4161	27.1622	27.6884			viral process	DNA binding;DNA-binding transcription factor activity, RNA polymerase II-specific;metal ion binding	nucleus			DNA binding	GO:0003677	nucleus	GO:0005634					Hepatic venoocclusive disease with immunodeficiency	H01264			HSR;SAND	PF01342;PF03172	6	6	6	10	10	10	78.395	0	18.956	657070000	17	0.927328	0.288948	1.31344	1.98433	Q9HB58	Q9HB58	Sp110 nuclear body protein	SP110	3665	SP110_HUMAN	Sp110 nuclear body protein
26.6054	23.5672	27.2777	26.9343	26.9058	27.5484			activation of protein kinase B activity;anoikis;brain development;cardiac muscle cell development;cardiac muscle contraction;cell aging;cell cycle arrest;cellular response to amino acid starvation;cellular response to amino acid stimulus;cellular response to hypoxia;cellular response to leucine;cellular response to leucine starvation;cellular response to nutrient levels;cellular response to starv…	ATP binding;identical protein binding;kinase activity;phosphoprotein binding;protein domain specific binding;protein kinase activity;protein kinase binding;protein serine/threonine kinase activity;ribosome binding;RNA polymerase III type 1 promoter DNA binding;RNA polymerase III type 2 promoter DNA binding;RNA polymerase III type 3 promoter DNA binding;TFIIIC-class transcription factor complex bi…	cytoplasm;cytosol;dendrite;endomembrane system;endoplasmic reticulum membrane;glutamatergic synapse;Golgi membrane;lysosomal membrane;lysosome;membrane;mitochondrial outer membrane;neuronal cell body;nucleoplasm;nucleus;PML body;postsynaptic cytosol;TORC1 complex;TORC2 complex			kinase activity	GO:0016301	cytoplasm;cytosol;lysosome;nucleoplasm;nucleus	GO:0005634;GO:0005654;GO:0005737;GO:0005764;GO:0005829	Acute myeloid leukemia;Adipocytokine signaling pathway;AMPK signaling pathway;Apelin signaling pathway;Autophagy - animal;Autophagy - other;Breast cancer;Cellular senescence;Central carbon metabolism in cancer;Choline metabolism in cancer;Colorectal cancer;EGFR tyrosine kinase inhibitor resistance;Endocrine resistance;ErbB signaling pathway;Gastric cancer;Glioma;Hepatocellular carcinoma;Herpes si…	01001;01521;01522;04012;04066;04072;04131;04136;04140;04150;04151;04152;04211;04213;04218;04371;04630;04659;04714;04910;04919;04920;04930;04931;05163;05165;05167;05168;05170;05200;05205;05206;05210;05212;05214;05215;05221;05224;05225;05226;05230;05231;05235	Acute myeloid leukemia;Adipocytokine signaling pathway;AMPK signaling pathway;Apelin signaling pathway;Autophagy - animal;Autophagy - other;Breast cancer;Cellular senescence;Central carbon metabolism in cancer;Choline metabolism in cancer;Colorectal cancer;EGFR tyrosine kinase inhibitor resistance;Endocrine resistance;ErbB signaling pathway;Gastric cancer;Glioma;Hepatocellular carcinoma;Herpes si…	hsa01521;hsa01522;hsa04012;hsa04066;hsa04072;hsa04136;hsa04140;hsa04150;hsa04151;hsa04152;hsa04211;hsa04213;hsa04218;hsa04371;hsa04630;hsa04659;hsa04714;hsa04910;hsa04919;hsa04920;hsa04930;hsa04931;hsa05163;hsa05165;hsa05167;hsa05168;hsa05170;hsa05200;hsa05205;hsa05206;hsa05210;hsa05212;hsa05214;hsa05215;hsa05221;hsa05224;hsa05225;hsa05226;hsa05230;hsa05231;hsa05235	Smith-Kingsmore syndrome	H01928	Apitolisib;Bimiralisib;Dactolisib;Everolimus;Gedatolisib;Olcorolimus;Omipalisib;Ridaforolimus;Samotolisib;Sirolimus;Temsirolimus;Zotarolimus	D00753;D02714;D06068;D06669;D08900;D10076;D10543;D10635;D10718;D11440;D11501;DG01826	DUF3385;FAT;FATC;FRB_dom;PI3_PI4_kinase	PF00454;PF02259;PF02260;PF08771;PF11865	3	3	3	1.8	1.8	1.8	288.89	0.00026846	3.6086	727500000	2	0.493205	0.532948	1.3127	1.13115	P42345	P42345	Serine/threonine-protein kinase mTOR	MTOR	1196	MTOR_HUMAN	Serine/threonine-protein kinase mTOR
NaN	24.6604	NaN	27.4985	27.1775	23.2036			rRNA processing	RNA binding	nucleolus;nucleoplasm;small-subunit processome			RNA binding	GO:0003723	nucleolus;nucleoplasm	GO:0005654;GO:0005730	Ribosome biogenesis;Ribosome biogenesis in eukaryotes	03008;03009	Ribosome biogenesis in eukaryotes	hsa03008					Fcf1	PF04900	1	1	1	6.6	6.6	6.6	23.369	0.00027159	3.8144	377590000	2	0	0.981663	1.29943	0	Q9Y324	Q9Y324	rRNA-processing protein FCF1 homolog	FCF1	4218	FCF1_HUMAN	rRNA-processing protein FCF1 homolog
25.4734	24.1263	24.5575	25.8667	26.478	25.6405			response to bacterium		endosome					endosome	GO:0005768									OCIA	PF07051	3	3	3	31.2	31.2	31.2	16.953	0	4.6653	296560000	8	1.27517	0.196667	1.27602	2.71852	Q56VL3	Q56VL3	OCIA domain-containing protein 2	OCIAD2	2275	OCAD2_HUMAN	OCIA domain-containing protein 2
24.2224	NaN	NaN	25.1652	25.2343	26.0545			endoplasmic reticulum to Golgi vesicle-mediated transport;Golgi organization;Golgi vesicle prefusion complex stabilization;protein transport;retrograde vesicle-mediated transport, Golgi to endoplasmic reticulum	identical protein binding	Golgi membrane;Golgi transport complex;trans-Golgi network membrane	protein transport	GO:0015031					Membrane trafficking	4131			Congenital disorders of glycosylation type II	H00119			COG4	PF08318	3	3	3	4.3	4.3	4.3	89.082	0	6.0705	166360000	3	0	0.97994	1.26222	0	Q9H9E3	Q9H9E3	Conserved oligomeric Golgi complex subunit 4	COG4	3640	COG4_HUMAN	Conserved oligomeric Golgi complex subunit 4	OG complex subunit 4
25.1233	25.3066	25.6547	25.0952	27.439	27.2289			activation of MAPKK activity;activation of protein kinase activity;cellular response to DNA damage stimulus;DNA repair;MAPK cascade;mitotic G2 DNA damage checkpoint;negative regulation of JNK cascade;positive regulation of JNK cascade;positive regulation of JUN kinase activity;positive regulation of stress-activated MAPK cascade;protein autophosphorylation;protein phosphorylation;signal transduct…	ATP binding;MAP kinase kinase kinase activity;protein kinase inhibitor activity;protein serine/threonine kinase activity;transferase activity	cytoplasm;nucleus;plasma membrane					cytoplasm;nucleus;plasma membrane	GO:0005634;GO:0005737;GO:0005886	MAPK signaling pathway;Protein kinases	01001;04010	MAPK signaling pathway	hsa04010					Pkinase	PF00069	3	3	2	4	4	2.6	105.4	0.0005248	3.1939	505970000	4	0.734882	0.378439	1.22616	1.60332	Q9H2K8	Q9H2K8	Serine/threonine-protein kinase TAO3	TAOK3	3544	TAOK3_HUMAN	Serine/threonine-protein kinase TAO3
25.6521	25.14	25.313	28.4847	25.7748	25.5017				chromatin binding;histone binding	nucleus			histone binding	GO:0042393	nucleus	GO:0005634									PWWP	PF00855	3	3	3	4.9	4.9	4.9	81.959	0	6.1832	611920000	7	0.561058	0.484082	1.21869	1.26437	Q96N64	Q96N64	PWWP domain-containing protein 2A	PWWP2A	3203	PWP2A_HUMAN	PWWP domain-containing protein 2A
NaN	NaN	24.9514	26.5603	25.6287	26.3196			lactation;late viral transcription;lipid homeostasis;positive regulation of transcription by RNA polymerase II;positive regulation of transcription from RNA polymerase II promoter by glucose;regulation of transcription from RNA polymerase II promoter by glucose;transcription by RNA polymerase II	bHLH transcription factor binding;DNA-binding transcription factor activity;DNA-binding transcription factor activity, RNA polymerase II-specific;protein heterodimerization activity;protein homodimerization activity;sequence-specific DNA binding	intracellular membrane-bounded organelle;nucleoplasm;nucleus			DNA-binding transcription factor activity	GO:0003700	nucleoplasm;nucleus	GO:0005634;GO:0005654	Transcription factors	3000							HLH	PF00010	3	2	2	10.7	7.2	7.2	36.954	0.00052784	3.3165	267040000	4	0	0.996368	1.21812	0	Q15853	Q15853	Upstream stimulatory factor 2	USF2	2162	USF2_HUMAN	Upstream stimulatory factor 2
25.132	NaN	26.693	27.3721	27.3512	26.6613			cellular response to angiotensin;cellular response to hypoxia;cellular response to vitamin;chiasma assembly;DNA damage checkpoint;DNA replication;double-strand break repair;double-strand break repair involved in meiotic recombination;meiotic DNA double-strand break processing involved in reciprocal meiotic recombination;negative regulation of cell proliferation;negative regulation of gene express…	4 iron, 4 sulfur cluster binding;ATP binding;ATP-dependent DNA helicase activity;chromatin binding;DNA binding;metal ion binding	cytoplasm;nuclear membrane;nucleoplasm;nucleus			DNA binding	GO:0003677	cytoplasm;nucleoplasm;nucleus	GO:0005634;GO:0005654;GO:0005737	DNA repair and recombination proteins;Fanconi anemia pathway;Homologous recombination	03400;03440;03460	Fanconi anemia pathway;Homologous recombination	hsa03440;hsa03460	Fanconi anemia	H00238			DEAD_2;Helicase_C_2	PF06733;PF13307	4	4	4	4.1	4.1	4.1	140.87	0.00027601	4.203	596300000	4	0.794339	0.347584	1.2157	1.85535	Q9BX63	Q9BX63	Fanconi anemia group J protein	BRIP1	3442	FANCJ_HUMAN	Fanconi anemia group J protein	rotein FACJ
24.9803	25.3042	23.8541	25.6801	26.0157	26.0862			apoptotic process;negative regulation of T cell differentiation in thymus;negative regulation of transcription, DNA-templated;positive regulation of thymocyte apoptotic process;positive regulation of transcription by RNA polymerase III;response to antibiotic;snRNA transcription by RNA polymerase II;snRNA transcription by RNA polymerase III;T cell homeostasis	DNA-binding transcription factor activity;DNA-binding transcription factor activity, RNA polymerase II-specific;DNA-binding transcription repressor activity, RNA polymerase II-specific;metal ion binding;RNA binding;RNA polymerase II intronic transcription regulatory region sequence-specific DNA binding;sequence-specific DNA binding	Cajal body;histone locus body;nuclear body;nucleoplasm;nucleus;transcription elongation factor complex;transcriptionally active chromatin			DNA-binding transcription factor activity;RNA binding	GO:0003700;GO:0003723	nucleoplasm;nucleus	GO:0005634;GO:0005654									zf-CCCH	PF00642	2	2	2	8.9	8.9	8.9	33.575	0	7.6259	282540000	3	1.24771	0.202344	1.21447	2.6576	Q8N5P1	Q8N5P1	Zinc finger CCCH domain-containing protein 8	ZC3H8	2726	ZC3H8_HUMAN	Zinc finger CCCH domain-containing protein 8
23.5013	24.1233	NaN	24.1541	23.8723	27.045			cell differentiation	ATP binding	nucleus	cell differentiation	GO:0030154			nucleus	GO:0005634									AlbA_2;DUF2075	PF04326;PF09848	4	2	2	4.8	2.5	2.5	101.05	0.0093045	1.4719	202640000	4	0.367254	0.638992	1.21149	0.911395	Q08AF3	Q08AF3	Schlafen family member 5	SLFN5	1813	SLFN5_HUMAN	Schlafen family member 5
26.3367	25.0941	25.6156	27.5007	26.6266	26.5357			histone H3 acetylation;transcription by RNA polymerase II	transcription coactivator activity	cytoplasmic ribonucleoprotein granule;nuclear speck;nucleus;STAGA complex;transcription factor TFTC complex					nucleus	GO:0005634	Basal transcription factors;Chromosome and associated proteins;Transcription machinery	03021;03022;03036	Basal transcription factors	hsa03022					TFIID_NTD2;WD40	PF00400;PF04494	6	6	6	13.9	13.9	13.9	66.155	0	18.768	562780000	12	1.19612	0.210443	1.20551	2.54471	O75529	O75529	TAF5-like RNA polymerase II p300/CBP-associated factor-associated factor 65 kDa subunit 5L	TAF5L	435	TAF5L_HUMAN	TAF5-like RNA polymerase II p300/CBP-associated factor-associated factor 65 kDa subunit 5L
25.8213	28.0895	22.9231	28.0088	26.5523	25.889			apoptotic process;histone H3 acetylation;histone H4-K12 acetylation;histone H4-K5 acetylation;histone H4-K8 acetylation;negative regulation of canonical Wnt signaling pathway;negative regulation of cell growth;negative regulation of G1/S transition of mitotic cell cycle	metal ion binding;transcription coactivator activity	ciliary basal body;cytoplasm;cytosol;histone acetyltransferase complex;nuclear speck;nucleoplasm;nucleus;plasma membrane					cytoplasm;cytosol;nucleoplasm;nucleus;plasma membrane	GO:0005634;GO:0005654;GO:0005737;GO:0005829;GO:0005886	Chromosome and associated proteins	3036							EPL1	PF10513	5	5	5	7.5	7.5	7.5	95.532	0	8.3266	783470000	7	0.302445	0.701207	1.20544	0.743692	Q6IE81	Q6IE81	Protein Jade-1	JADE1	2386	JADE1_HUMAN	Protein Jade-1
NaN	26.2105	23.6113	26.1602	26.2839	25.8955			negative regulation of transcription, DNA-templated;negative regulation of transposon integration	DNA-binding transcription factor activity;DNA-binding transcription factor activity, RNA polymerase II-specific;transcription regulatory region sequence-specific DNA binding;zinc ion binding	nucleus			DNA-binding transcription factor activity	GO:0003700	nucleus	GO:0005634	Herpes simplex virus 1 infection;Transcription factors	03000;05168	Herpes simplex virus 1 infection	hsa05168					KRAB;zf-C2H2	PF00096;PF01352	3	2	0	6.3	4.8	0	70.97	0.0024612	2.2182	309580000	2	0.512386	0.519162	1.20229	1.22699	P35789	P35789	Zinc finger protein 93	ZNF93	1124	ZNF93_HUMAN	Zinc finger protein 93
26.4262	26.3104	24.7985	27.1201	26.95	NaN																				DUF4598	PF15370	2	2	2	10.8	10.8	10.8	20.123	0.0066335	1.7382	478100000	3	0.748708	0.369485	1.19002	1.75038	Q8N5I9	Q8N5I9	Uncharacterized protein C12orf45	C12orf45	2722	CL045_HUMAN	Uncharacterized protein C12orf45
28.0486	28.1445	27.7361	28.6429	30.4257	28.4162			protein import into nucleus;regulation of gene silencing by miRNA;signal transduction	protein transporter activity;Ran GTPase binding	cytosol;nuclear envelope;nucleoplasm	signal transduction	GO:0007165			cytosol;nuclear envelope;nucleoplasm	GO:0005635;GO:0005654;GO:0005829	Messenger RNA biogenesis	3019							Cse1;IBN_N	PF03810;PF08506	17	16	16	20.3	19.3	19.3	119.94	0	51.723	3017600000	42	0.850575	0.32084	1.18518	1.83098	O15397	O15397	Importin-8	IPO8	248	IPO8_HUMAN	Importin-8	mp8
25.3403	24.6378	26.3419	26.674	26.1334	27.0037			actin cytoskeleton organization;cellular response to heat;cellular response to misfolded protein;chemical synaptic transmission;exploration behavior;histone H3 deacetylation;intermediate filament cytoskeleton organization;microtubule cytoskeleton organization;monoubiquitinated protein deubiquitination;nervous system development;nucleotide-excision repair;positive regulation of ERAD pathway;protea…	ATPase binding;histone deacetylase activity;identical protein binding;Lys48-specific deubiquitinase activity;Lys63-specific deubiquitinase activity;RNA polymerase II regulatory region DNA binding;thiol-dependent ubiquitin-specific protease activity;thiol-dependent ubiquitinyl hydrolase activity;ubiquitin protein ligase binding	cytoplasm;cytosol;mitochondrial matrix;mitochondrial membrane;nuclear inclusion body;nuclear matrix;nucleolus;nucleoplasm;nucleus;plasma membrane					cytoplasm;cytosol;nucleolus;nucleoplasm;nucleus;plasma membrane	GO:0005634;GO:0005654;GO:0005730;GO:0005737;GO:0005829;GO:0005886	Peptidases;Protein processing in endoplasmic reticulum;Ubiquitin system	01002;04121;04141	Protein processing in endoplasmic reticulum	hsa04141	Machado-Joseph disease;Spinocerebellar ataxia (SCA)	H00063;H01478			Josephin;UIM	PF02099;PF02809	4	4	4	13.9	13.9	13.9	41.25	0	29.843	468880000	6	0.981419	0.267419	1.16366	2.09389	P54252	P54252	Ataxin-3	ATXN3	1419	ATX3_HUMAN	Ataxin-3
25.9594	26.3404	25.0272	26.973	27.2117	26.6232			autophagosome maturation;autophagy		cytoplasm	autophagy	GO:0006914			cytoplasm	GO:0005737									LIX1	PF14954	3	3	3	11.3	11.3	11.3	36.562	0	45.721	574940000	7	1.27797	0.197172	1.1603	2.72476	Q8IVB5	Q8IVB5	LIX1-like protein	LIX1L	2638	LIX1L_HUMAN	LIX1-like protein
24.4499	24.797	25.8231	26.3757	26.3188	25.8515			box C/D snoRNP assembly;maturation of LSU-rRNA from tricistronic rRNA transcript (SSU-rRNA, 5.8S rRNA, LSU-rRNA);regulation of transcription, DNA-templated;snoRNA localization	metal ion binding;thyroid hormone receptor binding	cytoplasm;intracellular;nucleus;pre-snoRNP complex					cytoplasm;intracellular;nucleus	GO:0005622;GO:0005634;GO:0005737	Ribosome biogenesis	3009			PEHO syndrome	H02252			zf-HIT	PF04438	2	2	2	14.8	14.8	14.8	17.607	0	5.3198	342750000	9	1.22471	0.206164	1.15868	2.60703	Q15649	Q15649	Zinc finger HIT domain-containing protein 3	ZNHIT3	2139	ZNHI3_HUMAN	Zinc finger HIT domain-containing protein 3
24.8225	25.1784	24.6014	25.4834	23.9486	28.6352			protein dephosphorylation;signal transduction	PDZ domain binding;phosphatidylinositol-3,4,5-trisphosphate binding;phosphatidylinositol-3,4-bisphosphate binding;phospholipid binding	cytoplasm;cytosol;membrane;plasma membrane	signal transduction	GO:0007165			cytoplasm;cytosol;plasma membrane	GO:0005737;GO:0005829;GO:0005886	B cell receptor signaling pathway	4662	B cell receptor signaling pathway	hsa04662					PH;SH2	PF00017;PF00169	3	3	3	13.2	13.2	13.2	32.193	0.0033833	2.002	573120000	2	0.34424	0.660101	1.15498	0.831102	Q9UN19	Q9UN19	Dual adapter for phosphotyrosine and 3-phosphotyrosine and 3-phosphoinositide	DAPP1	4130	DAPP1_HUMAN	Dual adapter for phosphotyrosine and 3-phosphotyrosine and 3-phosphoinositide	DAPP1
24.5725	25.9181	25.8427	26.8567	26.7474	26.1812			histone H2A-K119 monoubiquitination;inactivation of X chromosome by genetic imprinting;negative regulation of G0 to G1 transition;negative regulation of transcription by RNA polymerase II;negative regulation of transcription, DNA-templated	DNA binding;DNA-binding transcription factor activity;DNA-binding transcription repressor activity, RNA polymerase II-specific;metal ion binding;RNA polymerase II regulatory region sequence-specific DNA binding	nucleoplasm;nucleus;PcG protein complex;PRC1 complex			DNA binding;DNA-binding transcription factor activity	GO:0003677;GO:0003700	nucleoplasm;nucleus	GO:0005634;GO:0005654	Chromosome and associated proteins;Signaling pathways regulating pluripotency of stem cells	03036;04550	Signaling pathways regulating pluripotency of stem cells	hsa04550							3	3	3	16.3	16.3	16.3	39.047	0	7.4457	458810000	9	1.11782	0.22354	1.15072	2.37698	Q9BYE7	Q9BYE7	Polycomb group RING finger protein 6	PCGF6	3463	PCGF6_HUMAN	Polycomb group RING finger protein 6
27.3966	27.1288	25.6332	27.9163	28.1363	27.5508			DNA replication;DNA replication checkpoint;DNA replication initiation;double-strand break repair via break-induced replication;G1/S transition of mitotic cell cycle;mitotic DNA replication preinitiation complex assembly;positive regulation of G1/S transition of mitotic cell cycle;pre-replicative complex assembly involved in nuclear cell cycle DNA replication;regulation of chromatin silencing at t…	3'-5' DNA helicase activity;chromatin binding;DNA replication origin binding;single-stranded DNA binding	centrosome;cytoplasm;DNA replication preinitiation complex;nuclear pre-replicative complex;nucleoplasm;nucleus;replication fork protection complex					cytoplasm;nucleoplasm;nucleus	GO:0005634;GO:0005654;GO:0005737	Cell cycle;DNA replication proteins	03032;04110	Cell cycle	hsa04110	Meier-Gorlin syndrome	H01889			CDC45	PF02724	10	10	10	21.4	21.4	21.4	65.568	0	23.339	1120400000	27	0.934356	0.285978	1.14829	1.99849	O75419	O75419	Cell division control protein 45 homolog	CDC45	420	CDC45_HUMAN	Cell division control protein 45 homolog
25.7615	24.8208	23.4878	26.3176	26.0138	25.1834			apoptotic process;regulation of cell proliferation;regulation of transcription, DNA-templated		cytosol;nucleoplasm;nucleus					cytosol;nucleoplasm;nucleus	GO:0005634;GO:0005654;GO:0005829	Chromosome and associated proteins	3036			Immunodeficiency-centromeric instability-facial anomalies syndrome	H02308			zf-4CXXC_R1	PF10497	2	2	2	9.7	9.7	9.7	42.573	0	9.5255	287780000	2	0.706691	0.389846	1.14825	1.54827	Q9BWT1	Q9BWT1	Cell division cycle-associated protein 7	CDCA7	3437	CDCA7_HUMAN	Cell division cycle-associated protein 7
24.9868	26.7052	25.3698	26.5049	27.3333	26.6581			ephrin receptor signaling pathway;presynaptic modulation of chemical synaptic transmission;regulation of cytokinesis;regulation of G protein-coupled receptor signaling pathway;regulation of synaptic vesicle exocytosis	GTPase activator activity;metal ion binding;protein-containing complex binding	calyx of Held;cytosol;focal adhesion;membrane					cytosol	GO:0005829	Endocytosis;Epithelial cell signaling in Helicobacter pylori infection;Membrane trafficking;Regulation of actin cytoskeleton	04131;04144;04810;05120	Endocytosis;Epithelial cell signaling in Helicobacter pylori infection;Regulation of actin cytoskeleton	hsa04144;hsa04810;hsa05120					Ank_2;ArfGap;GIT_CC;GIT_SHD;GIT1_C	PF01412;PF08518;PF12205;PF12796;PF16559	4	3	3	8.9	7	7	84.34	0.00027196	3.8711	556240000	5	0.922692	0.290087	1.14485	1.975	Q9Y2X7	Q9Y2X7	ARF GTPase-activating protein GIT1	GIT1	4207	GIT1_HUMAN	ARF GTPase-activating protein GIT1	RF GAP GIT1
NaN	NaN	23.9419	NaN	NaN	25.075			microtubule cytoskeleton organization;microtubule-based process;mitotic cell cycle	GTP binding;GTPase activity;structural constituent of cytoskeleton	cytoplasm;extracellular exosome;microtubule;nucleus	mitotic cell cycle	GO:0000278	GTPase activity	GO:0003924	cytoplasm;nucleus	GO:0005634;GO:0005737	Chromosome and associated proteins;Cytoskeleton proteins;Exosome;Gap junction;Pathogenic Escherichia coli infection;Phagosome	03036;04145;04147;04540;04812;05130	Gap junction;Pathogenic Escherichia coli infection;Phagosome	hsa04145;hsa04540;hsa05130			Batabulin;Brentuximab vedotin;Cabazitaxel;Cevipabulin;Colchicine;Denintuzumab mafodotin;Docetaxel;Enfortumab vedotin;Eribulin;Estramustine;Glembatumumab vedotin;Indibulin;Ixabepilone;Lexibulin;Lifastuzumab vedotin;Lisavanbulin;Maytansine;Mivobulin isethionate;Paclitaxel;Paclitaxel poliglumex;Podophyllotoxin;Soblidotin;Taltobulin;Tasidotin hydrochloride;Trastuzumab emtansine;Verubulin;Vinblastine;…	D00491;D00570;D01919;D04645;D04864;D05062;D05333;D05529;D06001;D06009;D06305;D06306;D06307;D06308;D06309;D08914;D09032;D09587;D09912;D09980;D10013;D10073;D11232;D11238;D11494;D11525;DG00689;DG00690;DG00691;DG00692;DG00694;DG00695;DG00724;DG01411;DG01412;DG01413	Tubulin;Tubulin_C	PF00091;PF03953	9	2	2	17	4	4	49.857	0	8.3445	51460000	2	0	0.98737	1.1331	0	Q9BUF5	Q9BUF5	Tubulin beta-6 chain	TUBB6	3393	TBB6_HUMAN	Tubulin beta-6 chain
26.7638	25.8469	27.0956	27.974	27.5213	27.5888			positive regulation of gene expression;regulation of transcription by RNA polymerase II;transcription initiation from RNA polymerase II promoter	transcription coactivator activity;transcription coregulator activity	core mediator complex;mediator complex;nucleoplasm					nucleoplasm	GO:0005654	Transcription machinery	3021							Med26;Med26_C;Med26_M	PF08711;PF15693;PF15694	7	7	7	18.7	18.7	18.7	65.446	0	16.049	975830000	17	1.3206	0.192244	1.12593	2.82065	O95402	O95402	Mediator of RNA polymerase II transcription subunit 26	MED26	543	MED26_HUMAN	Mediator of RNA polymerase II transcription subunit 26
27.4828	26.7834	25.9408	27.974	27.8674	27.7321			regulation of transcription by RNA polymerase II;skeletal muscle cell differentiation;transcription by RNA polymerase II;transcription initiation from RNA polymerase II promoter;transcription, DNA-templated	DNA-directed 5'-3' RNA polymerase activity;transcription coactivator activity;ubiquitin protein ligase activity	mediator complex;nucleoplasm;ubiquitin ligase complex					nucleoplasm	GO:0005654	Transcription machinery	3021							Med20	PF08612	6	6	6	35.8	35.8	35.8	23.222	0	27.835	1098900000	15	1.1694	0.215358	1.1222	2.487	Q9H944	Q9H944	Mediator of RNA polymerase II transcription subunit 20	MED20	3629	MED20_HUMAN	Mediator of RNA polymerase II transcription subunit 20
23.0123	23.3741	24.3367	23.2055	25.2606	25.614			cell division;chromosome segregation;mitotic spindle organization		condensed chromosome kinetochore;cytosol;Ndc80 complex;nucleus	cell division;chromosome segregation	GO:0007059;GO:0051301			cytosol;nucleus	GO:0005634;GO:0005829	Chromosome and associated proteins	3036							Spindle_Spc25	PF08234	2	2	2	10.3	10.3	10.3	26.152	0.00026932	3.6676	141740000	3	0.588877	0.465969	1.11899	1.31869	Q9HBM1	Q9HBM1	Kinetochore protein Spc25	SPC25	3675	SPC25_HUMAN	Kinetochore protein Spc25	Spc25
30.0837	28.3284	26.6691	27.0642	30.3347	31.0293			acute-phase response;angiogenesis;calcium-independent cell-matrix adhesion;cell adhesion;cell-substrate junction assembly;cellular protein metabolic process;cytokine-mediated signaling pathway;endodermal cell differentiation;extracellular matrix organization;integrin activation;interaction with other organism via secreted substance involved in symbiotic interaction;interaction with symbiont;leuko…	chaperone binding;collagen binding;disordered domain specific binding;enzyme binding;extracellular matrix structural constituent;heparin binding;identical protein binding;integrin binding;peptidase activator activity;protease binding;protein C-terminus binding;proteoglycan binding;signaling receptor binding	apical plasma membrane;basement membrane;blood microparticle;collagen-containing extracellular matrix;endoplasmic reticulum lumen;endoplasmic reticulum-Golgi intermediate compartment;extracellular exosome;extracellular matrix;extracellular region;extracellular space;fibrinogen complex;platelet alpha granule lumen	cell adhesion;extracellular matrix organization	GO:0007155;GO:0030198	enzyme binding	GO:0019899	extracellular matrix;extracellular region;extracellular space	GO:0005576;GO:0005615;GO:0031012	AGE-RAGE signaling pathway in diabetic complications;Amoebiasis;Bacterial invasion of epithelial cells;ECM-receptor interaction;Exosome;Focal adhesion;Glycosaminoglycan binding proteins;Human papillomavirus infection;Membrane trafficking;Pathways in cancer;PI3K-Akt signaling pathway;Proteoglycans in cancer;Regulation of actin cytoskeleton;Small cell lung cancer;Yersinia infection	00536;04131;04147;04151;04510;04512;04810;04933;05100;05135;05146;05165;05200;05205;05222	AGE-RAGE signaling pathway in diabetic complications;Amoebiasis;Bacterial invasion of epithelial cells;ECM-receptor interaction;Focal adhesion;Human papillomavirus infection;Pathways in cancer;PI3K-Akt signaling pathway;Proteoglycans in cancer;Regulation of actin cytoskeleton;Small cell lung cancer;Yersinia infection	hsa04151;hsa04510;hsa04512;hsa04810;hsa04933;hsa05100;hsa05135;hsa05146;hsa05165;hsa05200;hsa05205;hsa05222	Glomerulopathy with fibronectin deposits;Spondylometaphyseal dysplasia	H01260;H02185			fn1;fn2;fn3	PF00039;PF00040;PF00041	18	18	18	9.4	9.4	9.4	272.32	0	104.16	5267700000	41	0.286781	0.713616	1.11566	0.710407	P02751	P02751	Fibronectin;Anastellin;Ugl-Y1;Ugl-Y2;Ugl-Y3	FN1	615	FINC_HUMAN	Fibronectin	N
NaN	NaN	23.0681	23.9998	24.6367	23.9031			actin cytoskeleton organization;antigen receptor-mediated signaling pathway;B-1 B cell homeostasis;blood coagulation;brown fat cell differentiation;cytokine-mediated signaling pathway;insulin receptor signaling pathway;intracellular signal transduction;nervous system development;regulation of metabolic process;regulation of Ras protein signal transduction;signal transduction	identical protein binding;JAK pathway signal transduction adaptor activity;SH3/SH2 adaptor activity;transmembrane receptor protein tyrosine kinase adaptor activity	actin filament;cytoplasm;cytosol;plasma membrane;ruffle;stress fiber	signal transduction	GO:0007165			cytoplasm;cytosol;plasma membrane	GO:0005737;GO:0005829;GO:0005886	Insulin signaling pathway;Neurotrophin signaling pathway	04722;04910	Insulin signaling pathway;Neurotrophin signaling pathway	hsa04722;hsa04910					PH;Phe_ZIP;SH2	PF00017;PF00169;PF08916	2	2	2	3	3	3	67.737	0.0043373	1.9464	67340000	1	0	0.99237	1.11171	0	O14492	O14492	SH2B adapter protein 2	SH2B2	154	SH2B2_HUMAN	SH2B adapter protein 2
24.9759	26.4235	26.1471	26.5855	27.2689	27.0091			intracellular signal transduction;positive regulation of translational initiation;protein kinase B signaling;protein phosphorylation;signal transduction;translation	ATP binding;peptide binding;protein kinase activity;protein serine/threonine kinase activity;ribosomal protein S6 kinase activity	cytoplasm;nucleoplasm;nucleus	signal transduction;translation	GO:0006412;GO:0007165			cytoplasm;nucleoplasm;nucleus	GO:0005634;GO:0005654;GO:0005737	Acute myeloid leukemia;AMPK signaling pathway;Apelin signaling pathway;Autophagy - animal;Breast cancer;Choline metabolism in cancer;Colorectal cancer;EGFR tyrosine kinase inhibitor resistance;Endocrine resistance;ErbB signaling pathway;Fc gamma R-mediated phagocytosis;Gastric cancer;Hepatocellular carcinoma;HIF-1 signaling pathway;Human cytomegalovirus infection;Human immunodeficiency virus 1 in…	01001;01521;01522;04012;04066;04140;04150;04151;04152;04211;04213;04350;04371;04666;04714;04910;04931;05163;05165;05170;05200;05205;05210;05212;05221;05224;05225;05226;05231;05235	Acute myeloid leukemia;AMPK signaling pathway;Apelin signaling pathway;Autophagy - animal;Breast cancer;Choline metabolism in cancer;Colorectal cancer;EGFR tyrosine kinase inhibitor resistance;Endocrine resistance;ErbB signaling pathway;Fc gamma R-mediated phagocytosis;Gastric cancer;Hepatocellular carcinoma;HIF-1 signaling pathway;Human cytomegalovirus infection;Human immunodeficiency virus 1 in…	hsa01521;hsa01522;hsa04012;hsa04066;hsa04140;hsa04150;hsa04151;hsa04152;hsa04211;hsa04213;hsa04350;hsa04371;hsa04666;hsa04714;hsa04910;hsa04931;hsa05163;hsa05165;hsa05170;hsa05200;hsa05205;hsa05210;hsa05212;hsa05221;hsa05224;hsa05225;hsa05226;hsa05231;hsa05235					Pkinase;Pkinase_C	PF00069;PF00433	3	3	3	8.3	8.3	8.3	53.455	0	11.275	594810000	10	1.0685	0.235087	1.10567	2.27339	Q9UBS0	Q9UBS0	Ribosomal protein S6 kinase beta-2	RPS6KB2	3972	KS6B2_HUMAN	Ribosomal protein S6 kinase beta-2	6K2;6K-beta-2
22.1836	22.1129	NaN	22.6001	23.5886	23.5543			bone mineralization;dorsal/ventral pattern formation;G2/M transition of mitotic cell cycle;positive regulation of BMP signaling pathway;post-translational protein modification;protein polyubiquitination;protein ubiquitination;SCF-dependent proteasomal ubiquitin-dependent protein catabolic process;ubiquitin-dependent protein catabolic process	ubiquitin-protein transferase activity	cytoplasm;cytosol;SCF ubiquitin ligase complex					cytoplasm;cytosol	GO:0005737;GO:0005829	Ubiquitin system	4121							F-box;LRR_6	PF00646;PF13516	2	2	2	9.3	9.3	9.3	32.998	0.0012623	2.6016	40590000	1	1.10376	0.22699	1.09945	2.62373	Q9H469	Q9H469	F-box/LRR-repeat protein 15	FBXL15	3565	FXL15_HUMAN	F-box/LRR-repeat protein 15
26.8731	27.419	25.6794	27.3781	27.9458	27.9367			actomyosin contractile ring assembly;antigen processing and presentation of exogenous peptide antigen via MHC class II;microtubule-based movement;mitotic cytokinesis;mitotic spindle elongation;mitotic spindle midzone assembly;plus-end-directed vesicle transport along microtubule;positive regulation of cytokinesis;retrograde vesicle-mediated transport, Golgi to endoplasmic reticulum	ATP binding;ATPase activity;microtubule binding;microtubule motor activity	centralspindlin complex;centrosome;cytosol;Flemming body;focal adhesion;intercellular bridge;kinesin complex;microtubule;midbody;mitotic spindle;nucleoplasm;nucleus;spindle			ATPase activity	GO:0016887	cytosol;nucleoplasm;nucleus	GO:0005634;GO:0005654;GO:0005829	Chromosome and associated proteins;Cytoskeleton proteins;Membrane trafficking;MicroRNAs in cancer	03036;04131;04812;05206	MicroRNAs in cancer	hsa05206					Kinesin;MKLP1_Arf_bdg	PF00225;PF16540	8	8	8	11.4	11.4	11.4	110.06	0	45.211	1046000000	29	0.937423	0.284431	1.09634	2.00467	Q02241	Q02241	Kinesin-like protein KIF23	KIF23	1736	KIF23_HUMAN	Kinesin-like protein KIF23
24.5449	25.2037	24.1019	NaN	25.5794	25.8451			aging;cellular calcium ion homeostasis;kidney development;L-ascorbic acid biosynthetic process;liver regeneration;negative regulation of apoptotic process;negative regulation of bone development;negative regulation of calcium-dependent ATPase activity;negative regulation of cyclic-nucleotide phosphodiesterase activity;negative regulation of DNA biosynthetic process;negative regulation of DNA cata…	calcium ion binding;enzyme regulator activity;gluconolactonase activity;zinc ion binding	cytoplasm;cytosol;nucleus	aging	GO:0007568	enzyme regulator activity	GO:0030234	cytoplasm;cytosol;nucleus	GO:0005634;GO:0005737;GO:0005829	Ascorbate and aldarate metabolism;Exosome;Pentose phosphate pathway	00030;00053;04147	Ascorbate and aldarate metabolism;Carbon metabolism;Metabolic pathways;Pentose phosphate pathway	hsa00030;hsa00053;hsa01100;hsa01200					SGL	PF08450	1	1	1	5.7	5.7	5.7	33.252	0	16.316	191540000	4	1.08656	0.232143	1.09543	2.57789	Q15493	Q15493	Regucalcin	RGN	2125	RGN_HUMAN	Regucalcin	C
28.1108	29.2374	29.3131	29.4365	30.1649	30.3379			cellular response to drug;cellular response to fatty acid;cellular response to glucose stimulus;CTP biosynthetic process;endocytosis;GTP biosynthetic process;hippocampus development;lactation;negative regulation of cell proliferation;negative regulation of gene expression;negative regulation of myeloid leukocyte differentiation;nucleobase-containing small molecule interconversion;positive regulat…	ATP binding;deoxyribonuclease activity;enzyme binding;gamma-tubulin binding;GTP binding;identical protein binding;intermediate filament binding;magnesium ion binding;nucleoside diphosphate kinase activity;ribosomal small subunit binding;RNA binding;RNA polymerase II regulatory region sequence-specific DNA binding;single-stranded DNA binding	centrosome;cytoplasm;cytosol;extracellular exosome;intermediate filament;membrane;mitochondrial outer membrane;myelin sheath;nucleus;perinuclear region of cytoplasm;ruffle membrane			enzyme binding;RNA binding	GO:0003723;GO:0019899	cytoplasm;cytosol;nucleus	GO:0005634;GO:0005737;GO:0005829	Drug metabolism - other enzymes;Membrane trafficking;Purine metabolism;Pyrimidine metabolism	00230;00240;00983;04131	Drug metabolism - other enzymes;Metabolic pathways;Purine metabolism;Pyrimidine metabolism	hsa00230;hsa00240;hsa00983;hsa01100					NDK	PF00334	10	5	5	70.4	39.5	39.5	17.149	0	22.945	4877200000	33	1.0771	0.232365	1.09267	2.29133	P15531	P15531	Nucleoside diphosphate kinase A	NME1	825	NDKA_HUMAN	Nucleoside diphosphate kinase A	DK A;DP kinase A
26.9587	28.5551	28.1397	28.967	29.3106	28.6501			DNA biosynthetic process;DNA metabolic process;nucleobase-containing compound metabolic process;protein homotetramerization;pyrimidine nucleoside salvage;thymidine metabolic process	ATP binding;identical protein binding;nucleoside kinase activity;thymidine kinase activity;zinc ion binding	cytosol	DNA metabolic process	GO:0006259			cytosol	GO:0005829	Drug metabolism - other enzymes;Pyrimidine metabolism	00240;00983	Drug metabolism - other enzymes;Metabolic pathways;Pyrimidine metabolism	hsa00240;hsa00983;hsa01100					TK	PF00265	4	4	4	22.2	22.2	22.2	25.468	0	29.846	2432400000	30	0.994208	0.262235	1.0914	2.11999	P04183	P04183	Thymidine kinase, cytosolic	TK1	626	KITH_HUMAN	Thymidine kinase, cytosolic
24.1693	24.645	25.88	NaN	NaN	25.9867			negative regulation of defense response to virus;negative regulation of I-kappaB kinase/NF-kappaB signaling;negative regulation of interferon-beta production;negative regulation of NIK/NF-kappaB signaling;N-terminal protein myristoylation;peptidyl-threonine dephosphorylation;protein dephosphorylation	magnesium ion binding;magnesium-dependent protein serine/threonine phosphatase activity;manganese ion binding;protein serine/threonine phosphatase activity	cytosol;membrane;nucleolus;nucleus					cytosol;nucleolus;nucleus	GO:0005634;GO:0005730;GO:0005829	MAPK signaling pathway;Protein phosphatases and associated proteins	01009;04010	MAPK signaling pathway	hsa04010					PP2C;PP2C_C	PF00481;PF07830	5	3	3	10.6	6.1	6.1	52.642	0.00053405	3.5053	173350000	3	0	0.994298	1.08862	0	O75688	O75688	Protein phosphatase 1B	PPM1B	451	PPM1B_HUMAN	Protein phosphatase 1B
27.2902	27.007	28.2766	29.5279	29.4014	26.9039			negative regulation of inclusion body assembly;protein refolding;response to heat	ATP binding;chaperone binding;heat shock protein binding;metal ion binding;unfolded protein binding	cytosol;membrane			unfolded protein binding	GO:0051082	cytosol	GO:0005829	Chaperones and folding catalysts	3110							DnaJ;DnaJ_C;DnaJ_CXXCXGXG	PF00226;PF00684;PF01556	2	2	2	2.3	2.3	2.3	44.797	0.0050505	1.8974	2232900000	9	0.507605	0.522197	1.0865	1.15954	Q8WW22	Q8WW22	DnaJ homolog subfamily A member 4	DNAJA4	2903	DNJA4_HUMAN	DnaJ homolog subfamily A member 4
27.942	26.6604	25.7818	28.0992	28.0647	27.4692			spliceosomal tri-snRNP complex assembly		spliceosomal complex							Spliceosome	3041							AAR2	PF05282	6	6	6	25	25	25	43.472	0	34.411	1175700000	13	0.754423	0.36769	1.08294	1.64156	Q9Y312	Q9Y312	Protein AAR2 homolog	AAR2	4213	AAR2_HUMAN	Protein AAR2 homolog
26.5881	26.9976	26.0663	27.84	27.0781	27.9573			positive regulation of gluconeogenesis;protein dephosphorylation;regulation of lipid metabolic process		centrosome;cytoplasm;nuclear speck;nucleoplasm;protein phosphatase 4 complex					cytoplasm;nucleoplasm	GO:0005654;GO:0005737	DNA repair and recombination proteins;Glucagon signaling pathway;Protein phosphatases and associated proteins	01009;03400;04922	Glucagon signaling pathway	hsa04922					SMK-1	PF04802	9	5	5	14.7	9.4	9.4	97.457	0	24.752	947650000	17	1.30593	0.192474	1.07446	2.78749	Q5MIZ7	Q5MIZ7	Serine/threonine-protein phosphatase 4 regulatory subunit 3B	SMEK2	2297	P4R3B_HUMAN	Serine/threonine-protein phosphatase 4 regulatory subunit 3B
27.2689	27.1021	25.565	27.9774	27.4717	27.6996			cellular response to DNA damage stimulus;cellular response to fibroblast growth factor stimulus;cellular response to hydrogen peroxide;cellular response to oxidative stress;cellular response to retinoic acid;circadian rhythm;DNA recombination;DNA-templated transcription, termination;double-strand break repair;fibroblast growth factor receptor signaling pathway;MAPK cascade;mRNA splice site select…	ATP binding;DNA binding;DNA helicase activity;identical protein binding;RNA binding;transcription termination site sequence-specific DNA binding	axon;chromosome, telomeric region;cytoplasm;growth cone;intercellular bridge;nuclear body;nuclear chromosome;nucleolus;nucleoplasm;nucleus			DNA binding;RNA binding	GO:0003677;GO:0003723	cytoplasm;nuclear chromosome;nucleolus;nucleoplasm;nucleus	GO:0000228;GO:0005634;GO:0005654;GO:0005730;GO:0005737	Transcription machinery	3021			Amyotrophic lateral sclerosis (ALS);Ataxia with ocular apraxia;Autosomal recessive spinocerebellar ataxias	H00058;H00848;H01891					12	12	12	5.5	5.5	5.5	302.88	0	18.031	1023800000	20	0.888551	0.30156	1.07091	1.90657	Q7Z333	Q7Z333	Probable helicase senataxin	SETX	2525	SETX_HUMAN	Probable helicase senataxin {ECO:0000305}
27.5061	27.7686	25.7217	28.2695	27.8828	28.0355			cellular response to fatty acid;chromatin remodeling;chromatin-mediated maintenance of transcription;nervous system development;nucleosome disassembly;regulation of transcription by RNA polymerase II	chromatin binding;protein-containing complex scaffold activity;signaling receptor binding;transcription coactivator activity	intracellular membrane-bounded organelle;nBAF complex;npBAF complex;nucleoplasm;SWI/SNF complex					nucleoplasm	GO:0005654	Chromosome and associated proteins;Hepatocellular carcinoma;Thermogenesis;Transcription machinery	03021;03036;04714;05225	Hepatocellular carcinoma;Thermogenesis	hsa04714;hsa05225					SWIB	PF02201	9	7	6	21.2	17.5	13.2	58.232	0	51.11	1320800000	15	0.74835	0.369672	1.0638	1.62967	Q96GM5	Q96GM5	SWI/SNF-related matrix-associated actin-dependent regulator of chromatin subfamily D member 1	SMARCD1	3136	SMRD1_HUMAN	SWI/SNF-related matrix-associated actin-dependent regulator of chromatin subfamily D member 1
26.3109	27.23	25.7315	28.1378	26.6733	27.6402			cell division;G2/M transition of mitotic cell cycle;mitotic cell cycle;negative regulation of protein dephosphorylation;positive regulation of gluconeogenesis;positive regulation of glucose import	phosphatase inhibitor activity;potassium channel regulator activity;protein phosphatase 2A binding;protein phosphatase inhibitor activity;protein phosphatase regulator activity;signaling receptor binding	cytoplasm;nucleoplasm	cell division;mitotic cell cycle	GO:0000278;GO:0051301			cytoplasm;nucleoplasm	GO:0005654;GO:0005737									Endosulfine	PF04667	3	2	2	46.4	36.6	36.6	12.323	0.0005176	2.9776	907910000	7	0.799486	0.344202	1.05964	1.73003	P56211	P56211	cAMP-regulated phosphoprotein 19	ARPP19	1465	ARP19_HUMAN	cAMP-regulated phosphoprotein 19	RPP-19
23.5725	NaN	22.8442	24.2136	23.9099	24.6661			cellular response to DNA damage stimulus;DNA recombination;DNA repair;double-strand break repair via homologous recombination;double-strand break repair via synthesis-dependent strand annealing;interstrand cross-link repair;positive regulation of mitotic cell cycle spindle assembly checkpoint;regulation of centrosome duplication;resolution of mitotic recombination intermediates;response to organi…	ATP binding;DNA binding;DNA-dependent ATPase activity	cytoplasm;cytosol;mitochondrion;nuclear chromosome, telomeric region;nucleoplasm;nucleus;perinuclear region of cytoplasm;Rad51C-XRCC3 complex;replication fork			DNA binding	GO:0003677	cytoplasm;cytosol;mitochondrion;nucleoplasm;nucleus	GO:0005634;GO:0005654;GO:0005737;GO:0005739;GO:0005829	DNA repair and recombination proteins;Homologous recombination	03400;03440	Homologous recombination	hsa03440					Rad51	PF08423	1	1	1	3.5	3.5	3.5	37.849	0.003861	1.9666	81842000	1	1.12718	0.222638	1.05482	2.68685	O43542	O43542	DNA repair protein XRCC3	XRCC3	292	XRCC3_HUMAN	DNA repair protein XRCC3
25.6272	25.6359	23.927	26.019	26.1427	26.1531			cell division;cellular response to DNA damage stimulus;CENP-A containing nucleosome assembly;DNA repair;interstrand cross-link repair;kinetochore assembly;positive regulation of protein ubiquitination;replication fork processing;resolution of meiotic recombination intermediates	chromatin binding;DNA binding;double-stranded DNA binding;protein heterodimerization activity	condensed chromosome kinetochore;cytosol;FANCM-MHF complex;Fanconi anaemia nuclear complex;nucleoplasm	cell division	GO:0051301	DNA binding	GO:0003677	cytosol;nucleoplasm	GO:0005654;GO:0005829	Chromosome and associated proteins;DNA repair and recombination proteins;Fanconi anemia pathway	03036;03400;03460	Fanconi anemia pathway	hsa03460					CENP-S	PF15630	2	2	2	15.2	15.2	15.2	15.893	0.0017584	2.5427	336630000	6	0.848979	0.321528	1.04156	1.82781	Q8N2Z9	Q8N2Z9	Centromere protein S	APITD1	2706	CENPS_HUMAN	Centromere protein S	ENP-S
NaN	25.2398	24.187	25.6309	25.6016	26.0321			ciliary basal body-plasma membrane docking;G2/M transition of mitotic cell cycle;microtubule anchoring;negative regulation of protein kinase activity;positive regulation of cell growth;positive regulation of cell migration;positive regulation of cell proliferation;regulation of G2/M transition of mitotic cell cycle	protein homodimerization activity;protein kinase binding;protein tyrosine kinase activity;protein tyrosine kinase inhibitor activity	cell projection;centriole;centrosome;cytosol;nucleus;perinuclear region of cytoplasm					cytosol;nucleus	GO:0005634;GO:0005829	Chromosome and associated proteins	3036							FOP_dimer	PF09398	2	2	2	13	13	13	43.064	0	72.916	230220000	3	1.02383	0.24684	1.04147	2.41418	O95684	O95684	FGFR1 oncogene partner	FGFR1OP	563	FR1OP_HUMAN	FGFR1 oncogene partner
24.5424	23.4827	22.8902	24.3479	25.2028	24.4673			mRNA polyadenylation;RNA polyadenylation	ATP binding;metal ion binding;polynucleotide adenylyltransferase activity;RNA binding	cytosol;membrane;nuclear body;nucleoplasm;nucleus			RNA binding	GO:0003723	cytosol;nucleoplasm;nucleus	GO:0005634;GO:0005654;GO:0005829	Messenger RNA biogenesis;mRNA surveillance pathway	03015;03019	mRNA surveillance pathway	hsa03015					NTP_transf_2;PAP_central;PAP_RNA-bind	PF01909;PF04926;PF04928	3	2	2	5.4	4.3	4.3	82.802	0.0026797	2.0918	127100000	1	0.871532	0.311036	1.0342	1.87263	Q9BWT3	Q9BWT3	Poly(A) polymerase gamma	PAPOLG	3438	PAPOG_HUMAN	Poly(A) polymerase gamma	AP-gamma
27.6925	26.9115	26.0465	28.1041	27.9709	27.6572				nucleic acid binding;zinc ion binding	nucleoplasm;nucleus;plasma membrane					nucleoplasm;nucleus;plasma membrane	GO:0005634;GO:0005654;GO:0005886									zf-C2H2_jaz	PF12171	8	8	8	10.7	10.7	10.7	100.04	0	33.34	1175700000	24	0.97547	0.268898	1.02727	2.08177	Q9ULV3	Q9ULV3	Cip1-interacting zinc finger protein	CIZ1	4112	CIZ1_HUMAN	Cip1-interacting zinc finger protein
25.4816	25.8946	25.7502	27.9404	25.5265	NaN			blood coagulation;cellular response to chemokine;dendritic cell migration;immunological synapse formation;memory T cell proliferation;negative regulation of T cell apoptotic process;positive regulation of establishment of T cell polarity;positive regulation of GTPase activity;positive regulation of T cell migration;small GTPase mediated signal transduction	guanyl-nucleotide exchange factor activity	cytoplasm;cytosol;lamellipodium membrane;leading edge membrane;membrane					cytoplasm;cytosol	GO:0005737;GO:0005829	Membrane trafficking	4131			Autosomal dominant mental retardation;Hyper-IgE syndrome	H00773;H01968			DHR-2;DOCK-C2;DUF3398	PF06920;PF11878;PF14429	5	4	4	3.3	2.5	2.5	238.53	0.0024474	2.1417	471580000	5	0.46407	0.557672	1.02465	1.12217	Q8NF50	Q8NF50	Dedicator of cytokinesis protein 8	DOCK8	2801	DOCK8_HUMAN	Dedicator of cytokinesis protein 8
26.7895	25.7633	25.5258	26.9304	27.1178	27.0928			CENP-A containing nucleosome assembly;metaphase plate congression;positive regulation of protein localization to kinetochore		actin cytoskeleton;chromosome, centromeric region;cytosol;nucleoplasm					cytosol;nucleoplasm	GO:0005654;GO:0005829	Chromosome and associated proteins	3036							CENP-Q	PF13094	4	4	4	20.9	20.9	20.9	30.595	0	4.6018	637940000	4	1.22275	0.206208	1.0208	2.60274	Q7L2Z9	Q7L2Z9	Centromere protein Q	CENPQ	2503	CENPQ_HUMAN	Centromere protein Q	ENP-Q
NaN	NaN	23.5835	24.629	24.5715	NaN					cytosol;nucleoplasm					cytosol;nucleoplasm	GO:0005654;GO:0005829	Chromosome and associated proteins	3036							Ank;Ank_2	PF00023;PF12796	1	1	1	1	1	1	235.65	0.0017461	2.428	63448000	0	0	0.998754	1.01677	0	Q6UB98	Q6UB98	Ankyrin repeat domain-containing protein 12	ANKRD12	2446	ANR12_HUMAN	Ankyrin repeat domain-containing protein 12
NaN	NaN	22.6198	NaN	23.6562	23.5894			negative regulation of cell proliferation;signal transduction	DNA binding;DNA-binding transcription factor activity, RNA polymerase II-specific;metal ion binding;protein dimerization activity	nucleus	signal transduction	GO:0007165	DNA binding	GO:0003677	nucleus	GO:0005634									Dimer_Tnp_hAT;DUF4371;THAP	PF05485;PF05699;PF14291	2	2	2	3.4	3.4	3.4	87.703	0.0066241	1.7127	32287000	2	0	0.991024	1.00306	0	O43422	O43422	52 kDa repressor of the inhibitor of the protein kinase	PRKRIR	281	P52K_HUMAN	52 kDa repressor of the inhibitor of the protein kinase	52rIPK
25.2595	24.8887	24.8153	26.7379	25.2434	NaN			cytoplasm protein quality control by the ubiquitin-proteasome system;negative regulation of epidermal growth factor receptor signaling pathway;proteasome-mediated ubiquitin-dependent protein catabolic process;protein K48-linked ubiquitination;protein K63-linked ubiquitination;protein monoubiquitination;protein ubiquitination;regulation of cell proliferation;retrograde transport, endosome to Golgi…	epidermal growth factor receptor binding;metal ion binding;ubiquitin protein ligase activity	cytoplasm;cytosol;nucleoplasm;nucleus					cytoplasm;cytosol;nucleoplasm;nucleus	GO:0005634;GO:0005654;GO:0005737;GO:0005829	Membrane trafficking;Ubiquitin system	04121;04131							zf-RING_2;zinc_ribbon_9	PF13639;PF14369	1	1	1	2.9	2.9	2.9	33.861	0.00076963	2.8059	252390000	6	0.733368	0.378289	1.00279	1.71545	Q9BV68	Q9BV68	E3 ubiquitin-protein ligase RNF126	RNF126	3407	RN126_HUMAN	E3 ubiquitin-protein ligase RNF126 {ECO:0000305}
27.4933	27.3145	27.4785	28.4295	28.353	28.4949	+	S6_eV	actin cytoskeleton reorganization;cell adhesion;cell proliferation;cell-cell adhesion mediated by cadherin;cellular response to insulin stimulus;cellular response to macrophage colony-stimulating factor stimulus;cellular response to reactive oxygen species;centrosome cycle;chemotaxis;cytokine-mediated signaling pathway;diapedesis;extracellular matrix-cell signaling;Fc-epsilon receptor signaling p…	ATP binding;epidermal growth factor receptor binding;immunoglobulin receptor binding;lipid binding;microtubule binding;non-membrane spanning protein tyrosine kinase activity;phosphatidylinositol binding;protein phosphatase 1 binding;protein tyrosine kinase activity	cell cortex;cell junction;cell projection;cytoplasm;cytoplasmic vesicle;cytoskeleton;cytosol;extrinsic component of cytoplasmic side of plasma membrane;focal adhesion;Golgi apparatus;microtubule cytoskeleton;nucleus	cell adhesion;cell proliferation;mitotic cell cycle	GO:0000278;GO:0007155;GO:0008283	lipid binding	GO:0008289	cytoplasm;cytoplasmic vesicle;cytoskeleton;cytosol;Golgi apparatus;nucleus	GO:0005634;GO:0005737;GO:0005794;GO:0005829;GO:0005856;GO:0031410	Adherens junction;Axon guidance;Membrane trafficking;Protein kinases;Protein phosphatases and associated proteins	01001;01009;04131;04360;04520	Adherens junction;Axon guidance	hsa04360;hsa04520					FCH;Pkinase_Tyr;SH2	PF00017;PF00611;PF07714	9	9	9	12.8	12.8	12.8	94.637	0	19.637	1625500000	16	3.83906	0.0452	0.997022	14.1488	P16591;P07332	P16591	Tyrosine-protein kinase Fer	FER	841	FER_HUMAN;FES_HUMAN	Tyrosine-protein kinase Fer;Tyrosine-protein kinase Fes/Fps
24.143	25.4275	23.8255	25.0319	25.5869	25.7589			cell division;ciliary basal body-plasma membrane docking;cytoskeleton-dependent intracellular transport;G2/M transition of mitotic cell cycle;microtubule cytoskeleton organization;microtubule-based process;mitotic cell cycle;regulation of G2/M transition of mitotic cell cycle;regulation of synapse organization	GTP binding;GTPase activity;protein domain specific binding;structural constituent of cytoskeleton;structural molecule activity	cytoplasm;cytoplasmic microtubule;cytoplasmic ribonucleoprotein granule;cytosol;extracellular exosome;membrane raft;microtubule;microtubule cytoskeleton;myelin sheath;neuromuscular junction;nucleus;recycling endosome	cell division;cytoskeleton-dependent intracellular transport;mitotic cell cycle	GO:0000278;GO:0030705;GO:0051301	GTPase activity;structural molecule activity	GO:0003924;GO:0005198	cytoplasm;cytosol;nucleus	GO:0005634;GO:0005737;GO:0005829	Apoptosis;Chromosome and associated proteins;Cytoskeleton proteins;Exosome;Gap junction;Messenger RNA biogenesis;Pathogenic Escherichia coli infection;Phagosome;Tight junction	03019;03036;04145;04147;04210;04530;04540;04812;05130	Apoptosis;Gap junction;Pathogenic Escherichia coli infection;Phagosome;Tight junction	hsa04145;hsa04210;hsa04530;hsa04540;hsa05130	Lissencephaly	H00268			Tubulin;Tubulin_C	PF00091;PF03953	32	1	1	65	3.1	3.1	50.135	0.0083994	1.514	220000000	2	0.861261	0.315857	0.993902	1.8522	Q71U36;P0DPH8;P0DPH7;Q6PEY2	Q71U36;P0DPH8;P0DPH7	Tubulin alpha-1A chain	TUBA1A	2489	TBA1A_HUMAN;TBA3C_HUMAN;TBA3D_HUMAN;TBA3E_HUMAN	Tubulin alpha-1A chain;Tubulin alpha-3C chain;Tubulin alpha-3D chain;Tubulin alpha-3E chain
29.9271	29.8271	29.2835	30.61	30.5786	30.8245			cell cycle;chromatin assembly;DNA repair;DNA replication;DNA replication-dependent nucleosome assembly;nucleosome assembly	chromatin binding;chromo shadow domain binding;identical protein binding;unfolded protein binding	CAF-1 complex;nuclear chromatin;nucleus;protein-containing complex	cell cycle	GO:0007049	unfolded protein binding	GO:0051082	nucleus;protein-containing complex	GO:0005634;GO:0032991	Chromosome and associated proteins	3036							CAF1A;CAF1-p150_C2;CAF1-p150_N	PF12253;PF15539;PF15557	21	21	21	24.2	24.2	24.2	106.91	0	194.35	7770600000	82	2.0075	0.14574	0.99181	4.62706	Q13111	Q13111	Chromatin assembly factor 1 subunit A	CHAF1A	1869	CAF1A_HUMAN	Chromatin assembly factor 1 subunit A	AF-1 subunit A
29.0809	29.4577	28.4626	30.1163	30.1348	29.7145			base-excision repair;depyrimidination;negative regulation of nuclease activity;nucleotide-excision repair;response to oxidative stress	class I DNA-(apurinic or apyrimidinic site) endonuclease activity;damaged DNA binding;DNA N-glycosylase activity;DNA-(apurinic or apyrimidinic site) endonuclease activity;hydrolase activity, acting on glycosyl bonds;protein C-terminus binding;zinc ion binding	chromosome;cytoplasm;microtubule organizing center;nucleoplasm;nucleus			hydrolase activity, acting on glycosyl bonds	GO:0016798	chromosome;cytoplasm;microtubule organizing center;nucleoplasm;nucleus	GO:0005634;GO:0005654;GO:0005694;GO:0005737;GO:0005815	Base excision repair;DNA repair and recombination proteins	03400;03410	Base excision repair	hsa03410					Fapy_DNA_glyco;Neil1-DNA_bind	PF01149;PF09292	9	9	9	36.7	36.7	36.7	43.684	0	70.598	4898800000	41	1.43249	0.177755	0.988127	3.07974	Q96FI4	Q96FI4	Endonuclease 8-like 1	NEIL1	3118	NEIL1_HUMAN	Endonuclease 8-like 1
23.0358	24.9678	25.8715	26.3042	24.4671	26.0665			antibacterial humoral response;antimicrobial humoral immune response mediated by antimicrobial peptide;cytoplasmic translation;defense response to Gram-positive bacterium;innate immune response in mucosa;nuclear-transcribed mRNA catabolic process, nonsense-mediated decay;SRP-dependent cotranslational protein targeting to membrane;translation;translational initiation	RNA binding;structural constituent of ribosome	cytosol;cytosolic large ribosomal subunit;extracellular space;polysomal ribosome	translation	GO:0006412	RNA binding;structural constituent of ribosome	GO:0003723;GO:0003735	cytosol;extracellular space	GO:0005615;GO:0005829	Ribosome	03010;03011	Ribosome	hsa03010					Ribosomal_L39	PF00832	1	1	1	19.6	19.6	19.6	6.4066	0.005036	1.8688	279140000	1	0.413318	0.601529	0.987567	0.972016	P62891;Q59GN2	P62891;Q59GN2	60S ribosomal protein L39;Putative 60S ribosomal protein L39-like 5	RPL39;RPL39P5	1606	R39L5_HUMAN;RL39_HUMAN	60S ribosomal protein L39;Putative 60S ribosomal protein L39-like 5
27.3873	28.4829	26.93	28.1424	28.5955	29.0205			cellular response to DNA damage stimulus;DNA damage checkpoint;DNA repair;DNA replication;DNA replication checkpoint;mitotic cell cycle checkpoint;mitotic DNA replication checkpoint;negative regulation of DNA replication;regulation of phosphorylation	ATP binding;chromatin binding;DNA clamp loader activity	nuclear chromatin;nucleolus;nucleoplasm;nucleus;Rad17 RFC-like complex					nucleolus;nucleoplasm;nucleus	GO:0005634;GO:0005654;GO:0005730	DNA repair and recombination proteins	3400									8	8	8	12.8	12.8	12.8	77.054	0	40.968	1925000000	31	0.872745	0.310864	0.986056	1.87505	O75943	O75943	Cell cycle checkpoint protein RAD17	RAD17	475	RAD17_HUMAN	Cell cycle checkpoint protein RAD17	Rad17
28.8974	28.5067	26.9393	29.3414	29.4668	28.4852			cell cycle phase transition;histone mRNA metabolic process;mRNA 3'-end processing by stem-loop binding and cleavage;mRNA export from nucleus;mRNA transport;nuclear DNA replication;termination of RNA polymerase II transcription	histone pre-mRNA DCP binding;histone pre-mRNA stem-loop binding;mRNA binding;RNA binding	cytoplasm;cytosol;histone pre-mRNA 3'end processing complex;nucleolus;nucleoplasm;nucleus;ribonucleoprotein complex			mRNA binding;RNA binding	GO:0003723;GO:0003729	cytoplasm;cytosol;nucleolus;nucleoplasm;nucleus	GO:0005634;GO:0005654;GO:0005730;GO:0005737;GO:0005829	Messenger RNA biogenesis	3019							SLBP_RNA_bind	PF15247	7	7	7	20	20	20	31.285	0	11.339	2808000000	19	0.661821	0.412663	0.983313	1.46081	Q14493	Q14493	Histone RNA hairpin-binding protein	SLBP	2005	SLBP_HUMAN	Histone RNA hairpin-binding protein
27.4913	27.4583	26.7604	28.2187	28.1818	28.2566			innate immune response;negative regulation of gene expression;negative regulation of interferon-gamma-mediated signaling pathway;negative regulation of tyrosine phosphorylation of STAT protein;positive regulation of interleukin-4-mediated signaling pathway;positive regulation of tyrosine phosphorylation of STAT protein;protein ADP-ribosylation;protein poly-ADP-ribosylation	enzyme binding;NAD+ ADP-ribosyltransferase activity;NAD+ binding	cytoplasm;cytosol;membrane;nucleus			enzyme binding	GO:0019899	cytoplasm;cytosol;nucleus	GO:0005634;GO:0005737;GO:0005829	Enzymes with EC numbers	99980							Macro;PARP	PF00644;PF01661	12	12	12	8.8	8.8	8.8	202.8	0	38.061	1424300000	34	1.83001	0.144642	0.982372	4.10514	Q460N5	Q460N5	Poly [ADP-ribose] polymerase 14	PARP14	2242	PAR14_HUMAN	Protein mono-ADP-ribosyltransferase PARP14 {ECO:0000305}
27.8264	27.9096	28.0042	28.7836	29.1007	28.8017			cell migration;defense response to virus;double-strand break repair;innate immune response;NAD biosynthesis via nicotinamide riboside salvage pathway;negative regulation of catalytic activity;negative regulation of gene expression;negative regulation of transcription by RNA polymerase II;positive regulation of chromatin binding;positive regulation of defense response to virus by host;positive reg…	ADP-D-ribose binding;enzyme binding;enzyme inhibitor activity;histone binding;NAD+ ADP-ribosyltransferase activity;STAT family protein binding;transcription corepressor activity;ubiquitin-like protein ligase binding	cytoplasm;cytosol;membrane;mitochondrion;nucleoplasm;nucleus;protein-containing complex;site of DNA damage			enzyme binding;histone binding	GO:0019899;GO:0042393	cytoplasm;cytosol;mitochondrion;nucleoplasm;nucleus;protein-containing complex	GO:0005634;GO:0005654;GO:0005737;GO:0005739;GO:0005829;GO:0032991	Enzymes with EC numbers	99980							Macro	PF01661	11	11	11	12.8	12.8	12.8	96.342	0	31.257	2265100000	24	2.98703	0.128125	0.981956	8.54339	Q8IXQ6	Q8IXQ6	Poly [ADP-ribose] polymerase 9	PARP9	2667	PARP9_HUMAN	Protein mono-ADP-ribosyltransferase PARP9 {ECO:0000305}
25.1878	28.5234	NaN	26.9292	27.3002	29.2829			adaptive immune response;Golgi organization;negative regulation of protein ubiquitination;positive regulation of apoptotic process;positive regulation of cell death;positive regulation of cysteine-type endopeptidase activity involved in apoptotic signaling pathway;postsynapse to nucleus signaling pathway;spindle assembly;T cell differentiation	long-chain fatty acid binding;protein tyrosine kinase binding;protein-containing complex binding;ubiquitin-like protein ligase binding	cell junction;cis-Golgi network;dendrite;glutamatergic synapse;Golgi apparatus;Golgi cis cisterna;Golgi cisterna membrane;integral component of membrane;nucleus;perinuclear region of cytoplasm;plasma membrane;postsynaptic density, intracellular component;postsynaptic membrane					Golgi apparatus;nucleus;plasma membrane	GO:0005634;GO:0005794;GO:0005886									GOLGA2L5	PF15070	3	3	3	10.7	10.7	10.7	60.902	0.00052411	3.1843	1370300000	7	0.241202	0.75975	0.981874	0.629233	A6NI86;A6NEM1;A6NEF3;A6NEY3;A0A0M3HER8;H0YKK7;I6L899;F8WBI6;A6NCC3;A6NMD2;Q8TB68;H3BSY2;A6NC78;H3BV12	A6NI86;A6NEM1;A6NEF3;A6NEY3;A0A0M3HER8;H0YKK7	Putative golgin subfamily A member 6-like protein 10;Golgin subfamily A member 6-like protein 9;Putative golgin subfamily A member 6-like protein 4;Putative golgin subfamily A member 6-like protein 3;Putative golgin subfamily A member 6-like protein 19	GOLGA6L10;GOLGA6L9;GOLGA6L4;GOLGA6L3;GOLGA6L19	3	A0A0M3HER8_HUMAN;GG6L3_HUMAN;GG6L4_HUMAN;GG6L9_HUMAN;GG6LA_HUMAN;GG6LS_HUMAN;GOG8I_HUMAN;GOG8J_HUMAN;GOG8M_HUMAN;GOG8N_HUMAN;GOG8O_HUMAN;GOG8Q_HUMAN;GOG8R_HUMAN;PRR7_HUMAN	Golgin subfamily A member 6-like protein 10 {ECO:0000305};Golgin subfamily A member 6-like protein 4;Golgin subfamily A member 6-like protein 9 {ECO:0000305};Golgin subfamily A member 8J;Golgin subfamily A member 8M;Golgin subfamily A member 8N;Golgin subfamily A member 8O;Golgin subfamily A member 8Q {ECO:0000305};Golgin subfamily A member 8R;Proline-rich protein 7;Putative golgin subfamily A me…
28.1174	28.2449	27.9828	29.0564	29.342	28.8839			branching morphogenesis of an epithelial tube;cell cycle phase transition;cell division;cellular response to bleomycin;cellular response to cisplatin;cellular response to DNA damage stimulus;cellular response to hydroxyurea;circadian rhythm;detection of abiotic stimulus;DNA repair;DNA replication checkpoint;lung development;morphogenesis of an epithelium;negative regulation of transcription by RN…	DNA binding;protein heterodimerization activity;protein homodimerization activity	nuclear chromatin;nuclear chromosome;nucleoplasm;nucleus;replication fork protection complex	cell division	GO:0051301	DNA binding	GO:0003677	nuclear chromosome;nucleoplasm;nucleus	GO:0000228;GO:0005634;GO:0005654	DNA repair and recombination proteins	3400							TIMELESS;TIMELESS_C	PF04821;PF05029	20	20	20	20.3	20.3	20.3	138.66	0	59.482	2608700000	35	2.50848	0.112143	0.97906	6.37747	Q9UNS1	Q9UNS1	Protein timeless homolog	TIMELESS	4144	TIM_HUMAN	Protein timeless homolog	TIM
27.567	27.1486	26.8638	28.2745	28.4217	27.8158			cell division;cellular response to DNA damage stimulus;cytoskeleton organization;female meiosis II;G2/M transition of mitotic cell cycle;intracellular signal transduction;mitotic cell cycle;negative regulation of phosphoprotein phosphatase activity;peptidyl-serine phosphorylation;positive regulation of ubiquitin protein ligase activity;protein phosphorylation;regulation of cell cycle;regulation o…	ATP binding;kinase activity;magnesium ion binding;microtubule binding;phosphatase binding;protein phosphatase 2A binding;protein serine/threonine kinase activity	centrosome;cleavage furrow;cytoplasm;cytoskeleton;microtubule cytoskeleton;nucleoplasm;nucleus;plasma membrane	cell division;cytoskeleton organization;mitotic cell cycle	GO:0000278;GO:0007010;GO:0051301	kinase activity	GO:0016301	cytoplasm;cytoskeleton;nucleoplasm;nucleus;plasma membrane	GO:0005634;GO:0005654;GO:0005737;GO:0005856;GO:0005886	Protein kinases	1001			Thrombocytopenia (THC)	H00978			DUF1908;Pkinase	PF00069;PF08926	8	8	7	12.7	12.7	11.8	97.318	0	18.08	1390300000	27	1.63108	0.167127	0.977489	3.5696	Q96GX5;Q6P0Q8;O15021;O60307;Q9Y2H9	Q96GX5	Serine/threonine-protein kinase greatwall	MASTL	3141	GWL_HUMAN;MAST1_HUMAN;MAST2_HUMAN;MAST3_HUMAN;MAST4_HUMAN	Microtubule-associated serine/threonine-protein kinase 1;Microtubule-associated serine/threonine-protein kinase 2;Microtubule-associated serine/threonine-protein kinase 3;Microtubule-associated serine/threonine-protein kinase 4 {ECO:0000305};Serine/threonine-protein kinase greatwall	GWL;W;WL
26.7561	26.9075	26.7846	27.7397	28.0013	27.6258			DNA recombination;meiotic cell cycle	DNA binding;nuclear receptor transcription coactivator activity	nucleoplasm			DNA binding	GO:0003677	nucleoplasm	GO:0005654	Proteasome	3051			46,XX gonadal dysgenesis	H00599			TBPIP	PF07106	4	4	4	26.7	26.7	26.7	24.906	0	11.456	1054700000	8	2.89365	0.129538	0.972862	8.07541	Q9P2W1	Q9P2W1	Homologous-pairing protein 2 homolog	PSMC3IP	3952	HOP2_HUMAN	Homologous-pairing protein 2 homolog
27.2189	27.141	26.8651	27.9937	28.0349	28.1133			cellular response to ionizing radiation;DNA repair;double-strand break repair via homologous recombination;interstrand cross-link repair;regulation of double-strand break repair via homologous recombination	double-stranded DNA binding;RNA binding;single-stranded DNA binding	nuclear chromatin;nucleoplasm;nucleus;protein-containing complex			RNA binding	GO:0003723	nucleoplasm;nucleus;protein-containing complex	GO:0005634;GO:0005654;GO:0032991	DNA repair and recombination proteins	3400							RAD51_interact	PF15696	4	4	4	11.6	11.6	11.6	38.457	0	24.059	1259100000	15	3.00017	0.132258	0.972291	8.61116	Q96B01	Q96B01	RAD51-associated protein 1	RAD51AP1	3045	R51A1_HUMAN	RAD51-associated protein 1
25.881	23.6441	25.938	26.1534	26.1969	26.0179			negative regulation of cell proliferation;negative regulation of DNA replication;neutrophil degranulation;signal transduction	cadherin binding involved in cell-cell adhesion;calcium ion binding;calcium-dependent protein binding;protein homodimerization activity;S100 protein binding	cell-cell adherens junction;cytoplasm;extracellular exosome;extracellular region;extracellular space;nucleus;ruffle;secretory granule lumen	signal transduction	GO:0007165			cytoplasm;extracellular region;extracellular space;nucleus	GO:0005576;GO:0005615;GO:0005634;GO:0005737									EF-hand_1;S_100	PF00036;PF01023	1	1	1	8.6	8.6	8.6	11.74	0.0017491	2.4563	358700000	5	0.568471	0.480858	0.968402	1.27886	P31949	P31949	Protein S100-A11;Protein S100-A11, N-terminally processed	S100A11	1080	S10AB_HUMAN	Protein S100-A11
28.1521	27.6731	27.0011	29.1243	28.5544	28.0491			bile acid and bile salt transport;camera-type eye development;cardiac muscle cell proliferation;cholesterol metabolic process;embryo implantation;in utero embryonic development;maternal placenta development;modulation by virus of host morphology or physiology;negative regulation of transcription by RNA polymerase II;peroxisome proliferator activated receptor signaling pathway;positive regulation …	chromatin DNA binding;DBD domain binding;DNA binding;DNA-binding transcription activator activity, RNA polymerase II-specific;DNA-binding transcription factor activity;DNA-binding transcription factor activity, RNA polymerase II-specific;double-stranded DNA binding;enzyme binding;LBD domain binding;nuclear receptor activity;nuclear receptor binding;peptide binding;protein heterodimerization activ…	nuclear chromatin;nucleoplasm;nucleus;protein-containing complex;receptor complex;RNA polymerase II transcription factor complex			DNA binding;DNA-binding transcription factor activity;enzyme binding	GO:0003677;GO:0003700;GO:0019899	nucleoplasm;nucleus;protein-containing complex	GO:0005634;GO:0005654;GO:0032991	Adipocytokine signaling pathway;Bile secretion;Gastric cancer;Hepatitis C;Non-alcoholic fatty liver disease (NAFLD);Non-small cell lung cancer;Nuclear receptors;Parathyroid hormone synthesis, secretion and action;Pathways in cancer;PI3K-Akt signaling pathway;PPAR signaling pathway;Small cell lung cancer;Th17 cell differentiation;Thyroid cancer;Thyroid hormone signaling pathway;Transcription facto…	03000;03310;03320;04151;04659;04919;04920;04928;04932;04976;05160;05200;05202;05216;05222;05223;05226	Adipocytokine signaling pathway;Bile secretion;Gastric cancer;Hepatitis C;Non-alcoholic fatty liver disease (NAFLD);Non-small cell lung cancer;Parathyroid hormone synthesis, secretion and action;Pathways in cancer;PI3K-Akt signaling pathway;PPAR signaling pathway;Small cell lung cancer;Th17 cell differentiation;Thyroid cancer;Thyroid hormone signaling pathway;Transcriptional misregulation in canc…	hsa03320;hsa04151;hsa04659;hsa04919;hsa04920;hsa04928;hsa04932;hsa04976;hsa05160;hsa05200;hsa05202;hsa05216;hsa05222;hsa05223;hsa05226			Acitretin;Adapalene;Alitretinoin;Bexarotene;Etretinate;Tazarotene	D00316;D01112;D01132;D02754;D02815;D03106	Hormone_recep;Nuc_recep-AF1;zf-C4	PF00104;PF00105;PF11825	10	10	10	21.8	21.8	21.8	56.921	0	29.143	1903700000	21	0.994747	0.262239	0.967148	2.1211	P28702;P19793;P48443	P28702	Retinoic acid receptor RXR-beta	RXRB	1015	RXRA_HUMAN;RXRB_HUMAN;RXRG_HUMAN	Retinoic acid receptor RXR-alpha;Retinoic acid receptor RXR-beta;Retinoic acid receptor RXR-gamma
28.7365	28.9313	28.2525	29.275	29.1969	30.3381			binding of sperm to zona pellucida;egg coat formation;mRNA export from nucleus;mRNA transport;positive regulation of acrosome reaction;protein import into nucleus;viral process	acrosin binding;nuclear localization sequence binding;structural constituent of egg coat;structural constituent of nuclear pore	endoplasmic reticulum membrane;extracellular matrix;integral component of membrane;nuclear envelope;nuclear membrane;nuclear pore;nucleoplasm					extracellular matrix;nuclear envelope;nucleoplasm	GO:0005635;GO:0005654;GO:0031012									Zona_pellucida	PF00100	10	10	1	10.7	10.7	2	125.09	0	45.652	3901200000	42	1.07864	0.232378	0.963188	2.29456	A8CG34;A6NF01;Q6PJE2	A8CG34	Nuclear envelope pore membrane protein POM 121C	POM121C	31	P121B_HUMAN;P121C_HUMAN;POZP3_HUMAN	Nuclear envelope pore membrane protein POM 121C;POM121 and ZP3 fusion protein;Putative nuclear envelope pore membrane protein POM 121B	OM-ZP3
26.9179	27.0782	26.2729	28.1937	27.6244	27.3382			assembly of large subunit precursor of preribosome;ribosomal large subunit assembly;translation	RNA binding;structural constituent of ribosome	cytosolic large ribosomal subunit;nucleolus;nucleus	translation	GO:0006412	RNA binding;structural constituent of ribosome	GO:0003723;GO:0003735	nucleolus;nucleus	GO:0005634;GO:0005730	Ribosome	03010;03011	Ribosome	hsa03010					Ribosomal_L24e	PF01246	5	5	5	24.5	24.5	24.5	19.621	0	17.907	1033100000	19	1.28285	0.198245	0.962458	2.73568	Q9UHA3	Q9UHA3	Probable ribosome biogenesis protein RLP24	RSL24D1	4004	RLP24_HUMAN	Probable ribosome biogenesis protein RLP24
25.3403	26.0699	25.5435	26.8428	26.52	26.4662			animal organ regeneration;cell cycle G1/S phase transition;cell division;cellular response to cocaine;cellular response to estradiol stimulus;cellular response to hypoxia;cellular response to insulin-like growth factor stimulus;cellular response to leptin stimulus;cellular response to luteinizing hormone stimulus;cellular response to nitric oxide;cellular response to platelet-derived growth facto…	cyclin-dependent protein serine/threonine kinase regulator activity;protein domain specific binding;protein kinase binding	cyclin A2-CDK2 complex;cyclin-dependent protein kinase holoenzyme complex;cytoplasm;cytosol;female pronucleus;male pronucleus;nucleoplasm;nucleus	cell division;mitotic cell cycle	GO:0000278;GO:0051301			cytoplasm;cytosol;nucleoplasm;nucleus	GO:0005634;GO:0005654;GO:0005737;GO:0005829	AMPK signaling pathway;Cell cycle;Cellular senescence;Chromosome and associated proteins;DNA replication proteins;Epstein-Barr virus infection;Hepatitis B;Human papillomavirus infection;Human T-cell leukemia virus 1 infection;Progesterone-mediated oocyte maturation;Viral carcinogenesis	03032;03036;04110;04152;04218;04914;05161;05165;05166;05169;05203	AMPK signaling pathway;Cell cycle;Cellular senescence;Epstein-Barr virus infection;Hepatitis B;Human papillomavirus infection;Human T-cell leukemia virus 1 infection;Progesterone-mediated oocyte maturation;Viral carcinogenesis	hsa04110;hsa04152;hsa04218;hsa04914;hsa05161;hsa05165;hsa05166;hsa05169;hsa05203					Cyclin_C;Cyclin_N;Cyclin_N2	PF00134;PF02984;PF16500	5	5	5	13.2	13.2	13.2	48.55	0	9.012	471120000	14	1.74785	0.158408	0.958427	3.87804	P20248	P20248	Cyclin-A2	CCNA2	900	CCNA2_HUMAN	Cyclin-A2 {ECO:0000312|HGNC:HGNC:1578}	yclin-A {ECO:0000303|PubMed:1967822}
25.3562	25.3206	25.9265	26.5584	25.9292	26.9828				ATP binding																cobW;CobW_C	PF02492;PF07683	3	3	3	10.4	10.4	10.4	44.068	0	15.848	443980000	11	1.23445	0.203663	0.955716	2.62841	Q9BRT8;Q8IUF1;Q5RIA9;Q5JTY5;Q4V339	Q9BRT8;Q8IUF1;Q5RIA9;Q5JTY5;Q4V339	COBW domain-containing protein 1;COBW domain-containing protein 2;COBW domain-containing protein 5;COBW domain-containing protein 3;COBW domain-containing protein 6	CBWD1;CBWD2;CBWD5;CBWD3;CBWD6	2252	CBWD1_HUMAN;CBWD2_HUMAN;CBWD3_HUMAN;CBWD5_HUMAN;CBWD6_HUMAN	COBW domain-containing protein 1;COBW domain-containing protein 2;COBW domain-containing protein 3;COBW domain-containing protein 5;COBW domain-containing protein 6 {ECO:0000305}
28.6003	28.9903	28.4017	29.6772	29.7439	29.4365			cellular response to DNA damage stimulus;defense response to virus;negative regulation of DNA replication;negative regulation of G1/S transition of mitotic cell cycle;positive regulation of cell death;replication fork arrest;rRNA catabolic process;tRNA catabolic process	ATP binding;ATPase activity;endoribonuclease activity;helicase activity;tRNA binding;zinc ion binding	aggresome;cytoplasm;cytosol;intracellular;nucleoplasm;nucleus;site of DNA damage			ATPase activity;helicase activity	GO:0004386;GO:0016887	cytoplasm;cytosol;intracellular;nucleoplasm;nucleus	GO:0005622;GO:0005634;GO:0005654;GO:0005737;GO:0005829									AlbA_2;DUF2075	PF04326;PF09848	12	12	10	16.5	16.5	14.2	102.83	0	37.23	3779000000	44	2.08229	0.13492	0.955065	4.8609	Q7Z7L1;Q68D06	Q7Z7L1	Schlafen family member 11	SLFN11	2557	SLN11_HUMAN;SLN13_HUMAN	Schlafen family member 11 {ECO:0000305};Schlafen family member 13
29.6831	29.879	29.5354	30.9436	30.4692	30.5498			meiotic cell cycle;negative regulation of transcription, DNA-templated;positive regulation of transcription, DNA-templated	nucleic acid binding;protein homodimerization activity;zinc ion binding	cytosol;nucleoplasm					cytosol;nucleoplasm	GO:0005654;GO:0005829											35	35	35	17.6	17.6	17.6	251.11	0	123.07	7750900000	102	2.24206	0.121569	0.95502	5.39082	Q5VUA4	Q5VUA4	Zinc finger protein 318	ZNF318	2342	ZN318_HUMAN	Zinc finger protein 318
30.7128	30.3149	30.4583	31.6294	31.4646	31.2554			activation of protein kinase activity;apoptotic process;cell division;cell proliferation;mitotic cell cycle;mitotic spindle assembly;regulation of G2/M transition of mitotic cell cycle;regulation of mitotic spindle organization;regulation of signal transduction by p53 class mediator	ATP binding;GTP binding;importin-alpha family protein binding;protein kinase binding	axon hillock;cytosol;intercellular bridge;microtubule;microtubule cytoskeleton;microtubule organizing center;mitotic spindle;nucleoplasm;nucleus;spindle;spindle pole	cell division;cell proliferation;mitotic cell cycle	GO:0000278;GO:0008283;GO:0051301			cytosol;microtubule organizing center;nucleoplasm;nucleus	GO:0005634;GO:0005654;GO:0005815;GO:0005829	Chromosome and associated proteins	3036							Aurora-A_bind;TPX2;TPX2_importin	PF06886;PF09041;PF12214	27	27	27	40.2	40.2	40.2	85.652	0	288.78	13420000000	111	2.41297	0.107961	0.954467	6.00785	Q9ULW0	Q9ULW0	Targeting protein for Xklp2	TPX2	4114	TPX2_HUMAN	Targeting protein for Xklp2
26.1199	26.5993	25.1135	26.3043	28.615	25.775			positive regulation of glycogen (starch) synthase activity;positive regulation of glycogen biosynthetic process;response to insulin	identical protein binding	endoplasmic reticulum;nucleus					endoplasmic reticulum;nucleus	GO:0005634;GO:0005783											6	6	6	11.7	11.7	11.7	70.369	0.00027655	4.2376	762310000	6	0.416101	0.59791	0.953843	0.977617	Q7L775	Q7L775	EPM2A-interacting protein 1	EPM2AIP1	2511	EPMIP_HUMAN	EPM2A-interacting protein 1
27.5446	27.6344	27.4681	28.6448	28.3686	28.4928			centrosome cycle;DNA repair;double-strand break repair via homologous recombination;in utero embryonic development;meiotic cell cycle;mitotic cell cycle;multicellular organism growth;negative regulation of neuron apoptotic process;positive regulation of neurogenesis;regulation of fibroblast apoptotic process;response to gamma radiation;response to X-ray;somitogenesis;strand invasion	ATP binding;DNA binding;DNA-dependent ATPase activity	centrosome;cytoplasm;intracellular membrane-bounded organelle;nucleoplasm;Rad51B-Rad51C-Rad51D-XRCC2 complex;replication fork	mitotic cell cycle	GO:0000278	DNA binding	GO:0003677	cytoplasm;nucleoplasm	GO:0005654;GO:0005737	DNA repair and recombination proteins;Homologous recombination	03400;03440	Homologous recombination	hsa03440	Fanconi anemia	H00238			Rad51	PF08423	1	1	1	3.6	3.6	3.6	31.956	0.0050432	1.8867	1733800000	3	3.28727	0.1112	0.953021	10.2224	O43543	O43543	DNA repair protein XRCC2	XRCC2	293	XRCC2_HUMAN	DNA repair protein XRCC2
29.4174	29.3407	28.889	30.3691	30.1648	29.9683			adipose tissue development;brown fat cell differentiation;cell fate determination;multicellular organism development;positive regulation of chromatin binding;positive regulation of cold-induced thermogenesis;positive regulation of transcription by RNA polymerase II;positive regulation of transcription, DNA-templated	C2H2 zinc finger domain binding;chromatin binding;DNA binding;DNA-binding transcription activator activity, RNA polymerase II-specific;DNA-binding transcription factor activity, RNA polymerase II-specific;metal ion binding;protein dimerization activity;RNA polymerase II proximal promoter sequence-specific DNA binding	nucleus			DNA binding	GO:0003677	nucleus	GO:0005634	Transcription factors	3000							COE1_DBD;COE1_HLH;TIG	PF01833;PF16422;PF16423	16	16	16	30.5	30.5	30.5	64.463	0	162.14	5534800000	57	2.03917	0.139594	0.951708	4.72504	Q9UH73;Q9H4W6;Q9HAK2;Q9BQW3	Q9UH73;Q9H4W6	Transcription factor COE1;Transcription factor COE3	EBF1;EBF3	4001	COE1_HUMAN;COE2_HUMAN;COE3_HUMAN;COE4_HUMAN	Transcription factor COE1;Transcription factor COE2;Transcription factor COE3;Transcription factor COE4	/E-1;E-1
26.1908	26.6065	26.8199	27.8258	27.5087	27.136			mismatch repair;response to drug	ATP binding;ATPase activity;DNA binding;enzyme binding;mismatched DNA binding	mismatch repair complex;MutLalpha complex;nucleus			ATPase activity;DNA binding;enzyme binding	GO:0003677;GO:0016887;GO:0019899	nucleus	GO:0005634	DNA repair and recombination proteins	3400							DNA_mis_repair;HMG_box	PF00505;PF01119	8	8	8	10.7	10.7	10.7	105.83	0	9.3572	873610000	10	1.6037	0.169816	0.95111	3.49957	P54277	P54277	PMS1 protein homolog 1	PMS1	1421	PMS1_HUMAN	PMS1 protein homolog 1
26.8449	26.4854	25.9028	26.8736	27.5814	27.6237			cellular macromolecule catabolic process;cholesterol metabolic process;ganglioside metabolic process;glycosaminoglycan metabolic process;locomotion involved in locomotory behavior;lysosomal lumen acidification;lysosome organization;positive regulation of proteolysis;protein catabolic process;visual perception	protein homodimerization activity	endoplasmic reticulum;endoplasmic reticulum lumen;endoplasmic reticulum membrane;integral component of membrane;membrane					endoplasmic reticulum	GO:0005783	Structural proteins	99992			Kufs disease;Neuronal ceroid lipofuscinosis	H00149;H02276			CLN6	PF15156	4	4	4	21.2	21.2	21.2	35.919	0	21.102	807820000	16	1.21512	0.20874	0.948538	2.58606	Q9NWW5	Q9NWW5	Ceroid-lipofuscinosis neuronal protein 6	CLN6	3845	CLN6_HUMAN	Ceroid-lipofuscinosis neuronal protein 6	rotein CLN6
23.9958	25.5283	25.2712	24.9175	26.5376	26.1852			blood coagulation;cilium assembly;early endosome to Golgi transport;endocytic recycling;Golgi to lysosome transport;positive regulation of voltage-gated calcium channel activity;protein homooligomerization;protein localization to plasma membrane;protein transport;receptor recycling;regulation of cardiac conduction;regulation of cardiac muscle cell membrane potential;regulation of cardiac muscle c…	ATP binding;calcium ion binding;GTP binding;nucleic acid binding	ciliary pocket membrane;cytoplasm;cytosol;endocytic vesicle;endosome membrane;focal adhesion;myelin sheath;nucleus;perinuclear region of cytoplasm;recycling endosome membrane	protein transport	GO:0015031			cytoplasm;cytosol;nucleus	GO:0005634;GO:0005737;GO:0005829	Endocytosis;Membrane trafficking	04131;04144	Endocytosis	hsa04144					Dynamin_N;EF-hand_4;EHD_N	PF00350;PF12763;PF16880	14	3	3	33.5	7.9	7.9	60.886	0	16.315	311020000	6	0.624669	0.439569	0.948348	1.38845	Q9NZN3	Q9NZN3	EH domain-containing protein 3	EHD3	3910	EHD3_HUMAN	EH domain-containing protein 3 {ECO:0000305}
NaN	NaN	22.2519	23.2442	23.001	23.3416			type I interferon signaling pathway		cytosol;nucleus					cytosol;nucleus	GO:0005634;GO:0005829									IFP_35_N;NID	PF07292;PF07334	1	1	1	5.6	5.6	5.6	31.546	0.0012629	2.604	33954000	2	0	1	0.943741	0	P80217	P80217	Interferon-induced 35 kDa protein	IFI35	1660	IN35_HUMAN	Interferon-induced 35 kDa protein	fi-35;FP 35
26.3379	25.2937	25.7056	26.8226	26.9502	26.395			mRNA splicing, via spliceosome	ATP binding;ATP-dependent 3'-5' RNA helicase activity;RNA binding				RNA binding	GO:0003723			Messenger RNA biogenesis	3019							DEAD;HA2;Helicase_C;OB_NTP_bind	PF00270;PF00271;PF04408;PF07717	5	5	5	7.1	7.1	7.1	88.559	0	8.2087	517250000	9	1.27548	0.196929	0.943544	2.71922	Q8IX18	Q8IX18	Probable ATP-dependent RNA helicase DHX40	DHX40	2657	DHX40_HUMAN	Probable ATP-dependent RNA helicase DHX40
27.3674	27.8819	27.5984	28.7555	28.4963	28.4222			cellular response to DNA damage stimulus;defense response to virus;double-strand break repair;endosome to lysosome transport;histone H2A ubiquitination;histone H2B ubiquitination;histone monoubiquitination;innate immune response;negative regulation of ubiquitin-protein transferase activity;Notch signaling pathway;positive regulation of chromatin binding;positive regulation of defense response to …	enzyme activator activity;enzyme binding;enzyme inhibitor activity;histone binding;metal ion binding;STAT family protein binding;ubiquitin-like protein ligase binding;ubiquitin-protein transferase activity	cytoplasm;cytosol;early endosome membrane;lysosomal membrane;lysosome;nucleoplasm;nucleus;protein-containing complex	protein transport	GO:0015031	enzyme binding;histone binding	GO:0019899;GO:0042393	cytoplasm;cytosol;lysosome;nucleoplasm;nucleus;protein-containing complex	GO:0005634;GO:0005654;GO:0005737;GO:0005764;GO:0005829;GO:0032991	Notch signaling pathway;Ubiquitin system	04121;04330	Notch signaling pathway	hsa04330							9	9	9	17.2	17.2	17.2	83.553	0	34.155	1815200000	26	2.19743	0.12425	0.942142	5.23843	Q8TDB6	Q8TDB6	E3 ubiquitin-protein ligase DTX3L	DTX3L	2848	DTX3L_HUMAN	E3 ubiquitin-protein ligase DTX3L
30.1102	29.5412	29.6451	30.6284	30.7465	30.7391			DNA metabolic process;modulation by virus of host process;NLS-bearing protein import into nucleus;postsynapse to nucleus signaling pathway;regulation of DNA recombination	histone deacetylase binding;nuclear import signal receptor activity;nuclear localization sequence binding;protein transporter activity;RNA binding	cytoplasm;cytosol;extrinsic component of postsynaptic specialization membrane;glutamatergic synapse;membrane;nucleoplasm	DNA metabolic process	GO:0006259	RNA binding	GO:0003723	cytoplasm;cytosol;nucleoplasm	GO:0005654;GO:0005737;GO:0005829	Chromosome and associated proteins;Influenza A	03036;05164	Influenza A	hsa05164					Arm;Arm_3;IBB	PF00514;PF01749;PF16186	16	16	16	47.3	47.3	47.3	57.861	0	122.26	8033200000	64	2.19926	0.124252	0.939163	5.24463	P52292	P52292	Importin subunit alpha-1	KPNA2	1368	IMA1_HUMAN	Importin subunit alpha-1 {ECO:0000305}
26.7961	26.6402	26.9673	27.7111	27.6972	27.8021			cell proliferation;peptidyl-proline hydroxylation;protein hydroxylation;regulation of translational termination;stress granule assembly	iron ion binding;L-ascorbic acid binding;peptidyl-proline 3-dioxygenase activity;peptidyl-proline dioxygenase activity	cytoplasm;cytoplasmic stress granule;cytosol;nucleus	cell proliferation	GO:0008283			cytoplasm;cytosol;nucleus	GO:0005634;GO:0005737;GO:0005829									2OG-FeII_Oxy_4;Ofd1_CTDD	PF10637;PF13661	7	7	7	17.2	17.2	17.2	63.245	0	22.477	1023700000	27	3.13802	0.102308	0.935574	9.35288	Q8N543	Q8N543	Prolyl 3-hydroxylase OGFOD1	OGFOD1	2715	OGFD1_HUMAN	Prolyl 3-hydroxylase OGFOD1
24.3711	25.1115	23.0854	25.2114	25.0455	25.1144			cardiac left ventricle morphogenesis;cellular response to insulin stimulus;cellular response to interleukin-3;dopamine receptor signaling pathway;excitatory postsynaptic potential;extrinsic apoptotic signaling pathway;extrinsic apoptotic signaling pathway in absence of ligand;glycogen metabolic process;insulin receptor signaling pathway;IRE1-mediated unfolded protein response;negative regulation …	ATP binding;protein kinase A catalytic subunit binding;protein serine/threonine kinase activity;signaling receptor binding;tau protein binding;tau-protein kinase activity	apical dendrite;beta-catenin destruction complex;cytosol;mitochondrion;neuronal cell body;postsynapse;proximal dendrite					cytosol;mitochondrion	GO:0005739;GO:0005829	Chemokine signaling pathway;Dopaminergic synapse;Non-alcoholic fatty liver disease (NAFLD);Protein kinases	01001;04062;04728;04932	Chemokine signaling pathway;Dopaminergic synapse;Non-alcoholic fatty liver disease (NAFLD)	hsa04062;hsa04728;hsa04932					Pkinase	PF00069	4	3	3	9.9	6.8	6.8	50.98	0	4.5891	176650000	3	0.719631	0.383152	0.934422	1.57352	P49840	P49840	Glycogen synthase kinase-3 alpha	GSK3A	1310	GSK3A_HUMAN	Glycogen synthase kinase-3 alpha	SK-3 alpha
NaN	24.6916	NaN	25.6235	NaN	NaN			endoplasmic reticulum to Golgi vesicle-mediated transport		COPII-coated ER to Golgi transport vesicle;endoplasmic reticulum membrane;endoplasmic reticulum-Golgi intermediate compartment;integral component of Golgi membrane							Membrane trafficking	4131							YIF1	PF03878	1	1	1	4.1	4.1	4.1	34.435	0.0070472	1.6223	78792000	4	0	1	0.931892	0	Q5BJH7	Q5BJH7	Protein YIF1B	YIF1B	2280	YIF1B_HUMAN	Protein YIF1B
27.9977	27.7266	27.525	28.8586	28.4207	28.7568			7-methylguanosine mRNA capping;cell cycle;nucleotide-excision repair, preincision complex assembly;positive regulation of transcription by RNA polymerase II;protein phosphorylation;protein stabilization;regulation of cyclin-dependent protein serine/threonine kinase activity;regulation of transcription by RNA polymerase II;termination of RNA polymerase I transcription;transcription by RNA polymera…	cyclin-dependent protein serine/threonine kinase regulator activity;kinase activity	cyclin-dependent protein kinase activating kinase holoenzyme complex;nucleoplasm;nucleus;transcription factor TFIIH holo complex;transcription factor TFIIK complex	cell cycle	GO:0007049	kinase activity	GO:0016301	nucleoplasm;nucleus	GO:0005634;GO:0005654	Basal transcription factors;Cell cycle;DNA repair and recombination proteins;Nucleotide excision repair;Transcription machinery	03021;03022;03400;03420;04110	Basal transcription factors;Cell cycle;Nucleotide excision repair	hsa03022;hsa03420;hsa04110					Cyclin_C_2;Cyclin_N	PF00134;PF16899	8	8	8	31	31	31	37.643	0	25.449	1982900000	21	2.08785	0.131837	0.928931	4.87865	P51946	P51946	Cyclin-H	CCNH	1362	CCNH_HUMAN	Cyclin-H
29.073	29.2691	28.6321	31.1552	29.0691	29.5261				RNA binding	mitochondrion;nucleolus;nucleus			RNA binding	GO:0003723	mitochondrion;nucleolus;nucleus	GO:0005634;GO:0005730;GO:0005739									NUC129	PF08157	11	11	11	27.6	27.6	27.6	29.426	0	69.464	5355500000	37	0.631113	0.435824	0.925383	1.401	Q9UMY1	Q9UMY1	Nucleolar protein 7	NOL7	4128	NOL7_HUMAN	Nucleolar protein 7
28.3732	28.4791	27.9048	29.476	29.0598	28.9958			snRNA 3'-end processing;snRNA processing;snRNA transcription by RNA polymerase II		cytoplasm;integral component of membrane;integrator complex;intracellular;membrane;nuclear membrane;nucleoplasm;nucleus					cytoplasm;intracellular;nucleoplasm;nucleus	GO:0005622;GO:0005634;GO:0005654;GO:0005737	Spliceosome	3041							INTS2	PF14750	13	13	13	19.6	19.6	19.6	134.32	0	33.488	2814800000	40	1.78792	0.152497	0.924875	3.98771	Q9H0H0	Q9H0H0	Integrator complex subunit 2	INTS2	3519	INT2_HUMAN	Integrator complex subunit 2	nt2
30.0814	30.0899	29.5264	31.0851	30.6096	30.7743			chromatin remodeling;DNA-dependent DNA replication;histone acetylation;regulation of transcription by RNA polymerase II	metal ion binding	ACF complex;CHRAC							Chromosome and associated proteins	3036							Bromodomain;DDT;PHD;WAC_Acf1_DNA_bd;WHIM1;WSD	PF00439;PF00628;PF02791;PF10537;PF15612;PF15613	30	30	30	24.3	24.3	24.3	178.7	0	126.24	8804900000	109	1.78072	0.153871	0.923719	3.96786	Q9NRL2	Q9NRL2	Bromodomain adjacent to zinc finger domain protein 1A	BAZ1A	3754	BAZ1A_HUMAN	Bromodomain adjacent to zinc finger domain protein 1A
27.6029	26.3876	25.8754	27.813	27.7142	27.0986			adrenal gland development;anterior/posterior pattern specification;branching involved in ureteric bud morphogenesis;embryonic hemopoiesis;embryonic limb morphogenesis;embryonic skeletal system development;negative regulation of DNA-binding transcription factor activity;negative regulation of neuron differentiation;positive regulation of cell proliferation;positive regulation of G2/M transition of…	chromatin binding;DNA binding;DNA-binding transcription activator activity, RNA polymerase II-specific;DNA-binding transcription factor activity;DNA-binding transcription factor activity, RNA polymerase II-specific;protein heterodimerization activity;RNA polymerase II proximal promoter sequence-specific DNA binding;RNA polymerase II regulatory region sequence-specific DNA binding;sequence-specifi…	cytoplasm;nucleoplasm;nucleus;RNA polymerase II transcription factor complex;transcription factor complex;XY body			DNA binding;DNA-binding transcription factor activity;transcription factor binding	GO:0003677;GO:0003700;GO:0008134	cytoplasm;nucleoplasm;nucleus	GO:0005634;GO:0005654;GO:0005737	Cortisol synthesis and secretion;Cushing syndrome;Transcription factors;Transcriptional misregulation in cancer	03000;04927;04934;05202	Cortisol synthesis and secretion;Cushing syndrome;Transcriptional misregulation in cancer	hsa04927;hsa04934;hsa05202	B-cell acute lymphoblastic leukemia	H00001			Homeodomain;PBC	PF00046;PF03792	7	7	7	26.3	26.3	26.3	45.881	0	40.321	952910000	12	0.756686	0.366832	0.91995	1.64599	P40425;P40424;Q9BYU1	P40425	Pre-B-cell leukemia transcription factor 2	PBX2	1166	PBX1_HUMAN;PBX2_HUMAN;PBX4_HUMAN	Pre-B-cell leukemia transcription factor 1;Pre-B-cell leukemia transcription factor 2;Pre-B-cell leukemia transcription factor 4
23.8938	NaN	23.4248	24.1948	24.9532	NaN			muscle organ development;positive regulation of neuron migration;positive regulation of transcription by RNA polymerase II;regulation of myoblast proliferation;regulation of transcription by RNA polymerase II	metal ion binding;nucleic acid binding	integrator complex;nucleoplasm;nucleus					nucleoplasm;nucleus	GO:0005634;GO:0005654											3	3	3	3.2	3.2	3.2	151.19	0.00053319	3.4775	78535000	1	0.752777	0.368219	0.914654	2.05133	O15014	O15014	Zinc finger protein 609	ZNF609	208	ZN609_HUMAN	Zinc finger protein 609 {ECO:0000312|HGNC:HGNC:29003}
25.137	24.5529	NaN	25.7063	25.9255	25.6413			lipid catabolic process;positive regulation of mitochondrial fission	metal ion binding;phospholipase activity	cytosol					cytosol	GO:0005829	Enzymes with EC numbers	99980			Hereditary spastic paraplegia	H00266			DDHD	PF02862	2	2	2	2.4	2.4	2.4	100.43	0.00027352	4.0061	232320000	4	1.47573	0.175833	0.912807	3.73584	Q8NEL9	Q8NEL9	Phospholipase DDHD1	DDHD1	2794	DDHD1_HUMAN	Phospholipase DDHD1
26.8913	27.0087	25.6319	27.4913	27.8898	26.8788			cellular protein metabolic process;cellular protein modification process;ISG15-protein conjugation;negative regulation of type I interferon production;translesion synthesis;ubiquitin-dependent protein catabolic process	ISG15 transferase activity;ubiquitin binding;ubiquitin conjugating enzyme activity;ubiquitin protein ligase binding;ubiquitin-protein transferase activity	cytosol;nucleoplasm;ubiquitin ligase complex	cellular protein modification process	GO:0006464			cytosol;nucleoplasm	GO:0005654;GO:0005829	Parkinson disease;Ubiquitin mediated proteolysis;Ubiquitin system	04120;04121;05012	Parkinson disease;Ubiquitin mediated proteolysis	hsa04120;hsa05012					UQ_con	PF00179	3	3	3	28.8	28.8	28.8	17.769	0	5.8599	872270000	7	0.792567	0.348482	0.909305	1.71641	O14933	O14933	Ubiquitin/ISG15-conjugating enzyme E2 L6	UBE2L6	196	UB2L6_HUMAN	Ubiquitin/ISG15-conjugating enzyme E2 L6
23.7899	23.9457	23.9168	24.9369	24.7405	24.7007			asymmetric Golgi ribbon formation;cell adhesion molecule production;cell migration;cell proliferation;gene expression;glycoprotein biosynthetic process;Golgi organization;Golgi ribbon formation;Golgi to plasma membrane protein transport;Golgi vesicle budding;lamellipodium assembly;leukocyte tethering or rolling;negative regulation of apoptotic process;positive regulation of protein secretion;posi…	enzyme binding;phosphatidylinositol-4-phosphate binding	cytosol;endosome;Golgi apparatus;Golgi cisterna;Golgi cisterna membrane;intracellular membrane-bounded organelle;mitochondrial intermembrane space;mitochondrion;plasma membrane;trans-Golgi network	cell proliferation	GO:0008283	enzyme binding	GO:0019899	cytosol;endosome;Golgi apparatus;mitochondrion;plasma membrane	GO:0005739;GO:0005768;GO:0005794;GO:0005829;GO:0005886	Membrane trafficking	4131							GPP34	PF05719	3	2	2	15.1	10.7	10.7	33.81	0.0005237	3.1618	133920000	7	3.31774	0.130824	0.908567	10.4089	Q9H4A6	Q9H4A6	Golgi phosphoprotein 3	GOLPH3	3571	GOLP3_HUMAN	Golgi phosphoprotein 3
23.5066	24.1439	23.3998	24.0133	25.2514	24.5075			ATP hydrolysis coupled proton transport;cellular iron ion homeostasis;cellular response to increased oxygen levels;immune response;insulin receptor signaling pathway;ion transmembrane transport;regulation of macroautophagy;transferrin transport;vacuolar acidification	ATPase binding;proton-transporting ATPase activity, rotational mechanism	acrosomal vesicle;endosome membrane;integral component of membrane;lysosomal membrane;phagocytic vesicle membrane;plasma membrane;vacuolar proton-transporting V-type ATPase complex;vacuolar proton-transporting V-type ATPase, V0 domain					plasma membrane	GO:0005886	Collecting duct acid secretion;Epithelial cell signaling in Helicobacter pylori infection;Exosome;Human papillomavirus infection;Lysosome;Oxidative phosphorylation;Phagosome;Rheumatoid arthritis;Synaptic vesicle cycle;Tuberculosis;Vibrio cholerae infection	00190;04142;04145;04147;04721;04966;05110;05120;05152;05165;05323	Collecting duct acid secretion;Epithelial cell signaling in Helicobacter pylori infection;Human papillomavirus infection;Lysosome;Metabolic pathways;Oxidative phosphorylation;Phagosome;Rheumatoid arthritis;Synaptic vesicle cycle;Tuberculosis;Vibrio cholerae infection	hsa00190;hsa01100;hsa04142;hsa04145;hsa04721;hsa04966;hsa05110;hsa05120;hsa05152;hsa05165;hsa05323	Cutis laxa	H00557			V_ATPase_I	PF01496	3	3	3	4.8	4.8	4.8	98.081	0	5.1751	122250000	5	0.993497	0.262407	0.907314	2.11854	Q9Y487	Q9Y487	V-type proton ATPase 116 kDa subunit a isoform 2	ATP6V0A2	4263	VPP2_HUMAN	V-type proton ATPase 116 kDa subunit a isoform 2	-ATPase 116 kDa isoform a2
25.7775	25.9618	24.3818	NaN	26.2805	NaN			activation of GTPase activity;cellular response to insulin stimulus;intracellular protein transport;membrane organization;negative regulation of vesicle fusion;regulation of protein localization;vesicle-mediated transport	GTPase activator activity;Rab GTPase binding	cytosol;nucleus;vesicle	membrane organization;vesicle-mediated transport	GO:0016192;GO:0061024			cytosol;nucleus	GO:0005634;GO:0005829	AMPK signaling pathway;Insulin resistance;Membrane trafficking;Thyroid hormone signaling pathway	04131;04152;04919;04931	AMPK signaling pathway;Insulin resistance;Thyroid hormone signaling pathway	hsa04152;hsa04919;hsa04931					DUF3350;PID;RabGAP-TBC	PF00566;PF00640;PF11830	4	4	4	3.6	3.6	3.6	146.56	0.0005277	3.3126	226250000	6	0	0.990594	0.906853	0	O60343;Q86TI0	O60343	TBC1 domain family member 4	TBC1D4	346	TBCD1_HUMAN;TBCD4_HUMAN	TBC1 domain family member 1;TBC1 domain family member 4
27.2518	27.2727	26.8971	28.1434	28.0657	27.9289			histone H3 acetylation;negative regulation of transcription by RNA polymerase II;negative regulation of transcription, DNA-templated	DNA-binding transcription factor activity, RNA polymerase II-specific;histone binding;modification-dependent protein binding;TBP-class protein binding	Ada2/Gcn5/Ada3 transcription activator complex;mitotic spindle			histone binding	GO:0042393											YEATS	PF03366	10	10	10	9.6	9.6	9.6	150.78	0	28.522	1279900000	29	2.56564	0.112104	0.905498	6.6078	Q9ULM3	Q9ULM3	YEATS domain-containing protein 2	YEATS2	4106	YETS2_HUMAN	YEATS domain-containing protein 2 {ECO:0000305}
NaN	23.9113	NaN	24.5814	25.0483	NaN			apoptotic process;cellular response to staurosporine;execution phase of apoptosis;proteolysis	cysteine-type endopeptidase activity;cysteine-type endopeptidase activity involved in apoptotic process;cysteine-type endopeptidase activity involved in execution phase of apoptosis;cysteine-type peptidase activity;peptidase activity	cytoplasm;cytosol;nucleoplasm;nucleus			peptidase activity	GO:0008233	cytoplasm;cytosol;nucleoplasm;nucleus	GO:0005634;GO:0005654;GO:0005737;GO:0005829	Alzheimer disease;Apoptosis;Apoptosis - multiple species;Legionellosis;Non-alcoholic fatty liver disease (NAFLD);Pathways in cancer;Peptidases;Pertussis;TNF signaling pathway	01002;04210;04215;04668;04932;05010;05133;05134;05200	Alzheimer disease;Apoptosis;Apoptosis - multiple species;Legionellosis;Non-alcoholic fatty liver disease (NAFLD);Pathways in cancer;Pertussis;TNF signaling pathway	hsa04210;hsa04215;hsa04668;hsa04932;hsa05010;hsa05133;hsa05134;hsa05200							1	1	1	4.6	4.6	4.6	34.276	0.005732	1.8271	75579000	1	0	1	0.903562	0	P55210	P55210	Caspase-7;Caspase-7 subunit p20;Caspase-7 subunit p11	CASP7	1448	CASP7_HUMAN	Caspase-7	ASP-7
26.2671	27.4206	24.7182	27.0303	26.8663	27.2182			cellular response to leucine;negative regulation of TOR signaling;protein ubiquitination;ubiquitin-dependent protein catabolic process via the N-end rule pathway	leucine binding;ubiquitin protein ligase activity;zinc ion binding	cytoplasm;cytosol;proteasome complex;ubiquitin ligase complex					cytoplasm;cytosol	GO:0005737;GO:0005829	Ubiquitin system	4121			Johanson-Blizzard syndrome	H00571			ClpS;zf-UBR	PF02207;PF02617	6	6	6	5.1	5.1	5.1	200.21	0	13.801	703560000	8	0.499599	0.528928	0.90296	1.14376	Q8IWV7	Q8IWV7	E3 ubiquitin-protein ligase UBR1	UBR1	2650	UBR1_HUMAN	E3 ubiquitin-protein ligase UBR1
31.7632	31.6621	31.2034	32.5795	32.4791	32.2785			cell cycle;cellular response to DNA damage stimulus;cellular response to leukemia inhibitory factor;chromatin silencing at telomere;double-strand break repair via nonhomologous end joining;negative regulation of double-strand break repair via homologous recombination;negative regulation of transcription by RNA polymerase II;positive regulation of double-strand break repair via nonhomologous end j…		chromosome, telomeric region;condensed chromosome;cytoplasm;female pronucleus;male pronucleus;nuclear body;nuclear chromatin;nuclear membrane;nucleoplasm;nucleus;plasma membrane;site of double-strand break;spindle midzone	cell cycle	GO:0007049			cytoplasm;nucleoplasm;nucleus;plasma membrane	GO:0005634;GO:0005654;GO:0005737;GO:0005886	DNA replication proteins;Signaling pathways regulating pluripotency of stem cells	03032;04550	Signaling pathways regulating pluripotency of stem cells	hsa04550					Rif1_N	PF12231	58	58	58	28.7	28.7	28.7	274.46	0	323.31	27130000000	243	2.01887	0.144369	0.902786	4.66205	Q5UIP0	Q5UIP0	Telomere-associated protein RIF1	RIF1	2335	RIF1_HUMAN	Telomere-associated protein RIF1 {ECO:0000305}
24.1802	24.1755	22.4734	24.876	24.4612	24.1921			anterior/posterior pattern specification;negative regulation of canonical Wnt signaling pathway;positive regulation of transcription, DNA-templated;positive regulation of Wnt signaling pathway, planar cell polarity pathway;segment specification;transcription by RNA polymerase II;transcription elongation from RNA polymerase II promoter	chromatin binding;DNA-binding transcription factor activity, RNA polymerase II-specific;histone binding;lysine-acetylated histone binding;modification-dependent protein binding	chromosome;extracellular exosome;nucleoplasm;nucleus;transcription elongation factor complex			histone binding	GO:0042393	chromosome;nucleoplasm;nucleus	GO:0005634;GO:0005654;GO:0005694	Transcription machinery;Transcriptional misregulation in cancer	03021;05202	Transcriptional misregulation in cancer	hsa05202					YEATS	PF03366	2	2	2	4	4	4	63.351	0.00052342	3.1522	116830000	5	0.679511	0.403721	0.900109	1.49527	P42568	P42568	Protein AF-9	MLLT3	1199	AF9_HUMAN	Protein AF-9
24.8312	25.5115	23.723	NaN	25.6548	25.5212			peroxisome membrane biogenesis;peroxisome organization;protein import into peroxisome membrane;transmembrane transport	lipid binding;protein binding, bridging;protein dimerization activity	cytosol;endoplasmic reticulum;integral component of peroxisomal membrane;membrane;nucleoplasm;peroxisomal membrane;peroxisome;protein-containing complex;protein-lipid complex	transmembrane transport	GO:0055085	lipid binding;protein binding, bridging	GO:0008289;GO:0030674	cytosol;endoplasmic reticulum;nucleoplasm;peroxisome;protein-containing complex	GO:0005654;GO:0005777;GO:0005783;GO:0005829;GO:0032991	Membrane trafficking;Peroxisome	04131;04146	Peroxisome	hsa04146	Peroxisome biogenesis disorder;Zellweger syndrome	H00205;H01342			Peroxin-3	PF04882	2	2	2	5.1	5.1	5.1	42.139	0.00053206	3.4421	192510000	6	0.561146	0.484497	0.899456	1.33308	P56589	P56589	Peroxisomal biogenesis factor 3	PEX3	1472	PEX3_HUMAN	Peroxisomal biogenesis factor 3
25.4487	25.3584	23.547	25.6022	25.8639	25.5838			hematopoietic progenitor cell differentiation																			2	2	2	7.4	7.4	7.4	37.49	0.0036214	1.9861	263360000	1	0.648846	0.422094	0.898605	1.43554	Q8N999	Q8N999	Uncharacterized protein C12orf29	C12orf29	2750	CL029_HUMAN	Uncharacterized protein C12orf29
24.0443	26.0247	23.5	26.2303	25.8695	24.1616					extracellular space;nucleoplasm					extracellular space;nucleoplasm	GO:0005615;GO:0005654	Chromosome and associated proteins;Protein phosphatases and associated proteins	01009;03036							HUN;UBN_AB	PF08729;PF14075	2	2	2	1.6	1.6	1.6	146.09	0.0002702	3.7289	256220000	4	0.377546	0.631852	0.897498	0.899523	Q6ZU65	Q6ZU65	Ubinuclein-2	UBN2	2474	UBN2_HUMAN	Ubinuclein-2
26.5988	26.1267	26.8516	26.3049	29.8698	26.0874			apoptotic process;autophagy;axonogenesis;brain development;dendrite development;DNA metabolic process;microtubule bundle formation;microtubule cytoskeleton organization;mitochondrion transport along microtubule;nervous system development;neuron projection morphogenesis;regulation of chromatin disassembly;regulation of microtubule depolymerization	actin binding;actin filament binding;beta-tubulin binding;DNA binding;identical protein binding;microtubule binding;tubulin binding	cell junction;cell projection;cytosol;dendrite;microtubule;microtubule associated complex;neuronal cell body;nucleolus;nucleus;perinuclear region of cytoplasm;spindle;synapse	autophagy;DNA metabolic process	GO:0006259;GO:0006914	DNA binding	GO:0003677	cytosol;nucleolus;nucleus	GO:0005634;GO:0005730;GO:0005829	Cytoskeleton proteins;Protein phosphatases and associated proteins	01009;04812									7	7	7	12	12	12	112.21	0	7.4068	1431300000	6	0.290908	0.710361	0.895008	0.719207	Q66K74	Q66K74	Microtubule-associated protein 1S;MAP1S heavy chain;MAP1S light chain	MAP1S	2358	MAP1S_HUMAN	Microtubule-associated protein 1S	AP-1S
29.2849	29.2232	28.9198	29.5862	29.5129	31.0125			calcium-mediated signaling;cellular response to heat;centriole replication;ciliary basal body-plasma membrane docking;G2/M transition of mitotic cell cycle;global genome nucleotide-excision repair;microtubule cytoskeleton organization;mitotic cell cycle;mitotic cytokinesis;nucleotide-excision repair;nucleotide-excision repair, DNA damage recognition;nucleotide-excision repair, preincision complex…	calcium ion binding;G-protein beta/gamma-subunit complex binding;heterotrimeric G-protein binding;microtubule binding	centriole;centrosome;ciliary basal body;cytosol;intracellular;nucleoplasm;nucleus;photoreceptor connecting cilium;spindle pole;XPC complex	mitotic cell cycle	GO:0000278			cytosol;intracellular;nucleoplasm;nucleus	GO:0005622;GO:0005634;GO:0005654;GO:0005829	Chromosome and associated proteins;DNA repair and recombination proteins;Nucleotide excision repair	03036;03400;03420	Nucleotide excision repair	hsa03420					EF-hand_7	PF13499	8	8	8	67.4	67.4	67.4	19.738	0	84.083	5526900000	38	0.827689	0.329335	0.894587	1.78566	P41208;Q12798	P41208	Centrin-2	CETN2	1179	CETN1_HUMAN;CETN2_HUMAN	Centrin-1;Centrin-2
26.1981	25.8033	25.8637	26.8056	26.7863	26.9564			mRNA splicing, via spliceosome;negative regulation of transcription by RNA polymerase II;negative regulation of transcription, DNA-templated;regulation of transcription, DNA-templated;spliceosomal complex assembly	DNA-binding transcription repressor activity, RNA polymerase II-specific;RNA polymerase II proximal promoter sequence-specific DNA binding	cytosol;nucleolus;nucleoplasm;nucleus;U2-type post-mRNA release spliceosomal complex					cytosol;nucleolus;nucleoplasm;nucleus	GO:0005634;GO:0005654;GO:0005730;GO:0005829	Transcription factors	3000							GCFC	PF07842	8	8	8	11.8	11.8	11.8	89.384	0	28.236	559860000	17	2.58135	0.119831	0.894407	6.67236	P16383	P16383	GC-rich sequence DNA-binding factor 2	GCFC2	834	GCFC2_HUMAN	GC-rich sequence DNA-binding factor 2
24.091	23.478	NaN	25.0302	24.423	24.5835			actin filament bundle assembly;cell migration;cholesterol homeostasis;cholesterol metabolic process;intestinal cholesterol absorption;negative regulation of actin filament depolymerization;ruffle organization	actin filament binding;actin monomer binding;cadherin binding;metal ion binding	actin cytoskeleton;brush border membrane;cleavage furrow;cytosol;focal adhesion;plasma membrane;ruffle;stress fiber					cytosol;plasma membrane	GO:0005829;GO:0005886	Cytoskeleton proteins	4812							LIM	PF00412	3	2	2	4.7	3.8	3.8	85.225	0.00052383	3.1671	111450000	3	1.14367	0.219151	0.894383	2.73176	Q9UHB6	Q9UHB6	LIM domain and actin-binding protein 1	LIMA1	4006	LIMA1_HUMAN	LIM domain and actin-binding protein 1
25.7013	24.6051	23.4456	24.2242	24.4866	27.7193			adherens junction organization;bundle of His cell-Purkinje myocyte adhesion involved in cell communication;cell-cell adhesion;cornification;desmosome organization;epidermis development;intermediate filament cytoskeleton organization;intermediate filament organization;keratinization;keratinocyte differentiation;neutrophil degranulation;peptide cross-linking;protein localization to adherens junctio…	cell adhesion molecule binding;cell adhesive protein binding involved in bundle of His cell-Purkinje myocyte communication;protein binding, bridging;protein kinase C binding;RNA binding;scaffold protein binding;structural constituent of cytoskeleton;structural molecule activity	basolateral plasma membrane;cornified envelope;cytoplasm;desmosome;extracellular exosome;fascia adherens;ficolin-1-rich granule membrane;intercalated disc;intermediate filament;membrane;nucleus;plasma membrane			protein binding, bridging;RNA binding;structural molecule activity	GO:0003723;GO:0005198;GO:0030674	cytoplasm;nucleus;plasma membrane	GO:0005634;GO:0005737;GO:0005886	Arrhythmogenic right ventricular cardiomyopathy (ARVC);Cytoskeleton proteins;Exosome	04147;04812;05412	Arrhythmogenic right ventricular cardiomyopathy (ARVC)	hsa05412	Arrhythmogenic right ventricular cardiomyopathy;Carvajal syndrome;Epidermolysis bullosa simplex;Skin fragility-woolly hair syndrome;Striate palmoplantar keratoderma	H00293;H00584;H00717;H00893;H02094			Plectin	PF00681	4	4	4	1.3	1.3	1.3	331.77	0.0066603	1.7823	355580000	3	0.275973	0.725375	0.892701	0.687254	P15924	P15924	Desmoplakin	DSP	829	DESP_HUMAN	Desmoplakin	P
24.146	24.3487	23.943	26.2724	24.6289	24.2099			protein localization to Golgi apparatus;protein localization to plasma membrane;regulation of defense response to virus by virus	ion channel binding	COPI-coated vesicle;cytosol;Golgi apparatus					cytosol;Golgi apparatus	GO:0005794;GO:0005829	Membrane trafficking	4131			Autosomal dominant mental retardation	H00773			Pacs-1	PF10254	1	1	1	1.3	1.3	1.3	104.9	0.0081718	1.5285	182460000	1	0.626458	0.439097	0.891141	1.39194	Q6VY07	Q6VY07	Phosphofurin acidic cluster sorting protein 1	PACS1	2456	PACS1_HUMAN	Phosphofurin acidic cluster sorting protein 1	ACS-1
31.276	31.394	30.996	32.0437	32.297	31.9919			cell cycle;interstrand cross-link repair;positive regulation of protein ubiquitination	DNA binding;DNA polymerase binding	cytosol;membrane;nucleoplasm	cell cycle	GO:0007049	DNA binding	GO:0003677	cytosol;nucleoplasm	GO:0005654;GO:0005829	DNA repair and recombination proteins;Fanconi anemia pathway	03400;03460	Fanconi anemia pathway	hsa03460	Fanconi anemia	H00238			FANCI_HD1;FANCI_HD2;FANCI_S1;FANCI_S1-cap;FANCI_S2;FANCI_S3;FANCI_S4	PF14674;PF14675;PF14676;PF14677;PF14678;PF14679;PF14680	43	43	43	38.3	38.3	38.3	149.32	0	323.31	21538000000	181	2.37999	0.105491	0.888885	5.88449	Q9NVI1	Q9NVI1	Fanconi anemia group I protein	FANCI	3812	FANCI_HUMAN	Fanconi anemia group I protein	rotein FACI
29.8866	30.0519	29.2497	30.3556	30.6688	30.8299			chromatin organization;negative regulation of chromatin silencing;positive regulation of transcription by RNA polymerase II;positive regulation of transcription, DNA-templated;regulation of transcription by RNA polymerase II	ATP binding;ATPase activity;chromatin binding;histone binding	extracellular exosome;nucleoplasm;nucleus			ATPase activity;histone binding	GO:0016887;GO:0042393	nucleoplasm;nucleus	GO:0005634;GO:0005654	Enzymes with EC numbers	99980							AAA;Bromodomain	PF00004;PF00439	29	29	28	22.7	22.7	22.1	158.55	0	87.783	7733600000	78	1.4653	0.17772	0.888721	3.15789	Q6PL18	Q6PL18	ATPase family AAA domain-containing protein 2	ATAD2	2440	ATAD2_HUMAN	ATPase family AAA domain-containing protein 2
26.1358	24.7475	23.7179	26.1685	25.3031	25.7914			negative regulation of transcription by RNA polymerase II;negative regulation of transcription, DNA-templated;positive regulation of chromatin binding;positive regulation of telomerase activity;positive regulation of telomere maintenance via telomerase;positive regulation of transcription, DNA-templated;regulation of telomerase activity	DNA-binding transcription factor activity, RNA polymerase II-specific;DNA-binding transcription repressor activity, RNA polymerase II-specific;double-stranded telomeric DNA binding;identical protein binding;protein-containing complex binding;sequence-specific DNA binding;telomeric DNA binding	Cajal body;cytoplasm;cytosol;nuclear body;nuclear chromosome, telomeric region;nucleoplasm;nucleus;PML body					cytoplasm;cytosol;nucleoplasm;nucleus	GO:0005634;GO:0005654;GO:0005737;GO:0005829									HNF-1_N;Homeodomain	PF00046;PF04814	3	3	3	9	9	9	47.278	0.00027503	4.136	290590000	8	0.524417	0.510096	0.887276	1.19259	Q6NT76	Q6NT76	Homeobox-containing protein 1	HMBOX1	2394	HMBX1_HUMAN	Homeobox-containing protein 1 {ECO:0000303|PubMed:16825764}
27.7969	28.1146	27.5062	28.8917	28.63	28.5574			cell division;double-strand break repair;mitotic cell cycle;mitotic chromosome condensation;mitotic metaphase plate congression;mitotic sister chromatid cohesion;positive regulation of exit from mitosis;regulation of cohesin loading	chromatin binding;protein-containing complex binding	chromosome;chromosome, centromeric region;cohesin complex;cytoplasm;cytosol;nuclear chromatin;nucleoplasm;nucleus	cell division;mitotic cell cycle	GO:0000278;GO:0051301			chromosome;cytoplasm;cytosol;nucleoplasm;nucleus	GO:0005634;GO:0005654;GO:0005694;GO:0005737;GO:0005829	Chromosome and associated proteins;MicroRNAs in cancer	03036;05206	MicroRNAs in cancer	hsa05206					Sororin	PF09666	7	7	7	36.5	36.5	36.5	27.6	0	23.908	2022900000	19	1.92277	0.153421	0.887148	4.37235	Q96FF9	Q96FF9	Sororin	CDCA5	3117	CDCA5_HUMAN	Sororin
24.3325	24.6299	23.8411	25.2678	24.8098	25.374			angiogenesis;definitive hemopoiesis;eye development;lens morphogenesis in camera-type eye;locomotory behavior;megakaryocyte development;negative regulation of cardiac muscle cell proliferation;negative regulation of myeloid cell differentiation;negative regulation of neuron differentiation;negative regulation of transcription by RNA polymerase II;pancreas development;positive regulation of cardia…	chromatin binding;DNA binding;DNA-binding transcription activator activity, RNA polymerase II-specific;DNA-binding transcription factor activity;DNA-binding transcription factor activity, RNA polymerase II-specific;protein heterodimerization activity;RNA polymerase II proximal promoter sequence-specific DNA binding;sequence-specific DNA binding;transcription coregulator activity;transcription cor…	nucleus;perinuclear region of cytoplasm;transcription factor complex			DNA binding;DNA-binding transcription factor activity;transcription factor binding	GO:0003677;GO:0003700;GO:0008134	nucleus	GO:0005634	Signaling pathways regulating pluripotency of stem cells;Transcription factors;Transcriptional misregulation in cancer	03000;04550;05202	Signaling pathways regulating pluripotency of stem cells;Transcriptional misregulation in cancer	hsa04550;hsa05202					Homeobox_KN;Meis_PKNOX_N	PF05920;PF16493	1	1	1	6.2	6.2	6.2	43.016	0.00027663	4.238	175410000	6	1.42685	0.175676	0.882711	3.06641	O00470;O14770	O00470;O14770	Homeobox protein Meis1;Homeobox protein Meis2	MEIS1;MEIS2	139	MEIS1_HUMAN;MEIS2_HUMAN	Homeobox protein Meis1;Homeobox protein Meis2
29.971	29.7488	29.5295	30.6768	30.857	30.3606			antigen processing and presentation of exogenous peptide antigen via MHC class II;attachment of mitotic spindle microtubules to kinetochore;cell division;cell proliferation;establishment or maintenance of microtubule cytoskeleton polarity;metaphase plate congression;microtubule depolymerization;microtubule-based movement;mitotic cell cycle;mitotic metaphase plate congression;regulation of chromos…	ATP binding;ATPase activity;centromeric DNA binding;microtubule binding;microtubule motor activity;microtubule plus-end binding	centrosome;chromosome, centromeric region;condensed chromosome kinetochore;cytosol;intercellular bridge;kinesin complex;kinetochore;membrane;microtubule;microtubule cytoskeleton;microtubule plus-end;mitotic spindle;nucleolus;nucleus	cell division;cell proliferation;mitotic cell cycle	GO:0000278;GO:0008283;GO:0051301	ATPase activity	GO:0016887	cytosol;nucleolus;nucleus	GO:0005634;GO:0005730;GO:0005829	Chromosome and associated proteins;Cytoskeleton proteins	03036;04812							Kinesin	PF00225	17	16	16	27.3	26.1	26.1	81.312	0	183.31	7769400000	68	1.98725	0.148683	0.881662	4.56522	Q99661;Q8N4N8	Q99661	Kinesin-like protein KIF2C	KIF2C	3297	KIF2B_HUMAN;KIF2C_HUMAN	Kinesin-like protein KIF2B;Kinesin-like protein KIF2C
25.1353	24.8625	23.4251	25.4952	25.2385	25.3244			cellular response to DNA damage stimulus;DNA repair;response to ionizing radiation		nucleoplasm;nucleus;SOSS complex					nucleoplasm;nucleus	GO:0005634;GO:0005654									SOSSC	PF15925	3	3	3	34.6	34.6	34.6	11.425	0	7.5247	207510000	7	0.753293	0.368399	0.878382	1.63934	Q9NRY2	Q9NRY2	SOSS complex subunit C	INIP	3762	SOSSC_HUMAN	SOSS complex subunit C
25.011	25.134	24.6502	24.6007	26.8669	25.962			cellular response to drug;histone dephosphorylation;intrinsic apoptotic signaling pathway;negative regulation of cell-cell adhesion mediated by cadherin;negative regulation of peptidyl-serine phosphorylation;negative regulation of protein kinase activity;negative regulation of protein kinase activity by regulation of protein phosphorylation;negative regulation of protein transport;negative regula…	calmodulin-dependent protein phosphatase activity;magnesium-dependent protein serine/threonine phosphatase activity;metal ion binding;protein serine/threonine phosphatase activity;protein tyrosine/serine/threonine phosphatase activity	cytosol;perinuclear region of cytoplasm;protein-containing complex					cytosol;protein-containing complex	GO:0005829;GO:0032991	Protein phosphatases and associated proteins	1009							PP2C	PF00481	2	2	2	4.8	4.8	4.8	49.83	0	5.5289	310160000	4	0.580362	0.473295	0.878141	1.30207	P49593	P49593	Protein phosphatase 1F	PPM1F	1291	PPM1F_HUMAN	Protein phosphatase 1F
32.7838	32.6876	32.5323	33.7328	33.5382	33.3632			apoptotic process;cellular defense response;cellular response to cadmium ion;cellular response to reactive oxygen species;innate immune response;positive regulation of epidermal growth factor-activated receptor activity;positive regulation of JNK cascade;positive regulation of p38MAPK cascade;positive regulation of phosphatidylinositol 3-kinase signaling;positive regulation of transcription, DNA-…	electron transfer activity;phosphatidylinositol binding;phosphatidylinositol-3,4-bisphosphate binding;SH3 domain binding;superoxide-generating NADPH oxidase activator activity;superoxide-generating NADPH oxidase activity	cytosol;dendrite;extrinsic component of membrane;Golgi apparatus;NADPH oxidase complex;neuronal cell body;phagolysosome;plasma membrane;rough endoplasmic reticulum					cytosol;Golgi apparatus;plasma membrane	GO:0005794;GO:0005829;GO:0005886	Chemokine signaling pathway;Fc gamma R-mediated phagocytosis;Fluid shear stress and atherosclerosis;Leishmaniasis;Leukocyte transendothelial migration;Membrane trafficking;Osteoclast differentiation;Phagosome	04062;04131;04145;04380;04666;04670;05140;05418	Chemokine signaling pathway;Fc gamma R-mediated phagocytosis;Fluid shear stress and atherosclerosis;Leishmaniasis;Leukocyte transendothelial migration;Osteoclast differentiation;Phagosome	hsa04062;hsa04145;hsa04380;hsa04666;hsa04670;hsa05140;hsa05418	Chronic granulomatous disease;Gluconobacter infection	H00098;H01167			NECFESHC;p47_phox_C;PX;SH3_1	PF00018;PF00787;PF08944;PF16621	34	34	34	76.9	76.9	76.9	44.681	0	323.31	58322000000	277	2.6055	0.12209	0.876809	6.7726	P14598;A6NI72;A8MVU1	P14598;A6NI72;A8MVU1	Neutrophil cytosol factor 1;Putative neutrophil cytosol factor 1B;Putative neutrophil cytosol factor 1C	NCF1;NCF1B;NCF1C	807	NCF1_HUMAN;NCF1B_HUMAN;NCF1C_HUMAN	Neutrophil cytosol factor 1;Putative neutrophil cytosol factor 1B;Putative neutrophil cytosol factor 1C	CF-1;CF-1B;CF-1C
25.1605	24.7666	24.4471	25.4306	25.409	26.1642			blastocyst development;positive regulation of transcription by RNA polymerase II;regulation of transcription by RNA polymerase II;stem cell population maintenance	DNA-directed 5'-3' RNA polymerase activity;transcription coactivator activity;transcription coregulator activity;ubiquitin protein ligase activity	mediator complex;ubiquitin ligase complex							Transcription machinery	3021							Med21	PF11221	2	2	2	23.6	23.6	23.6	15.564	0	8.4591	253890000	7	1.27387	0.19698	0.876507	2.71563	Q13503	Q13503	Mediator of RNA polymerase II transcription subunit 21	MED21	1927	MED21_HUMAN	Mediator of RNA polymerase II transcription subunit 21
29.5551	29.4439	29.3206	30.4904	30.3291	30.1271			chromosome segregation;mitotic cytokinesis;mitotic sister chromatid segregation;regulation of mitotic cytokinesis		central element;chromocenter;chromosome, centromeric region;condensed chromosome kinetochore;cytosol;kinetochore;lateral element;microtubule;midbody;nuclear body;nucleoplasm;nucleus;pericentric heterochromatin;protein-containing complex;spindle	chromosome segregation	GO:0007059			cytosol;nucleoplasm;nucleus;protein-containing complex	GO:0005634;GO:0005654;GO:0005829;GO:0032991	Chromosome and associated proteins	3036							INCENP_ARK-bind;INCENP_N	PF03941;PF12178	21	21	21	24.9	24.9	24.9	105.43	0	84.295	6219400000	74	2.65978	0.129153	0.875648	7.00279	Q9NQS7	Q9NQS7	Inner centromere protein	INCENP	3733	INCE_HUMAN	Inner centromere protein
24.7961	26.5552	25.7956	26.6371	26.866	26.2656			base-excision repair;base-excision repair, AP site formation via deaminated base removal;depyrimidination;DNA repair;negative regulation of apoptotic process;positive regulation of isotype switching;somatic hypermutation of immunoglobulin genes;somatic recombination of immunoglobulin gene segments;viral process	damaged DNA binding;ribosomal small subunit binding;uracil DNA N-glycosylase activity	mitochondrion;nucleoplasm;nucleus					mitochondrion;nucleoplasm;nucleus	GO:0005634;GO:0005654;GO:0005739	Base excision repair;DNA repair and recombination proteins;Primary immunodeficiency	03400;03410;05340	Base excision repair;Primary immunodeficiency	hsa03410;hsa05340	Hyper IgM syndromes, autosomal recessive type	H00086			UDG	PF03167	3	3	3	15.7	15.7	15.7	34.645	0	5.5826	493340000	8	0.744731	0.371383	0.87393	1.62258	P13051	P13051	Uracil-DNA glycosylase	UNG	781	UNG_HUMAN	Uracil-DNA glycosylase {ECO:0000255|HAMAP-Rule:MF_03166}	DG {ECO:0000255|HAMAP-Rule:MF_03166}
27.695	27.6117	28.0435	28.7239	28.8575	28.3765			neutrophil degranulation;sodium ion transport		extracellular region;ficolin-1-rich granule lumen;nucleus					extracellular region;nucleus	GO:0005576;GO:0005634	Ubiquitin system	4121							COMM_domain	PF07258	5	5	5	33.8	33.8	33.8	22.151	0	15.639	1977300000	21	1.95117	0.153953	0.86925	4.45656	Q9UBI1	Q9UBI1	COMM domain-containing protein 3	COMMD3	3963	COMD3_HUMAN	COMM domain-containing protein 3
30.5752	30.6397	30.5729	31.6112	31.4225	31.359			actomyosin structure organization;cellular response to mechanical stimulus;cytoskeleton organization;epithelial cell differentiation;interleukin-12-mediated signaling pathway;negative regulation of ATPase activity;negative regulation of vascular smooth muscle cell proliferation;neutrophil degranulation;regulation of actin filament-based process;regulation of smooth muscle contraction	actin binding;cadherin binding;cadherin binding involved in cell-cell adhesion;calmodulin binding;microtubule binding	actin cytoskeleton;cell-cell adherens junction;cell-cell junction;cytoskeleton;cytosol;dendritic spine;extracellular region;focal adhesion;membrane;neuronal cell body;postsynaptic density;specific granule lumen;stress fiber;tertiary granule lumen	cytoskeleton organization	GO:0007010			cytoskeleton;cytosol;extracellular region	GO:0005576;GO:0005829;GO:0005856									Calponin;CH	PF00307;PF00402	12	12	12	33	33	33	33.697	0	222.84	13783000000	73	3.41295	0.1184	0.868295	11.0128	Q99439;Q15417;P51911	Q99439	Calponin-2	CNN2	3268	CNN1_HUMAN;CNN2_HUMAN;CNN3_HUMAN	Calponin-1;Calponin-2;Calponin-3
26.9476	26.8186	25.6275	27.5778	27.054	27.3626			aging;apoptotic process;apoptotic signaling pathway;brain development;cellular response to mechanical stimulus;DNA damage response, signal transduction by p53 class mediator resulting in cell cycle arrest;ectopic germ cell programmed cell death;execution phase of apoptosis;extrinsic apoptotic signaling pathway in absence of ligand;intrinsic apoptotic signaling pathway in response to DNA damage;lu…	cysteine-type endopeptidase activity;cysteine-type endopeptidase activity involved in apoptotic process;cysteine-type endopeptidase activity involved in execution phase of apoptosis;enzyme binding;identical protein binding;protein domain specific binding	cytoplasm;cytosol;membrane;mitochondrion;nucleus	aging	GO:0007568	enzyme binding	GO:0019899	cytoplasm;cytosol;mitochondrion;nucleus	GO:0005634;GO:0005737;GO:0005739;GO:0005829	Apoptosis;Peptidases;Protein phosphatases and associated proteins	01002;01009;04210	Apoptosis	hsa04210					CARD	PF00619	3	3	3	9.7	9.7	9.7	50.685	0	32.34	811860000	10	0.905305	0.293254	0.866929	1.94009	P42575	P42575	Caspase-2;Caspase-2 subunit p18;Caspase-2 subunit p13;Caspase-2 subunit p12	CASP2	1201	CASP2_HUMAN	Caspase-2	ASP-2
24.8545	26.2651	25.5182	26.0684	26.5429	26.6262			hyaluronan catabolic process;regulation of G2/M transition of mitotic cell cycle	hyaluronic acid binding	cell surface;centrosome;cytosol;membrane;microtubule cytoskeleton;plasma membrane					cytosol;plasma membrane	GO:0005829;GO:0005886	CD molecules;ECM-receptor interaction;Glycosaminoglycan binding proteins	00536;04090;04512	ECM-receptor interaction	hsa04512					HMMR_C;HMMR_N	PF15905;PF15908	5	5	5	8.4	8.4	8.4	84.099	0	11.19	430750000	9	0.913383	0.292201	0.866535	1.9563	O75330	O75330	Hyaluronan mediated motility receptor	HMMR	405	HMMR_HUMAN	Hyaluronan mediated motility receptor
27.3262	26.9431	25.9863	27.5477	27.907	27.3983			DNA repair;DNA replication;DNA-dependent DNA replication;error-prone translesion synthesis;G1/S transition of mitotic cell cycle	DNA binding;DNA-directed DNA polymerase activity	epsilon DNA polymerase complex;intracellular membrane-bounded organelle;nuclear body;nucleoplasm			DNA binding	GO:0003677	nucleoplasm	GO:0005654	Base excision repair;DNA repair and recombination proteins;DNA replication;DNA replication proteins;Nucleotide excision repair	03030;03032;03400;03410;03420	Base excision repair;DNA replication;Nucleotide excision repair	hsa03030;hsa03410;hsa03420					DNA_pol_E_B;Dpoe2NT	PF04042;PF12213	6	6	6	18.2	18.2	18.2	59.536	0	15.031	988530000	13	0.950906	0.278638	0.86579	2.03192	P56282	P56282	DNA polymerase epsilon subunit 2	POLE2	1468	DPOE2_HUMAN	DNA polymerase epsilon subunit 2
NaN	25.6005	25.1017	25.8391	26.5925	26.2178			lipid metabolic process;phosphatidylcholine biosynthetic process;phosphatidylethanolamine biosynthetic process	diacylglycerol cholinephosphotransferase activity;ethanolaminephosphotransferase activity;metal ion binding;phosphotransferase activity, for other substituted phosphate groups	endoplasmic reticulum membrane;Golgi apparatus;integral component of membrane;nuclear membrane	lipid metabolic process	GO:0006629			Golgi apparatus	GO:0005794	Ether lipid metabolism;Glycerophospholipid metabolism;Phosphonate and phosphinate metabolism	00440;00564;00565	Ether lipid metabolism;Glycerophospholipid metabolism;Metabolic pathways;Phosphonate and phosphinate metabolism	hsa00440;hsa00564;hsa00565;hsa01100					CDP-OH_P_transf	PF01066	2	2	2	4.8	4.8	4.8	46.553	0.0081738	1.5331	326140000	5	1.08348	0.232771	0.865376	2.56973	Q9Y6K0	Q9Y6K0	Choline/ethanolaminephosphotransferase 1	CEPT1	4345	CEPT1_HUMAN	Choline/ethanolaminephosphotransferase 1	CEPT1
28.0507	27.8848	25.7643	28.1876	28.0658	28.0387			mRNA splicing, via spliceosome;RNA splicing	RNA binding;zinc ion binding	nucleoplasm;U12-type spliceosomal complex			RNA binding	GO:0003723	nucleoplasm	GO:0005654	Spliceosome	3041							RRM_1;zf-CCHC	PF00076;PF00098	3	3	3	19.8	19.8	19.8	24.591	0	27.572	1445300000	9	0.51381	0.517787	0.864128	1.17174	Q8TBF4	Q8TBF4	Zinc finger CCHC-type and RNA-binding motif-containing protein 1	ZCRB1	2834	ZCRB1_HUMAN	Zinc finger CCHC-type and RNA-binding motif-containing protein 1
24.8984	25.525	25.9941	26.2113	26.2053	26.5905			post-translational protein modification;protein ubiquitination		Cul4-RING E3 ubiquitin ligase complex;nucleoplasm					nucleoplasm	GO:0005654	Ubiquitin system	4121							WD40	PF00400	5	5	5	5.9	5.9	5.9	103.96	0	8.4973	402520000	6	1.18651	0.212352	0.863199	2.52389	Q96JK2	Q96JK2	DDB1- and CUL4-associated factor 5	DCAF5	3174	DCAF5_HUMAN	DDB1- and CUL4-associated factor 5
29.0457	29.1157	28.7555	29.9723	29.9251	29.6086			protein dephosphorylation	protein serine/threonine phosphatase activity	nucleolus;nucleus					nucleolus;nucleus	GO:0005634;GO:0005730	Protein phosphatases and associated proteins	1009							NIF;ubiquitin	PF00240;PF03031	12	12	12	33.3	33.3	33.3	36.804	0	43.455	4480300000	62	2.25553	0.122719	0.863006	5.4375	Q8WVY7	Q8WVY7	Ubiquitin-like domain-containing CTD phosphatase 1	UBLCP1	2901	UBCP1_HUMAN	Ubiquitin-like domain-containing CTD phosphatase 1
29.9051	29.8014	28.8673	30.4199	30.4594	30.2807			nervous system development;positive regulation of apoptotic process;rRNA processing	RNA binding	cytoplasm;extracellular space;nucleolus;nucleoplasm;small-subunit processome			RNA binding	GO:0003723	cytoplasm;extracellular space;nucleolus;nucleoplasm	GO:0005615;GO:0005654;GO:0005730;GO:0005737	Ribosome biogenesis	3009							Utp11	PF03998	16	16	16	47	47	47	30.446	0	48.388	6648000000	63	1.21126	0.209096	0.862092	2.57764	Q9Y3A2	Q9Y3A2	Probable U3 small nucleolar RNA-associated protein 11	UTP11L	4226	UTP11_HUMAN	Probable U3 small nucleolar RNA-associated protein 11	3 snoRNA-associated protein 11
25.5309	25.8144	25.4408	26.4456	26.6415	26.2846			cellular response to DNA damage stimulus	DNA binding;DNA-binding transcription factor activity, RNA polymerase II-specific;metal ion binding	nucleus			DNA binding	GO:0003677	nucleus	GO:0005634	Ubiquitin system	4121							BTB;zf-C2H2	PF00096;PF00651	3	3	3	5.3	5.3	5.3	69.743	0	14.595	430860000	13	2.31385	0.118632	0.86188	5.64337	Q9Y2D9;Q9UFB7	Q9Y2D9	Zinc finger protein 652	ZNF652	4185	ZBT47_HUMAN;ZN652_HUMAN	Zinc finger and BTB domain-containing protein 47;Zinc finger protein 652
24.5203	NaN	24.1877	25.7146	24.7908	25.1409			chromatin organization;regulation of lipid metabolic process	ATP binding;DNA binding;helicase activity	cytoplasm;nucleoplasm			DNA binding;helicase activity	GO:0003677;GO:0004386	cytoplasm;nucleoplasm	GO:0005654;GO:0005737	Chromosome and associated proteins	3036							BRK;Chromo;Helicase_C;SNF2_N	PF00176;PF00271;PF00385;PF07533	6	3	3	2.6	1.7	1.7	326.02	0.0012697	2.6692	164260000	2	0.992415	0.263122	0.861432	2.33416	Q3L8U1	Q3L8U1	Chromodomain-helicase-DNA-binding protein 9	CHD9	2233	CHD9_HUMAN	Chromodomain-helicase-DNA-binding protein 9	HD-9
31.7547	31.7921	31.394	33.1276	32.3401	32.0508			positive regulation of transcription by RNA polymerase II;ribosome biogenesis;transcription by RNA polymerase II	DNA binding;DNA-binding transcription activator activity, RNA polymerase II-specific;DNA-binding transcription factor activity, RNA polymerase II-specific;RNA binding;RNA polymerase II proximal promoter sequence-specific DNA binding	nucleus	ribosome biogenesis	GO:0042254	DNA binding;RNA binding	GO:0003677;GO:0003723	nucleus	GO:0005634	Ribosome biogenesis	3009							CBF	PF03914	38	38	38	39.8	39.8	39.8	120.97	0	323.31	29433000000	249	1.16805	0.215198	0.859212	2.48409	Q03701	Q03701	CCAAT/enhancer-binding protein zeta	CEBPZ	1759	CEBPZ_HUMAN	CCAAT/enhancer-binding protein zeta
29.7114	30.0684	29.4614	30.7052	30.6809	30.4294			ribosome biogenesis		aggresome;midbody;nucleolus	ribosome biogenesis	GO:0042254			nucleolus	GO:0005730	Ribosome biogenesis	3009							Urb2	PF10441	29	29	29	22	22	22	170.54	0	85.604	7662300000	88	1.91737	0.151776	0.858111	4.35646	Q14146	Q14146	Unhealthy ribosome biogenesis protein 2 homolog	URB2	1978	URB2_HUMAN	Unhealthy ribosome biogenesis protein 2 homolog
30.7387	30.5153	30.2822	31.5989	31.35	31.1545			establishment of mitotic spindle localization;mitotic chromosome condensation;mitotic cytokinesis;mitotic sister chromatid segregation;positive regulation of mitotic nuclear division	DNA binding;microtubule binding;RNA binding	chromosome;cytoplasm;mitotic spindle;nucleolus;spindle microtubule			DNA binding;RNA binding	GO:0003677;GO:0003723	chromosome;cytoplasm;nucleolus	GO:0005694;GO:0005730;GO:0005737									NUSAP	PF16006	19	19	19	45.6	45.6	45.6	49.451	0	150.9	13012000000	100	2.01401	0.14402	0.855754	4.64709	Q9BXS6	Q9BXS6	Nucleolar and spindle-associated protein 1	NUSAP1	3452	NUSAP_HUMAN	Nucleolar and spindle-associated protein 1	uSAP
26.354	25.0705	26.4852	26.9891	26.9763	26.5109			muscle cell differentiation;negative regulation of T cell proliferation;neural tube closure;positive regulation of cytokine secretion;positive regulation of interleukin-2 biosynthetic process;positive regulation of phosphorylation;regulation of gene expression, epigenetic;regulation of proteasomal ubiquitin-dependent protein catabolic process;vasculogenesis	hepatocyte growth factor receptor binding;ubiquitin protein ligase binding;ubiquitin-protein transferase inhibitor activity	Cul2-RING ubiquitin ligase complex;Cul3-RING ubiquitin ligase complex;Cul4A-RING E3 ubiquitin ligase complex;cullin-RING ubiquitin ligase complex;cytoplasm;intracellular					cytoplasm;intracellular	GO:0005622;GO:0005737	Ubiquitin system	4121			Venous malformations	H00531			Kinetochor_Ybp2	PF08568	5	5	5	9.3	9.3	9.3	68.207	0	4.9233	575820000	2	0.829943	0.328313	0.85552	1.79012	Q92990	Q92990	Glomulin	GLMN	3006	GLMN_HUMAN	Glomulin
25.9741	25.7322	23.4944	26.3459	26.1186	25.3			histone H2A acetylation;histone H4 acetylation;negative regulation of G0 to G1 transition;negative regulation of gene expression, epigenetic;negative regulation of transcription by RNA polymerase II;negative regulation of transcription, DNA-templated;positive regulation of transcription by RNA polymerase II;positive regulation of transcription, DNA-templated;regulation of growth;regulation of tra…		NuA4 histone acetyltransferase complex;nuclear membrane;nucleoplasm;nucleus;Piccolo NuA4 histone acetyltransferase complex					nucleoplasm;nucleus	GO:0005634;GO:0005654	Chromosome and associated proteins	3036							E_Pc_C;EPL1	PF06752;PF10513	4	4	4	5.3	5.3	5.3	93.462	0	5.1299	332930000	6	0.429425	0.588373	0.854584	1.00437	Q9H2F5	Q9H2F5	Enhancer of polycomb homolog 1	EPC1	3540	EPC1_HUMAN	Enhancer of polycomb homolog 1
28.9746	28.8848	29.1378	29.8499	29.8688	29.8399			positive regulation of ubiquitin-protein transferase activity;protein neddylation	cullin family protein binding;ubiquitin conjugating enzyme binding;ubiquitin-like protein binding	nucleus;ubiquitin ligase complex			ubiquitin-like protein binding	GO:0032182	nucleus	GO:0005634	Ubiquitin system	4121							Cullin_binding	PF03556	11	11	11	47.7	47.7	47.7	27.508	0	43.662	4522800000	35	3.47982	0.102286	0.853819	11.4566	Q9BTE7;Q92564	Q9BTE7	DCN1-like protein 5	DCUN1D5	3378	DCNL4_HUMAN;DCNL5_HUMAN	DCN1-like protein 4;DCN1-like protein 5
28.3995	28.255	28.3709	29.1584	29.4032	29.0227			chromosome segregation;chromosome separation;DNA replication;DNA topological change;meiotic cell cycle;mitochondrial DNA metabolic process	DNA binding;DNA topoisomerase activity;DNA topoisomerase type I activity;RNA binding;single-stranded DNA binding;zinc ion binding	chromosome;condensed chromosome;mitochondrion;nucleoplasm;nucleus;PML body	chromosome segregation	GO:0007059	DNA binding;RNA binding	GO:0003677;GO:0003723	chromosome;mitochondrion;nucleoplasm;nucleus	GO:0005634;GO:0005654;GO:0005694;GO:0005739	DNA repair and recombination proteins;DNA replication proteins;Fanconi anemia pathway;Homologous recombination	03032;03400;03440;03460	Fanconi anemia pathway;Homologous recombination	hsa03440;hsa03460					Topoisom_bac;Toprim;zf-C4_Topoisom;zf-GRF	PF01131;PF01396;PF01751;PF06839	12	12	12	13.2	13.2	13.2	112.37	0	34.552	2876100000	35	2.68685	0.136291	0.852948	7.12011	Q13472;O95985	Q13472	DNA topoisomerase 3-alpha	TOP3A	1923	TOP3A_HUMAN;TOP3B_HUMAN	DNA topoisomerase 3-alpha;DNA topoisomerase 3-beta-1
29.6279	29.6527	29.1578	30.373	30.2523	30.3717			positive regulation of gene expression, epigenetic;rRNA transcription;termination of RNA polymerase I transcription;transcription initiation from RNA polymerase I promoter;transmembrane receptor protein tyrosine kinase signaling pathway	DNA-directed 5'-3' RNA polymerase activity;RNA binding	chromosome;cytosol;fibrillar center;mitochondrion;nucleolus;nucleoplasm;nucleus;RNA polymerase I transcription factor complex			RNA binding	GO:0003723	chromosome;cytosol;mitochondrion;nucleolus;nucleoplasm;nucleus	GO:0005634;GO:0005654;GO:0005694;GO:0005730;GO:0005739;GO:0005829									RNA_polI_A34	PF08208	15	15	15	52	52	52	54.985	0	207.29	6331200000	63	2.16837	0.120052	0.852859	5.14106	O15446	O15446	DNA-directed RNA polymerase I subunit RPA34	CD3EAP	250	RPA34_HUMAN	DNA-directed RNA polymerase I subunit RPA34
29.6696	29.8839	29.1795	30.4498	30.5455	30.2948			anterograde axonal transport;antigen processing and presentation of exogenous peptide antigen via MHC class II;microtubule-based movement;mitotic cytokinesis;mitotic spindle midzone assembly;mitotic spindle organization;organelle organization;retrograde vesicle-mediated transport, Golgi to endoplasmic reticulum	ATP binding;ATPase activity;DNA binding;microtubule binding;microtubule motor activity	axon cytoplasm;chromosome;cytoplasm;cytosol;intercellular bridge;kinesin complex;male germ cell nucleus;membrane;microtubule;midbody;nuclear matrix;nucleoplasm;spindle microtubule			ATPase activity;DNA binding	GO:0003677;GO:0016887	chromosome;cytoplasm;cytosol;nucleoplasm	GO:0005654;GO:0005694;GO:0005737;GO:0005829	Cytoskeleton proteins	4812			X-linked mental retardation	H00480			Kinesin	PF00225	27	27	26	24.4	24.4	24.4	139.88	0	101.72	6803700000	70	1.74067	0.160503	0.852331	3.85858	O95239;Q2VIQ3;Q6ZMV9	O95239	Chromosome-associated kinesin KIF4A	KIF4A	524	KIF4A_HUMAN;KIF4B_HUMAN;KIF6_HUMAN	Chromosome-associated kinesin KIF4A;Chromosome-associated kinesin KIF4B;Kinesin-like protein KIF6
26.437	27.2593	26.9206	27.6757	27.8635	27.6343			autophagosome assembly;autophagosome maturation;autophagy of mitochondrion;cellular response to nitrogen starvation;chemical synaptic transmission;extrinsic apoptotic signaling pathway via death domain receptors;macroautophagy;microtubule cytoskeleton organization;protein targeting	beta-tubulin binding;GABA receptor binding;microtubule binding;Tat protein binding;ubiquitin protein ligase binding	actin cytoskeleton;autophagosome;autophagosome membrane;axoneme;cell body;cytoplasmic vesicle;cytoplasmic vesicle membrane;cytosol;dendrite cytoplasm;dendrite membrane;endoplasmic reticulum;Golgi apparatus;Golgi membrane;intracellular;lysosome;microtubule;microtubule associated complex;perinuclear region of cytoplasm;plasma membrane;smooth endoplasmic reticulum;sperm midpiece	protein targeting	GO:0006605			cytoplasmic vesicle;cytosol;endoplasmic reticulum;Golgi apparatus;intracellular;lysosome;plasma membrane	GO:0005622;GO:0005764;GO:0005783;GO:0005794;GO:0005829;GO:0005886;GO:0031410	Apelin signaling pathway;Autophagy - animal;Autophagy - other;FoxO signaling pathway;GABAergic synapse;Kaposi sarcoma-associated herpesvirus infection;Membrane trafficking;Mitochondrial biogenesis;Mitophagy - animal;NOD-like receptor signaling pathway;Ubiquitin system	03029;04068;04121;04131;04136;04137;04140;04371;04621;04727;05167	Apelin signaling pathway;Autophagy - animal;Autophagy - other;FoxO signaling pathway;GABAergic synapse;Kaposi sarcoma-associated herpesvirus infection;Mitophagy - animal;NOD-like receptor signaling pathway	hsa04068;hsa04136;hsa04137;hsa04140;hsa04371;hsa04621;hsa04727;hsa05167					Atg8	PF02991	4	3	3	34.2	24.8	24.8	13.918	0	7.88	1045400000	15	1.5743	0.168476	0.852199	3.4253	O95166;Q9H0R8	O95166;Q9H0R8	Gamma-aminobutyric acid receptor-associated protein;Gamma-aminobutyric acid receptor-associated protein-like 1	GABARAP;GABARAPL1	517	GBRAP_HUMAN;GBRL1_HUMAN	Gamma-aminobutyric acid receptor-associated protein;Gamma-aminobutyric acid receptor-associated protein-like 1
29.7468	29.6064	29.254	30.5093	30.3235	30.3293			positive regulation of protein binding;positive regulation of telomerase activity;regulation of protein localization to nucleolus;ribosomal large subunit biogenesis;ribosome biogenesis;rRNA processing	ATP binding;ATPase activity;preribosome binding;RNA binding	membrane;nucleolus;nucleoplasm;nucleus;telomerase holoenzyme complex	ribosome biogenesis	GO:0042254	ATPase activity;RNA binding	GO:0003723;GO:0016887	nucleolus;nucleoplasm;nucleus	GO:0005634;GO:0005654;GO:0005730	Ribosome biogenesis;Ribosome biogenesis in eukaryotes	03008;03009	Ribosome biogenesis in eukaryotes	hsa03008					AAA;Nucleolin_bd	PF00004;PF16725	23	23	23	28.3	28.3	28.3	95.05	0	94.792	6579400000	81	2.23423	0.119759	0.851625	5.36383	O15381	O15381	Nuclear valosin-containing protein-like	NVL	244	NVL_HUMAN	Nuclear valosin-containing protein-like {ECO:0000305}	uclear VCP-like protein;VLp
25.0746	26.4507	25.8288	26.5615	26.5163	26.8252			chromatin silencing;histone H2A monoubiquitination;histone H2A-K119 monoubiquitination;negative regulation of transcription by RNA polymerase II;regulation of transcription, DNA-templated	metal ion binding;promoter-specific chromatin binding;protein C-terminus binding	nucleoplasm;nucleus;PcG protein complex;PRC1 complex					nucleoplasm;nucleus	GO:0005634;GO:0005654	Chromosome and associated proteins;Signaling pathways regulating pluripotency of stem cells	03036;04550	Signaling pathways regulating pluripotency of stem cells	hsa04550					RAWUL	PF16207	3	3	3	17.4	17.4	17.4	30.346	0.00027563	4.1734	500590000	5	0.972396	0.269607	0.849613	2.07552	Q9BSM1	Q9BSM1	Polycomb group RING finger protein 1	PCGF1	3363	PCGF1_HUMAN	Polycomb group RING finger protein 1
25.5996	23.547	24.7192	25.4693	25.4086	25.5335				DNA binding;DNA-binding transcription factor activity, RNA polymerase II-specific;metal ion binding	nucleus			DNA binding	GO:0003677	nucleus	GO:0005634	Herpes simplex virus 1 infection;Transcription factors	03000;05168	Herpes simplex virus 1 infection	hsa05168					KRAB;zf-C2H2	PF00096;PF01352	4	2	1	10.5	6.2	3.4	54.506	0.0002713	3.7979	230280000	3	0.643262	0.425606	0.848563	1.42467	Q5HY98;Q96SE7	Q5HY98;Q96SE7	Zinc finger protein 766;Zinc finger protein 347	ZNF766;ZNF347	2286	ZN347_HUMAN;ZN766_HUMAN	Zinc finger protein 347;Zinc finger protein 766
28.1385	27.592	26.9516	28.6156	28.0885	28.5191			rRNA processing	RNA binding	nucleolus;preribosome, large subunit precursor			RNA binding	GO:0003723	nucleolus	GO:0005730	Ribosome biogenesis	3009							Ribosomal_S8e	PF01201	7	7	7	24.2	24.2	24.2	30.065	0	11.659	1709000000	22	1.04905	0.241018	0.847026	2.23293	O95478	O95478	Ribosome biogenesis protein NSA2 homolog	NSA2	550	NSA2_HUMAN	Ribosome biogenesis protein NSA2 homolog
22.1094	22.949	22.4072	NaN	23.7902	22.8768			cell differentiation;defense response to Gram-positive bacterium;Fc-gamma receptor signaling pathway involved in phagocytosis;immune response-regulating cell surface receptor signaling pathway;innate immune response;integrin-mediated signaling pathway;neutrophil degranulation;peptidyl-tyrosine autophosphorylation;peptidyl-tyrosine phosphorylation;positive regulation of cell migration;positive reg…	ATP binding;Fc-gamma receptor I complex binding;immunoglobulin receptor binding;non-membrane spanning protein tyrosine kinase activity;phosphotyrosine residue binding;protein kinase binding;protein tyrosine kinase activity;signaling receptor binding	actin cytoskeleton;aggresome;cytosol;extracellular exosome;extracellular region;extrinsic component of cytoplasmic side of plasma membrane;mitochondrial inner membrane;mitochondrial intermembrane space;plasma membrane;ruffle membrane;secretory granule lumen	cell differentiation	GO:0030154			cytosol;extracellular region;plasma membrane	GO:0005576;GO:0005829;GO:0005886	Chemokine signaling pathway;Membrane trafficking;Protein kinases	01001;04062;04131	Chemokine signaling pathway	hsa04062					Pkinase_Tyr;SH2;SH3_1	PF00017;PF00018;PF07714	1	1	1	3.8	3.8	3.8	59.478	0.00053533	3.5469	40394000	2	0.777214	0.355854	0.84496	1.81576	P09769	P09769	Tyrosine-protein kinase Fgr	FGR	718	FGR_HUMAN	Tyrosine-protein kinase Fgr
28.574	28.7631	28.2604	29.4932	29.4164	29.2074			DNA-templated transcription, elongation;negative regulation of intrinsic apoptotic signaling pathway in response to DNA damage by p53 class mediator;positive regulation of DNA-templated transcription, elongation;positive regulation of neural precursor cell proliferation;positive regulation of neurogenesis;positive regulation of transcription by RNA polymerase II;regulation of epithelial to mesenc…	enhancer binding	nucleolus;nucleoplasm;nucleus;transcription elongation factor complex					nucleolus;nucleoplasm;nucleus	GO:0005634;GO:0005654;GO:0005730	Protein phosphatases and associated proteins;Transcription machinery	01009;03021							ELL;Occludin_ELL	PF07303;PF10390	7	7	7	21.2	21.2	21.2	45.36	0	12.456	3268700000	22	2.11021	0.129629	0.83982	4.95044	Q9HB65	Q9HB65	RNA polymerase II elongation factor ELL3	ELL3	3666	ELL3_HUMAN	RNA polymerase II elongation factor ELL3
26.7909	27.4285	27.471	27.6063	28.5229	28.0801			chromosome organization;female meiosis chromosome separation;meiotic chromosome condensation;mitotic sister chromatid separation;T cell differentiation in thymus	chromatin binding	cell junction;condensed chromosome;condensin complex;intercellular bridge;membrane;nucleoplasm;nucleus	chromosome organization	GO:0051276			nucleoplasm;nucleus	GO:0005634;GO:0005654	Chromosome and associated proteins	3036							CNDH2_C;CNDH2_M;CNDH2_N	PF06278;PF16858;PF16869	8	8	8	18.5	18.5	18.5	68.226	0	14.89	1356600000	11	1.14734	0.21797	0.839591	2.43973	Q6IBW4	Q6IBW4	Condensin-2 complex subunit H2	NCAPH2	2385	CNDH2_HUMAN	Condensin-2 complex subunit H2
26.6535	27.698	26.8131	27.6596	28.0244	27.9977																						6	6	6	18.7	18.7	18.7	48.984	0	18.984	1194300000	19	1.14231	0.218734	0.839029	2.429	Q86X53	Q86X53	Glutamate-rich protein 1	ERICH1	2605	ERIC1_HUMAN	Glutamate-rich protein 1
28.1688	28.2109	27.496	28.0441	29.1449	29.1988			aging;cartilage development;circadian rhythm;developmental growth;DNA biosynthetic process;dTMP biosynthetic process;dTTP biosynthetic process;dUMP metabolic process;immortalization of host cell by virus;intestinal epithelial cell maturation;liver regeneration;negative regulation of translation;nucleobase-containing small molecule interconversion;regulation of transcription involved in G1/S trans…	cofactor binding;folic acid binding;nucleotide binding;protein homodimerization activity;sequence-specific mRNA binding;thymidylate synthase activity;translation repressor activity, mRNA regulatory element binding	cytoplasm;cytosol;mitochondrial inner membrane;mitochondrial matrix;mitochondrion;nucleolus;nucleus	aging	GO:0007568			cytoplasm;cytosol;mitochondrion;nucleolus;nucleus	GO:0005634;GO:0005730;GO:0005737;GO:0005739;GO:0005829	Antifolate resistance;One carbon pool by folate;Pyrimidine metabolism	00240;00670;01523	Antifolate resistance;Metabolic pathways;One carbon pool by folate;Pyrimidine metabolism	hsa00240;hsa00670;hsa01100;hsa01523			Capecitabine;Carmofur;Doxifluridine;Floxuridine;Fluorouracil;Metesind glucuronate;Pemetrexed;Plevitrexed;Raltitrexed;Tegafur	D01064;D01223;D01244;D01309;D01784;D04197;D04964;D10803;DG00682;DG00687	Thymidylat_synt	PF00303	8	8	8	37.7	37.7	37.7	35.716	0	108.3	2288300000	22	0.882829	0.303966	0.837311	1.89515	P04818	P04818	Thymidylate synthase	TYMS	633	TYSY_HUMAN	Thymidylate synthase	S;Sase
23.8596	24.2912	24.9042	24.9363	25.3174	25.3095			cellular response to starvation;macroautophagy;negative regulation of phosphatase activity	1-phosphatidylinositol binding;phosphatidylinositol-3,4,5-trisphosphate binding;phosphatidylinositol-3,4-bisphosphate binding;zinc ion binding	autophagosome;endoplasmic reticulum;extrinsic component of omegasome membrane;Golgi stack;mitochondria-associated endoplasmic reticulum membrane;omegasome;perinuclear region of cytoplasm;phagophore assembly site					endoplasmic reticulum	GO:0005783	Autophagy - animal;Membrane trafficking;Mitochondrial biogenesis;Protein phosphatases and associated proteins	01009;03029;04131;04140	Autophagy - animal	hsa04140					FYVE	PF01363	2	2	2	3.1	3.1	3.1	87.175	0.0066022	1.6716	182650000	3	1.19772	0.210095	0.83608	2.54817	Q9HBF4	Q9HBF4	Zinc finger FYVE domain-containing protein 1	ZFYVE1	3669	ZFYV1_HUMAN	Zinc finger FYVE domain-containing protein 1
27.9721	27.9854	25.3577	28.3979	28.2834	27.1379			anaphase-promoting complex-dependent catabolic process;cell division;cell proliferation;mitotic cell cycle;protein K11-linked ubiquitination;regulation of mitotic cell cycle phase transition;regulation of mitotic nuclear division		anaphase-promoting complex;centrosome;cytoplasm;cytosol;nucleoplasm;spindle	cell division;cell proliferation;mitotic cell cycle	GO:0000278;GO:0008283;GO:0051301			cytoplasm;cytosol;nucleoplasm	GO:0005654;GO:0005737;GO:0005829	Cell cycle;Chromosome and associated proteins;Human T-cell leukemia virus 1 infection;Oocyte meiosis;Progesterone-mediated oocyte maturation;Protein phosphatases and associated proteins;Ubiquitin mediated proteolysis;Ubiquitin system	01009;03036;04110;04114;04120;04121;04914;05166	Cell cycle;Human T-cell leukemia virus 1 infection;Oocyte meiosis;Progesterone-mediated oocyte maturation;Ubiquitin mediated proteolysis	hsa04110;hsa04114;hsa04120;hsa04914;hsa05166							6	6	6	13.1	13.1	13.1	71.655	0	19.278	1400100000	19	0.362013	0.643804	0.834645	0.867736	Q13042	Q13042	Cell division cycle protein 16 homolog	CDC16	1862	CDC16_HUMAN	Cell division cycle protein 16 homolog
30.3385	29.7084	29.2363	30.7301	30.6205	30.4304			tumor necrosis factor-mediated signaling pathway	peroxidase activity;protein-disulfide reductase activity	cytosol;extracellular exosome					cytosol	GO:0005829									DUF953	PF06110	6	6	6	37.4	37.4	37.4	13.941	0	20.731	7746400000	22	1.1824	0.212995	0.832588	2.515	Q9BRA2	Q9BRA2	Thioredoxin domain-containing protein 17	TXNDC17	3337	TXD17_HUMAN	Thioredoxin domain-containing protein 17
25.7936	26.1208	25.9308	26.7652	26.6862	26.8749			G1/S transition of mitotic cell cycle;histone H3 acetylation	DNA binding;DNA-directed DNA polymerase activity;protein heterodimerization activity	Ada2/Gcn5/Ada3 transcription activator complex;epsilon DNA polymerase complex;nucleoplasm;nucleus			DNA binding	GO:0003677	nucleoplasm;nucleus	GO:0005634;GO:0005654	Base excision repair;DNA repair and recombination proteins;DNA replication;DNA replication proteins;Nucleotide excision repair	03030;03032;03400;03410;03420	Base excision repair;DNA replication;Nucleotide excision repair	hsa03030;hsa03410;hsa03420					CBFD_NFYB_HMF	PF00808	2	2	2	26.5	26.5	26.5	12.209	0	10.037	540210000	5	2.78354	0.133872	0.827019	7.55341	Q9NR33	Q9NR33	DNA polymerase epsilon subunit 4	POLE4	3745	DPOE4_HUMAN	DNA polymerase epsilon subunit 4
NaN	22.2221	21.6068	22.7123	22.333	23.1786			cytoskeleton organization;regulation of cell shape;regulation of transcription by RNA polymerase II		nucleus	cytoskeleton organization	GO:0007010			nucleus	GO:0005634	Ubiquitin system	4121			X-linked mental retardation	H00480			Bromodomain;WD40	PF00400;PF00439	1	1	1	0.9	0.9	0.9	203.6	0.0033816	1.9977	29736000	1	0.905573	0.29339	0.826832	2.11911	Q6RI45	Q6RI45	Bromodomain and WD repeat-containing protein 3	BRWD3	2443	BRWD3_HUMAN	Bromodomain and WD repeat-containing protein 3
27.7672	27.0696	25.7572	28.0509	27.9646	27.0561			exonucleolytic nuclear-transcribed mRNA catabolic process involved in deadenylation-dependent decay;mRNA splicing, via spliceosome	U6 snRNA binding	catalytic step 2 spliceosome;cytosol;Lsm1-7-Pat1 complex;Lsm2-8 complex;nucleoplasm;nucleus;U12-type spliceosomal complex;U2-type precatalytic spliceosome;U2-type prespliceosome;U4/U6 x U5 tri-snRNP complex;U6 snRNP					cytosol;nucleoplasm;nucleus	GO:0005634;GO:0005654;GO:0005829	Messenger RNA biogenesis;RNA degradation;Spliceosome	03018;03019;03040;03041	RNA degradation;Spliceosome	hsa03018;hsa03040					LSM	PF01423	3	3	3	39.8	39.8	39.8	11.602	0	19.622	1105500000	15	0.545199	0.496354	0.82589	1.23334	Q9UK45	Q9UK45	U6 snRNA-associated Sm-like protein LSm7	LSM7	4057	LSM7_HUMAN	U6 snRNA-associated Sm-like protein LSm7
25.2318	25.4873	25.1468	26.5486	25.3643	26.426			autophagosome assembly;autophagy;autophagy of mitochondrion;cell differentiation;cellular response to starvation;macroautophagy;mitophagy;negative regulation of cardiac muscle cell apoptotic process;negative regulation of cell proliferation;negative regulation of neuron apoptotic process;neural tube development;positive regulation of autophagy;positive regulation of phosphatidylinositol 3-kinase …	GTPase binding;ubiquitin protein ligase binding	autophagosome;axoneme;cytoplasm;cytosol;mitochondrial outer membrane;mitochondrion;perinuclear region of cytoplasm;phagocytic vesicle	autophagy;cell differentiation	GO:0006914;GO:0030154			cytoplasm;cytosol;mitochondrion	GO:0005737;GO:0005739;GO:0005829	Autophagy - animal;Membrane trafficking;Mitochondrial biogenesis;Mitophagy - animal	03029;04131;04137;04140	Autophagy - animal;Mitophagy - animal	hsa04137;hsa04140							4	4	4	6.6	6.6	6.6	142.51	0	6.2289	355100000	3	0.991929	0.263433	0.824352	2.11534	Q9C0C7	Q9C0C7	Activating molecule in BECN1-regulated autophagy protein 1	AMBRA1	3484	AMRA1_HUMAN	Activating molecule in BECN1-regulated autophagy protein 1
27.0596	26.928	25.8117	27.7587	27.5783	26.9347			carbohydrate homeostasis;cell cycle;cell division;histone mRNA catabolic process;miRNA catabolic process;mRNA polyadenylation;ncRNA polyadenylation;ncRNA polyadenylation involved in polyadenylation-dependent ncRNA catabolic process;negative regulation of nuclear-transcribed mRNA poly(A) tail shortening;negative regulation of telomere maintenance via telomerase;positive regulation of 3'-UTR-mediat…	DNA binding;DNA-directed DNA polymerase activity;guanylyltransferase activity;metal ion binding;polynucleotide adenylyltransferase activity;RNA binding;telomerase RNA binding	cytoplasm;nucleolus;TRAMP complex	cell cycle;cell division	GO:0007049;GO:0051301	DNA binding;RNA binding	GO:0003677;GO:0003723	cytoplasm;nucleolus	GO:0005730;GO:0005737	Messenger RNA biogenesis;RNA degradation;Transfer RNA biogenesis	03016;03018;03019	RNA degradation	hsa03018					NTP_transf_2;PAP_assoc	PF01909;PF03828	7	7	7	18	18	18	63.266	0	28.105	882230000	12	0.814765	0.335452	0.824144	1.76014	Q8NDF8	Q8NDF8	Non-canonical poly(A) RNA polymerase PAPD5	PAPD5	2783	PAPD5_HUMAN	Terminal nucleotidyltransferase 4A {ECO:0000305}
27.2224	27.4462	26.7017	28.2531	27.6716	27.9127			double-strand break repair via nonhomologous end joining;negative regulation of NF-kappaB transcription factor activity;negative regulation of transcription by RNA polymerase II;negative regulation of transcription, DNA-templated;negative regulation of tumor necrosis factor-mediated signaling pathway;positive regulation of intrinsic apoptotic signaling pathway in response to DNA damage;positive r…	DNA binding;protein C-terminus binding;SUMO ligase activity;SUMO transferase activity;transcription corepressor activity;ubiquitin protein ligase binding;zinc ion binding	cytoplasm;nuclear matrix;nucleoplasm;nucleus;PML body;transferase complex			DNA binding	GO:0003677	cytoplasm;nucleoplasm;nucleus	GO:0005634;GO:0005654;GO:0005737	Fluid shear stress and atherosclerosis;Jak-STAT signaling pathway;NF-kappa B signaling pathway;Ubiquitin mediated proteolysis;Ubiquitin system	04064;04120;04121;04630;05418	Fluid shear stress and atherosclerosis;Jak-STAT signaling pathway;NF-kappa B signaling pathway;Ubiquitin mediated proteolysis	hsa04064;hsa04120;hsa04630;hsa05418					PINIT;zf-MIZ	PF02891;PF14324	9	9	9	24.1	24.1	24.1	56.503	0	37.745	1235000000	24	1.38213	0.184154	0.822346	2.96174	Q8N2W9	Q8N2W9	E3 SUMO-protein ligase PIAS4	PIAS4	2705	PIAS4_HUMAN	E3 SUMO-protein ligase PIAS4
25.4838	25.6034	24.2304	25.8631	26.3905	25.5209			histone H3-T3 phosphorylation involved in chromosome passenger complex localization to kinetochore;intracellular signal transduction;mitotic cell cycle;mitotic sister chromatid cohesion;protein localization to chromosome, centromeric region;protein phosphorylation	ATP binding;histone kinase activity (H3-T3 specific);protein kinase activity;protein serine/threonine kinase activity	centrosome;chromosome;cytoplasm;nucleus;spindle	mitotic cell cycle	GO:0000278			chromosome;cytoplasm;nucleus	GO:0005634;GO:0005694;GO:0005737	Chromosome and associated proteins;Protein kinases	01001;03036									3	3	3	6.3	6.3	6.3	88.494	0	8.3431	314730000	9	0.741465	0.373298	0.818982	1.6162	Q8TF76	Q8TF76	Serine/threonine-protein kinase haspin	GSG2	2862	HASP_HUMAN	Serine/threonine-protein kinase haspin
23.8364	NaN	24.9208	25.2288	24.7798	25.5841			regulation of ARF protein signal transduction	ARF guanyl-nucleotide exchange factor activity;phospholipid binding	membrane;ruffle membrane							Endocytosis;Membrane trafficking	04131;04144	Endocytosis	hsa04144					Sec7	PF01369	1	1	1	1.9	1.9	1.9	116.25	0.00052938	3.3775	165170000	1	0.693881	0.396707	0.818953	1.62632	Q8NDX1	Q8NDX1	PH and SEC7 domain-containing protein 4	PSD4	2787	PSD4_HUMAN	PH and SEC7 domain-containing protein 4
30.6695	30.5885	30.2201	31.4418	31.3147	31.1782			histone deacetylation;negative regulation of transcription by RNA polymerase II;negative regulation of transcription, DNA-templated;positive regulation of cell proliferation;positive regulation of G2/M transition of mitotic cell cycle	chromatin binding;DNA-binding transcription factor activity, RNA polymerase II-specific;histone deacetylase activity;histone deacetylase binding;protein-containing complex binding;RNA polymerase II repressing transcription factor binding;sequence-specific DNA binding;transcription coactivator activity;transcription corepressor activity;zinc ion binding	cytoplasm;intracellular membrane-bounded organelle;nucleoplasm;nucleus;NuRD complex					cytoplasm;nucleoplasm;nucleus	GO:0005634;GO:0005654;GO:0005737	Chromosome and associated proteins	3036							BAH;ELM2;GATA;MTA_R1;Myb_DNA-binding	PF00249;PF00320;PF01426;PF01448;PF17226	28	16	16	47	31.5	31.5	67.503	0	60.921	12591000000	78	2.18222	0.122421	0.818883	5.18728	Q9BTC8	Q9BTC8	Metastasis-associated protein MTA3	MTA3	3373	MTA3_HUMAN	Metastasis-associated protein MTA3
25.4278	25.7889	26.8201	27.0769	26.4057	27.0102			regulation of transcription, DNA-templated	DNA binding;DNA-binding transcription factor activity;DNA-binding transcription factor activity, RNA polymerase II-specific;metal ion binding	nucleus			DNA binding;DNA-binding transcription factor activity	GO:0003677;GO:0003700	nucleus	GO:0005634					Myopia	H02041					8	8	8	7.8	7.8	7.8	149.56	0	13.002	587220000	15	0.808147	0.339401	0.818708	1.74709	Q9H582	Q9H582	Zinc finger protein 644	ZNF644	3581	ZN644_HUMAN	Zinc finger protein 644
28.8105	28.9953	27.3784	29.0066	29.2436	29.3889			activation of phospholipase D activity;apical protein localization;brain development;cell migration;dendritic spine development;endoplasmic reticulum to Golgi vesicle-mediated transport;epidermal growth factor receptor signaling pathway;establishment or maintenance of epithelial cell apical/basal polarity;Golgi to plasma membrane transport;intracellular protein transport;learning;negative regulat…	ARF guanyl-nucleotide exchange factor activity;epidermal growth factor receptor binding;GTP binding;GTPase activity	cytoplasm;cytosol;dendritic spine;extracellular exosome;glutamatergic synapse;Golgi apparatus;membrane;plasma membrane;ruffle membrane	vesicle-mediated transport	GO:0016192	GTPase activity	GO:0003924	cytoplasm;cytosol;Golgi apparatus;plasma membrane	GO:0005737;GO:0005794;GO:0005829;GO:0005886	Exosome;GTP-binding proteins;Membrane trafficking	04031;04131;04147							Arf	PF00025	10	5	5	57.8	27.8	27.8	20.511	0	15.381	3058300000	26	0.715087	0.387082	0.818282	1.56465	P18085	P18085	ADP-ribosylation factor 4	ARF4	868	ARF4_HUMAN	ADP-ribosylation factor 4
29.0415	28.597	28.5046	29.48	29.572	29.5381			blastocyst hatching;cell differentiation;DNA replication-dependent nucleosome assembly;DNA replication-independent nucleosome assembly;spermatogenesis	histone binding	nuclear chromatin;nucleoplasm;protein-containing complex	cell differentiation	GO:0030154	histone binding	GO:0042393	nucleoplasm;protein-containing complex	GO:0005654;GO:0032991	Chromosome and associated proteins	3036							ASF1_hist_chap	PF04729	5	5	4	42.1	42.1	38.1	22.433	0	59.943	3665800000	24	2.08135	0.134697	0.81562	4.8579	Q9NVP2	Q9NVP2	Histone chaperone ASF1B	ASF1B	3819	ASF1B_HUMAN	Histone chaperone ASF1B
27.1269	27.3823	26.0833	27.7737	27.7985	27.4589			cell morphogenesis;ephrin receptor signaling pathway;intracellular signal transduction;microtubule cytoskeleton organization;neuronal stem cell population maintenance;positive regulation of transcription by RNA polymerase II;positive regulation of transcription, DNA-templated;response to drug	nuclear receptor transcription coactivator activity	cytoplasmic microtubule;npBAF complex;nucleus;SWI/SNF complex	cell morphogenesis	GO:0000902			nucleus	GO:0005634	Transcriptional misregulation in cancer	5202	Transcriptional misregulation in cancer	hsa05202					SSXT	PF05030	2	2	2	4.8	4.8	4.8	45.929	0	6.5209	1040000000	12	0.921461	0.290367	0.812829	1.97252	Q15532	Q15532	Protein SSXT	SS18	2127	SSXT_HUMAN	Protein SSXT
24.8138	25.4867	25.1662	26.1797	26.2429	25.4763			proteasome-mediated ubiquitin-dependent protein catabolic process;protein K11-linked ubiquitination;protein K48-linked ubiquitination;protein ubiquitination;ubiquitin-dependent protein catabolic process	ATP binding;ubiquitin conjugating enzyme activity;ubiquitin-protein transferase activity	cytosol					cytosol	GO:0005829	Ubiquitin mediated proteolysis;Ubiquitin system	04120;04121	Ubiquitin mediated proteolysis	hsa04120					UQ_con	PF00179	2	2	2	13.7	13.7	13.7	20.655	0.00027762	4.3094	316260000	6	1.21607	0.20832	0.810717	2.58813	P62256	P62256	Ubiquitin-conjugating enzyme E2 H	UBE2H	1563	UBE2H_HUMAN	Ubiquitin-conjugating enzyme E2 H
24.9686	25.4837	23.581	25.1933	25.6163	25.6541			cholesterol biosynthetic process;estrogen biosynthetic process	3-keto sterol reductase activity;estradiol 17-beta-dehydrogenase activity	endoplasmic reticulum;endoplasmic reticulum membrane;integral component of membrane;plasma membrane					endoplasmic reticulum;plasma membrane	GO:0005783;GO:0005886	Ovarian steroidogenesis;Steroid biosynthesis;Steroid hormone biosynthesis	00100;00140;04913	Metabolic pathways;Ovarian steroidogenesis;Steroid biosynthesis;Steroid hormone biosynthesis	hsa00100;hsa00140;hsa01100;hsa04913					adh_short	PF00106	2	2	2	10	10	10	38.206	0	5.6937	234900000	2	0.620325	0.441813	0.810164	1.37999	P56937	P56937	3-keto-steroid reductase	HSD17B7	1473	DHB7_HUMAN	3-keto-steroid reductase
26.6351	29.1686	28.0579	27.7889	29.1014	29.3966			nucleotide-excision repair;positive regulation of cell cycle;positive regulation of proteasomal ubiquitin-dependent protein catabolic process;positive regulation of viral genome replication;proteasome-mediated ubiquitin-dependent protein catabolic process;protein destabilization;protein deubiquitination;regulation of proteasomal ubiquitin-dependent protein catabolic process;viral process	damaged DNA binding;kinase binding;polyubiquitin modification-dependent protein binding;proteasome binding;single-stranded DNA binding;ubiquitin binding;ubiquitin-specific protease binding	cytoplasm;cytosol;intracellular membrane-bounded organelle;microtubule organizing center;nucleoplasm;nucleus;proteasome complex;protein-containing complex					cytoplasm;cytosol;microtubule organizing center;nucleoplasm;nucleus;protein-containing complex	GO:0005634;GO:0005654;GO:0005737;GO:0005815;GO:0005829;GO:0032991	DNA repair and recombination proteins;Nucleotide excision repair;Proteasome;Protein processing in endoplasmic reticulum	03051;03400;03420;04141	Nucleotide excision repair;Protein processing in endoplasmic reticulum	hsa03420;hsa04141					UBA;ubiquitin;XPC-binding	PF00240;PF00627;PF09280	8	6	6	22.9	18.2	18.2	39.609	0	13.347	2501700000	11	0.384825	0.626215	0.808439	0.914351	P54725	P54725	UV excision repair protein RAD23 homolog A	RAD23A	1428	RD23A_HUMAN	UV excision repair protein RAD23 homolog A	HR23A;R23A
27.7337	27.4249	27.34	28.352	28.3195	28.2385			negative regulation of protein binding;negative regulation of protein sumoylation;negative regulation of protein ubiquitination;negative regulation of telomere maintenance via telomerase;positive regulation of protein homodimerization activity;positive regulation of protein localization to chromosome, telomeric region;regulation of protein stability;ribosome biogenesis	GTP binding;RNA binding	cytosol;membrane;nucleolus;nucleus;telomerase holoenzyme complex	ribosome biogenesis	GO:0042254	RNA binding	GO:0003723	cytosol;nucleolus;nucleus	GO:0005634;GO:0005730;GO:0005829	Ribosome biogenesis;Ribosome biogenesis in eukaryotes	03008;03009	Ribosome biogenesis in eukaryotes	hsa03008					MMR_HSR1	PF01926	7	7	7	17	17	17	65.572	0	18.447	1567500000	20	2.53086	0.117671	0.803785	6.46684	Q9NVN8	Q9NVN8	Guanine nucleotide-binding protein-like 3-like protein	GNL3L	3817	GNL3L_HUMAN	Guanine nucleotide-binding protein-like 3-like protein
26.5549	27.1987	26.5715	27.5512	27.5802	27.6013			negative regulation of histone H3-K9 acetylation;negative regulation of transcription initiation from RNA polymerase II promoter;negative regulation of transforming growth factor beta receptor signaling pathway;protein sumoylation;regulation of gene expression	DNA-binding transcription factor activity, RNA polymerase II-specific;metal ion binding;RNA polymerase II core promoter sequence-specific DNA binding;SUMO ligase activity;transcription corepressor activity	nucleus;PML body					nucleus	GO:0005634											8	8	8	7.4	7.4	7.4	121.48	0	19.971	953310000	19	1.71085	0.164738	0.802535	3.77855	Q9Y4E5	Q9Y4E5	Zinc finger protein 451	ZNF451	4270	ZN451_HUMAN	E3 SUMO-protein ligase ZNF451 {ECO:0000303|PubMed:26524494}
29.5935	30.1388	29.4104	30.6609	30.3552	30.5255			blastocyst formation;maturation of LSU-rRNA from tricistronic rRNA transcript (SSU-rRNA, 5.8S rRNA, LSU-rRNA)	RNA binding;structural constituent of ribosome	cytosolic large ribosomal subunit;nucleolus			RNA binding;structural constituent of ribosome	GO:0003723;GO:0003735	nucleolus	GO:0005730									Ribosomal_L30;Ribosomal_L30_N	PF00327;PF08079	9	9	9	36.1	36.1	36.1	29.669	0	27.491	7322800000	60	1.55969	0.167957	0.799643	3.38875	Q6DKI1	Q6DKI1	60S ribosomal protein L7-like 1	RPL7L1	2376	RL7L_HUMAN	60S ribosomal protein L7-like 1
26.3552	26.7218	25.995	27.2616	27.0442	27.1593			anaphase-promoting complex-dependent catabolic process;cell division;cellular response to fatty acid;cellular response to hypoxia;cellular response to iron(III) ion;cellular response to organic cyclic compound;digestive tract development;DNA damage response, signal transduction by p53 class mediator resulting in cell cycle arrest;G2/M transition of mitotic cell cycle;histone H3-S10 phosphorylatio…	cyclin-dependent protein serine/threonine kinase activator activity;cyclin-dependent protein serine/threonine kinase activity;cyclin-dependent protein serine/threonine kinase regulator activity;histone kinase activity;patched binding;protein kinase binding;ubiquitin-like protein ligase binding	centrosome;condensed nuclear chromosome outer kinetochore;cyclin B1-CDK1 complex;cyclin-dependent protein kinase holoenzyme complex;cytoplasm;cytosol;membrane;mitochondrial matrix;nucleoplasm;nucleus;spindle pole	cell division;mitotic cell cycle;protein-containing complex assembly	GO:0000278;GO:0051301;GO:0065003			cytoplasm;cytosol;nucleoplasm;nucleus	GO:0005634;GO:0005654;GO:0005737;GO:0005829	Cell cycle;Cellular senescence;Chromosome and associated proteins;DNA replication proteins;FoxO signaling pathway;Human immunodeficiency virus 1 infection;Oocyte meiosis;p53 signaling pathway;Progesterone-mediated oocyte maturation	03032;03036;04068;04110;04114;04115;04218;04914;05170	Cell cycle;Cellular senescence;FoxO signaling pathway;Human immunodeficiency virus 1 infection;Oocyte meiosis;p53 signaling pathway;Progesterone-mediated oocyte maturation	hsa04068;hsa04110;hsa04114;hsa04115;hsa04218;hsa04914;hsa05170					Cyclin_C;Cyclin_N	PF00134;PF02984	3	3	3	13.6	13.6	13.6	48.337	0	12.06	712580000	9	1.65906	0.167935	0.797677	3.64205	P14635	P14635	G2/mitotic-specific cyclin-B1	CCNB1	810	CCNB1_HUMAN	G2/mitotic-specific cyclin-B1
26.255	24.3404	25.7608	26.2464	NaN	NaN			histone H4-K16 acetylation	chromatin binding	MSL complex;nucleoplasm					nucleoplasm	GO:0005654	Chromosome and associated proteins;Spliceosome	03036;03041							MSL1_dimer;PEHE	PF15275;PF16801	1	1	1	3.4	3.4	3.4	67.128	0.0005184	3.0032	237790000	3	0	1	0.794282	0	Q68DK7	Q68DK7	Male-specific lethal 1 homolog	MSL1	2366	MSL1_HUMAN	Male-specific lethal 1 homolog	SL-1
30.3772	30.1112	30.1276	31.0832	31.1013	30.8068			rRNA processing	RNA binding	cytoplasm;intercellular bridge;membrane;nucleolus;nucleoplasm;nucleus;small-subunit processome			RNA binding	GO:0003723	cytoplasm;nucleolus;nucleoplasm;nucleus	GO:0005634;GO:0005654;GO:0005730;GO:0005737	Ribosome biogenesis	3009									15	15	15	29.4	29.4	29.4	43.664	0	110.13	10184000000	62	2.45436	0.103958	0.791772	6.16575	Q13601	Q13601	KRR1 small subunit processome component homolog	KRR1	1942	KRR1_HUMAN	KRR1 small subunit processome component homolog
29.8652	29.6404	29.3376	30.6851	29.997	30.531			regulation of transcription, DNA-templated		nucleus					nucleus	GO:0005634									VGLL4	PF15245	8	8	8	47.2	47.2	47.2	30.947	0	53.032	6842600000	48	1.42223	0.176164	0.789941	3.05551	Q14135	Q14135	Transcription cofactor vestigial-like protein 4	VGLL4	1974	VGLL4_HUMAN	Transcription cofactor vestigial-like protein 4	gl-4
30.1487	30.1399	29.6547	30.8782	30.8654	30.5625			mRNA splicing, via spliceosome;regulation of DNA-templated transcription, elongation;regulation of transcription by RNA polymerase II;viral genome replication	RNA binding	nucleoplasm;nucleus;U2 snRNP;U2-type spliceosomal complex			RNA binding	GO:0003723	nucleoplasm;nucleus	GO:0005634;GO:0005654	Spliceosome	3041							RRM_1	PF00076	24	24	24	28.5	28.5	28.5	85.852	0	247.45	8734100000	97	1.82066	0.145899	0.78758	4.07884	O43719	O43719	HIV Tat-specific factor 1	HTATSF1	310	HTSF1_HUMAN	HIV Tat-specific factor 1	at-SF1
31.6787	31.7355	31.0495	32.4292	32.2755	32.1096			cellular response to DNA damage stimulus;DNA repair;DNA-dependent DNA replication;mitotic cell cycle	chromatin binding;DNA binding;DNA-binding transcription factor activity, RNA polymerase II-specific	cytoplasm;nuclear replication fork;nucleoplasm;replication fork protection complex	mitotic cell cycle	GO:0000278	DNA binding	GO:0003677	cytoplasm;nucleoplasm	GO:0005654;GO:0005737	Chromosome and associated proteins	3036							ANAPC4_WD40;Mcl1_mid;WD40	PF00400;PF12341;PF12894	46	46	46	45	45	45	125.97	0	323.31	24851000000	193	1.51848	0.171627	0.783551	3.28684	O75717	O75717	WD repeat and HMG-box DNA-binding protein 1	WDHD1	454	WDHD1_HUMAN	WD repeat and HMG-box DNA-binding protein 1
27.6255	28.1435	28.0684	29.0829	28.5383	28.5655			DNA damage response, signal transduction by p53 class mediator resulting in cell cycle arrest	chromatin binding;DNA binding;DNA-binding transcription activator activity, RNA polymerase II-specific;DNA-binding transcription factor activity, RNA polymerase II-specific;protein homodimerization activity;RNA polymerase II distal enhancer sequence-specific DNA binding;RNA polymerase II proximal promoter sequence-specific DNA binding;RNA polymerase II regulatory region sequence-specific DNA bind…	cytosol;intracellular membrane-bounded organelle;membrane raft;nucleoplasm;nucleus			DNA binding	GO:0003677	cytosol;nucleoplasm;nucleus	GO:0005634;GO:0005654;GO:0005829									ARID	PF01388	10	10	10	23	23	23	60.636	0	25.788	2140800000	38	1.50968	0.17406	0.783112	3.26529	Q8IVW6;Q99856	Q8IVW6	AT-rich interactive domain-containing protein 3B	ARID3B	2641	ARI3A_HUMAN;ARI3B_HUMAN	AT-rich interactive domain-containing protein 3A;AT-rich interactive domain-containing protein 3B	RID domain-containing protein 3A;RID domain-containing protein 3B
30.8448	30.7656	30.1654	31.3422	31.6535	31.1293			negative regulation of protein localization to nucleolus;positive regulation of gene expression, epigenetic;termination of RNA polymerase I transcription;transcription initiation from RNA polymerase I promoter	chromatin binding;DNA binding;RNA polymerase I activity;zinc ion binding	nucleoplasm;RNA polymerase I complex			DNA binding	GO:0003677	nucleoplasm	GO:0005654	RNA polymerase;Transcription machinery	03020;03021	RNA polymerase	hsa03020	Acrofacial dysostosis	H01376			RNA_pol_Rpb1_1;RNA_pol_Rpb1_2;RNA_pol_Rpb1_3;RNA_pol_Rpb1_4;RNA_pol_Rpb1_5	PF00623;PF04983;PF04997;PF04998;PF05000	40	40	39	33.2	33.2	32.7	194.81	0	189.68	13407000000	142	1.38892	0.183364	0.783075	2.9775	O95602	O95602	DNA-directed RNA polymerase I subunit RPA1	POLR1A	555	RPA1_HUMAN	DNA-directed RNA polymerase I subunit RPA1	NA polymerase I subunit A1
25.5314	25.9639	25.8573	26.5534	26.6357	26.4868			intracellular signal transduction;negative regulation of GTPase activity;regulation of small GTPase mediated signal transduction	GTPase activator activity;metal ion binding	cytosol;intracellular;nucleoplasm;plasma membrane					cytosol;intracellular;nucleoplasm;plasma membrane	GO:0005622;GO:0005654;GO:0005829;GO:0005886	Membrane trafficking	4131							RhoGAP	PF00620	5	5	5	7.3	7.3	7.3	106.68	0	7.3101	471540000	11	2.31607	0.118552	0.774465	5.6513	Q9P107	Q9P107	GEM-interacting protein	GMIP	3930	GMIP_HUMAN	GEM-interacting protein	MIP
29.3577	29.583	29.3615	30.0794	30.3004	30.2442			brain morphogenesis;cellular response to oxidative stress;DNA repair;gamete generation;interstrand cross-link repair;neuronal stem cell population maintenance;regulation of CD40 signaling pathway;regulation of DNA-binding transcription factor activity;regulation of inflammatory response;regulation of regulatory T cell differentiation;response to gamma radiation;synapsis	DNA polymerase binding	condensed chromosome;cytosol;nuclear body;nucleolus;nucleoplasm;nucleus					cytosol;nucleolus;nucleoplasm;nucleus	GO:0005634;GO:0005654;GO:0005730;GO:0005829	DNA repair and recombination proteins;Fanconi anemia pathway	03400;03460	Fanconi anemia pathway	hsa03460	Fanconi anemia	H00238			FancD2	PF14631	22	22	22	21.8	21.8	21.8	164.13	0	263.2	5910500000	76	2.82803	0.133674	0.773952	7.76058	Q9BXW9	Q9BXW9	Fanconi anemia group D2 protein	FANCD2	3454	FACD2_HUMAN	Fanconi anemia group D2 protein	rotein FACD2
26.3198	24.8204	25.1801	26.3807	26.1637	26.0957			negative regulation of chromatin silencing;positive regulation of transcription by RNA polymerase II	ATP binding;ATPase activity;chromatin binding;histone binding;lysine-acetylated histone binding	nucleoplasm;nucleus			ATPase activity;histone binding	GO:0016887;GO:0042393	nucleoplasm;nucleus	GO:0005634;GO:0005654	Enzymes with EC numbers	99980							AAA;Bromodomain	PF00004;PF00439	4	3	3	4.4	3.8	3.8	164.91	0	9.9694	385660000	8	0.774525	0.35576	0.773275	1.68097	Q9ULI0	Q9ULI0	ATPase family AAA domain-containing protein 2B	ATAD2B	4103	ATD2B_HUMAN	ATPase family AAA domain-containing protein 2B
27.0943	27.2459	27.7148	28.5448	27.1471	28.674			nucleotide-excision repair, DNA damage recognition;post-translational protein modification;protein deneddylation;transcription-coupled nucleotide-excision repair;viral process		COP9 signalosome;cytosol;nucleoplasm					cytosol;nucleoplasm	GO:0005654;GO:0005829	Ubiquitin system	4121							PCI	PF01399	7	7	7	36.4	36.4	36.4	30.276	0	27.785	1491200000	28	0.667527	0.40977	0.770313	1.47192	Q9UBW8	Q9UBW8	COP9 signalosome complex subunit 7a	COPS7A	3980	CSN7A_HUMAN	COP9 signalosome complex subunit 7a	GN7a;ignalosome subunit 7a
24.7081	25.1259	23.5476	24.9786	25.8866	24.8263			neutrophil degranulation	metal ion binding;phosphoprotein phosphatase activity	azurophil granule lumen;cytosol;extracellular region;plasma membrane					cytosol;extracellular region;plasma membrane	GO:0005576;GO:0005829;GO:0005886	Protein phosphatases and associated proteins	1009							Metallophos	PF00149	1	1	1	3.5	3.5	3.5	35.548	0.00053462	3.5282	201130000	6	0.597423	0.460557	0.769966	1.33536	Q9BRF8	Q9BRF8	Serine/threonine-protein phosphatase CPPED1	CPPED1	3339	CPPED_HUMAN	Serine/threonine-protein phosphatase CPPED1
26.6342	26.1815	26.8307	27.3765	27.0727	27.5067			negative regulation of cell death	double-stranded RNA binding;flavin adenine dinucleotide binding;protein kinase inhibitor activity;tRNA dihydrouridine synthase activity	cytosol;endoplasmic reticulum					cytosol;endoplasmic reticulum	GO:0005783;GO:0005829	Transfer RNA biogenesis	3016							dsrm;Dus	PF00035;PF01207	5	5	5	13.8	13.8	13.8	55.05	0	7.2805	805720000	16	1.53541	0.170547	0.769809	3.32847	Q9NX74	Q9NX74	tRNA-dihydrouridine(20) synthase [NAD(P)+]-like	DUS2	3861	DUS2L_HUMAN	tRNA-dihydrouridine(20) synthase [NAD(P)+]-like
27.888	25.6065	26.8373	27.4307	27.7996	27.4095			mRNA processing;tRNA-type intron splice site recognition and cleavage	lyase activity;nucleic acid binding;tRNA-intron endonuclease activity	nucleolus;nucleoplasm;nucleus;tRNA-intron endonuclease complex	mRNA processing	GO:0006397	lyase activity	GO:0016829	nucleolus;nucleoplasm;nucleus	GO:0005634;GO:0005654;GO:0005730	Transfer RNA biogenesis	3016			Pontocerebellar hypoplasia	H00897			tRNA_int_endo	PF01974	6	6	6	24.5	24.5	24.5	33.652	0	17.404	1012200000	10	0.500699	0.528058	0.769345	1.14593	Q9BSV6	Q9BSV6	tRNA-splicing endonuclease subunit Sen34	TSEN34	3364	SEN34_HUMAN	tRNA-splicing endonuclease subunit Sen34
25.8781	27.0542	26.8941	27.0883	27.4905	27.5553			cellular response to bleomycin;cellular response to cisplatin;cellular response to DNA damage stimulus;cellular response to hydroxyurea;DNA duplex unwinding;DNA repair;establishment of sister chromatid cohesion;G-quadruplex DNA unwinding;IRE1-mediated unfolded protein response;multicellular organism development;negative regulation of protein binding;nucleolar chromatin organization;positive regul…	4 iron, 4 sulfur cluster binding;ATP binding;ATP-dependent DNA helicase activity;ATP-dependent helicase activity;chromatin binding;DNA binding;DNA replication origin binding;DNA-dependent ATPase activity;double-stranded DNA binding;G-quadruplex DNA binding;helicase activity;metal ion binding;RNA-dependent ATPase activity;single-stranded DNA binding;single-stranded RNA binding;triplex DNA binding	centrosome;cytoplasm;extracellular exosome;fibrillar center;midbody;nuclear chromatin;nucleolus;nucleoplasm;nucleus;spindle pole			DNA binding;helicase activity	GO:0003677;GO:0004386	cytoplasm;nucleolus;nucleoplasm;nucleus	GO:0005634;GO:0005654;GO:0005730;GO:0005737	Chromosome and associated proteins	3036			Warsaw breakage syndrome	H00914			DEAD_2;Helicase_C_2	PF06733;PF13307	13	2	0	18	3.6	0	108.31	0.00026925	3.6673	854240000	10	0.906049	0.293285	0.76923	1.94158	Q96FC9	Q96FC9	Probable ATP-dependent RNA helicase DDX11	DDX11	3116	DDX11_HUMAN	ATP-dependent DNA helicase DDX11 {ECO:0000305}
29.4794	29.2674	29.3487	29.7922	30.9775	29.6313			post-translational protein modification;proteasomal protein catabolic process;proteasomal ubiquitin-independent protein catabolic process;proteasome-mediated ubiquitin-dependent protein catabolic process;protein deubiquitination;viral process	endopeptidase activity;threonine-type endopeptidase activity	cytoplasm;cytosol;extracellular exosome;intracellular membrane-bounded organelle;nucleoplasm;nucleus;P-body;proteasome complex;proteasome core complex;proteasome core complex, alpha-subunit complex					cytoplasm;cytosol;nucleoplasm;nucleus	GO:0005634;GO:0005654;GO:0005737;GO:0005829	Peptidases;Proteasome	01002;03050;03051	Proteasome	hsa03050					Proteasome;Proteasome_A_N	PF00227;PF10584	9	9	9	31.8	31.8	31.8	29.483	0	18.32	5953900000	27	0.830744	0.327853	0.768489	1.7917	P25789	P25789	Proteasome subunit alpha type-4	PSMA4	981	PSA4_HUMAN	Proteasome subunit alpha type-4
25.7107	26.088	NaN	26.5564	26.9218	26.5249			cellular lipid metabolic process;positive regulation of fat cell differentiation																	CCDC71L	PF15374	2	2	2	9.8	9.8	9.8	26.261	0.0026849	2.1153	448630000	3	1.41954	0.176537	0.76837	3.55115	Q8N9Z2	Q8N9Z2	Coiled-coil domain-containing protein 71L	CCDC71L	2755	CC71L_HUMAN	Coiled-coil domain-containing protein 71L
26.6955	26.5585	26.2198	27.0517	27.3782	27.3488			cell cycle arrest;cell division;eukaryotic translation initiation factor 2 complex assembly;positive regulation of cell proliferation;positive regulation of translational initiation		cytoplasm	cell division	GO:0051301			cytoplasm	GO:0005737									D123	PF07065	6	6	6	18.2	18.2	18.2	39.134	0	8.1002	770150000	14	1.92307	0.153551	0.768267	4.37324	O75794	O75794	Cell division cycle protein 123 homolog	CDC123	457	CD123_HUMAN	Cell division cycle protein 123 homolog	rotein D123
26.6718	26.7725	26.7427	27.9014	27.7503	26.8364			negative regulation of transcription by RNA polymerase II	metal ion binding;nucleic acid binding																		6	6	6	6.5	6.5	6.5	162.21	0	20.85	930170000	17	1.0795	0.233135	0.767063	2.29635	Q9ULD9	Q9ULD9	Zinc finger protein 608	ZNF608	4099	ZN608_HUMAN	Zinc finger protein 608
29.4797	29.6531	29.3104	30.3362	29.9643	30.4396			positive regulation of neuron projection development;rRNA processing	ATP binding;ATP-dependent RNA helicase activity;RNA binding	membrane;nucleolus			RNA binding	GO:0003723	nucleolus	GO:0005730	Ribosome biogenesis	3009							DEAD;Helicase_C	PF00270;PF00271	19	19	19	41.1	41.1	41.1	61.589	0	109.74	6117800000	63	1.92386	0.15423	0.765606	4.37554	Q9NY93	Q9NY93	Probable ATP-dependent RNA helicase DDX56	DDX56	3883	DDX56_HUMAN	Probable ATP-dependent RNA helicase DDX56
24.5774	24.4953	24.2723	25.2158	25.3416	25.0783					nucleus					nucleus	GO:0005634									IFRD;IFRD_C	PF04836;PF05004	3	3	3	8.1	8.1	8.1	54.813	0.0015091	2.5593	185860000	6	2.52256	0.11775	0.763581	6.43356	Q12894	Q12894	Interferon-related developmental regulator 2	IFRD2	1845	IFRD2_HUMAN	Interferon-related developmental regulator 2
26.6535	27.2655	26.9691	27.7001	27.6941	27.7842			negative regulation of transcription by RNA polymerase II	DNA binding;DNA-binding transcription factor activity, RNA polymerase II-specific;DNA-binding transcription repressor activity, RNA polymerase II-specific;RNA polymerase II proximal promoter sequence-specific DNA binding;zinc ion binding	cytoplasm;intercellular bridge;nucleoplasm			DNA binding	GO:0003677	cytoplasm;nucleoplasm	GO:0005654;GO:0005737	Chromosome and associated proteins;Transcription factors	03000;03036							THAP	PF05485	3	3	3	8	8	8	34.455	0	4.3986	1064600000	11	1.88529	0.149457	0.763438	4.26295	Q96EK4	Q96EK4	THAP domain-containing protein 11	THAP11	3095	THA11_HUMAN	THAP domain-containing protein 11
27.5427	27.2801	26.7459	28.0907	27.921	27.8436			positive regulation of transcription by RNA polymerase II;regulation of transcription by RNA polymerase II;RNA polymerase II preinitiation complex assembly;transcription initiation from RNA polymerase II promoter	RNA polymerase II transcription coactivator activity involved in preinitiation complex assembly;transcription coactivator activity;transcription factor binding	core mediator complex;mediator complex;membrane;nucleoplasm;nucleus			transcription factor binding	GO:0008134	nucleoplasm;nucleus	GO:0005634;GO:0005654	Transcription machinery	3021							Med6	PF04934	4	4	4	18.3	18.3	18.3	28.424	0	7.6732	1251900000	16	1.44289	0.176975	0.762214	3.10439	O75586	O75586	Mediator of RNA polymerase II transcription subunit 6	MED6	443	MED6_HUMAN	Mediator of RNA polymerase II transcription subunit 6
26.1366	27.2196	26.9849	27.6263	27.523	27.4773			determination of left/right symmetry;epithelial cilium movement;flagellated sperm motility;lateral ventricle development;left/right pattern formation;spermatogenesis;third ventricle development		nucleus					nucleus	GO:0005634	Chromosome and associated proteins	3036							DPCD	PF14913	6	6	6	29.1	29.1	29.1	23.239	0	12.826	949760000	19	1.07913	0.23257	0.761862	2.29558	Q9BVM2	Q9BVM2	Protein DPCD	DPCD	3418	DPCD_HUMAN	Protein DPCD
26.5961	26.9	26.4711	27.7013	27.5265	27.0246			activation of GTPase activity;carbohydrate transport;cellular protein modification process;cellular response to high light intensity;cellular response to insulin stimulus;fat cell differentiation;glucose metabolic process;glycogen biosynthetic process;insulin receptor signaling pathway;intracellular protein transmembrane transport;intracellular signal transduction;mammary gland epithelial cell di…	ATP binding;metal ion binding;protein serine/threonine kinase activity	cell cortex;cytosol;early endosome;intracellular membrane-bounded organelle;nucleoplasm;nucleus;plasma membrane;protein-containing complex;ruffle membrane	cellular protein modification process;signal transduction	GO:0006464;GO:0007165			cytosol;nucleoplasm;nucleus;plasma membrane;protein-containing complex	GO:0005634;GO:0005654;GO:0005829;GO:0005886;GO:0032991	Acute myeloid leukemia;Adipocytokine signaling pathway;Adrenergic signaling in cardiomyocytes;AGE-RAGE signaling pathway in diabetic complications;AMPK signaling pathway;Apelin signaling pathway;Apoptosis;Autophagy - animal;B cell receptor signaling pathway;Breast cancer;cAMP signaling pathway;Carbohydrate digestion and absorption;Cellular senescence;Central carbon metabolism in cancer;cGMP-PKG s…	01001;01521;01522;01524;04010;04012;04014;04015;04022;04024;04062;04066;04068;04071;04072;04140;04150;04151;04152;04210;04211;04213;04218;04261;04370;04371;04380;04510;04550;04611;04620;04625;04630;04660;04662;04664;04666;04668;04722;04725;04728;04910;04914;04915;04917;04919;04920;04922;04923;04926;04931;04932;04933;04973;05135;05142;05145;05152;05160;05161;05162;05163;05164;05165;05166;05167;051…	Acute myeloid leukemia;Adipocytokine signaling pathway;Adrenergic signaling in cardiomyocytes;AGE-RAGE signaling pathway in diabetic complications;AMPK signaling pathway;Apelin signaling pathway;Apoptosis;Autophagy - animal;B cell receptor signaling pathway;Breast cancer;cAMP signaling pathway;Carbohydrate digestion and absorption;Cellular senescence;Central carbon metabolism in cancer;cGMP-PKG s…	hsa01521;hsa01522;hsa01524;hsa04010;hsa04012;hsa04014;hsa04015;hsa04022;hsa04024;hsa04062;hsa04066;hsa04068;hsa04071;hsa04072;hsa04140;hsa04150;hsa04151;hsa04152;hsa04210;hsa04211;hsa04213;hsa04218;hsa04261;hsa04370;hsa04371;hsa04380;hsa04510;hsa04550;hsa04611;hsa04620;hsa04625;hsa04630;hsa04660;hsa04662;hsa04664;hsa04666;hsa04668;hsa04722;hsa04725;hsa04728;hsa04910;hsa04914;hsa04915;hsa04917;hsa…	Familial partial lipodystrophy;Hypoinsulinemic hypoglycemia with hemihypertrophy;Ovarian cancer	H00027;H00420;H01909	Afuresertib;Capivasertib;Ipatasertib;Miransertib;Triciribine phosphate;Uprosertib	D06221;D10674;D11371;DG01408;DG02851;DG03026	PH;Pkinase;Pkinase_C	PF00069;PF00169;PF00433	5	5	4	13.1	13.1	11.4	55.768	0	10.628	867780000	15	1.47493	0.175735	0.76174	3.18105	P31751	P31751	RAC-beta serine/threonine-protein kinase	AKT2	1069	AKT2_HUMAN	RAC-beta serine/threonine-protein kinase
28.7222	28.7847	28.449	29.6761	29.2107	29.3536			androgen receptor signaling pathway;intracellular steroid hormone receptor signaling pathway;positive regulation of transcription, DNA-templated;regulation of transcription by RNA polymerase II;transcription by RNA polymerase II;transcription initiation from RNA polymerase II promoter	catalytic activity;signaling receptor activity;thyroid hormone receptor binding;thyroid hormone receptor coactivator activity;transcription coactivator activity;transcription coregulator activity;vitamin D receptor binding	mediator complex;membrane;nucleoplasm;nucleus					nucleoplasm;nucleus	GO:0005634;GO:0005654	Thyroid hormone signaling pathway;Transcription machinery	03021;04919	Thyroid hormone signaling pathway	hsa04919					Med16	PF11635	11	11	11	18	18	18	96.792	0	32.982	3436800000	44	1.9416	0.155556	0.761477	4.42806	Q9Y2X0	Q9Y2X0	Mediator of RNA polymerase II transcription subunit 16	MED16	4205	MED16_HUMAN	Mediator of RNA polymerase II transcription subunit 16
29.4819	29.805	29.5279	30.5459	30.3578	30.1919			cell cycle;chromatin assembly;DNA repair;DNA replication;DNA replication-dependent nucleosome assembly;nucleosome assembly	chromatin binding;histone binding;unfolded protein binding	CAF-1 complex;cytoplasm;nuclear chromatin;nucleoplasm;nucleus;protein-containing complex	cell cycle	GO:0007049	histone binding;unfolded protein binding	GO:0042393;GO:0051082	cytoplasm;nucleoplasm;nucleus;protein-containing complex	GO:0005634;GO:0005654;GO:0005737;GO:0032991	Chromosome and associated proteins	3036							CAF-1_p60_C;WD40	PF00400;PF15512	14	14	14	32.4	32.4	32.4	61.492	0	56.103	6631900000	54	2.21313	0.120201	0.760309	5.29166	Q13112	Q13112	Chromatin assembly factor 1 subunit B	CHAF1B	1870	CAF1B_HUMAN	Chromatin assembly factor 1 subunit B	AF-1 subunit B
25.9754	26.741	25.1818	26.6915	26.714	26.7715			snRNA transcription;snRNA transcription by RNA polymerase II;snRNA transcription by RNA polymerase III;transcription by RNA polymerase II;transcription by RNA polymerase III	DNA binding;DNA-binding transcription factor activity;DNA-binding transcription factor activity, RNA polymerase II-specific	nucleoplasm;nucleus;snRNA-activating protein complex			DNA binding;DNA-binding transcription factor activity	GO:0003677;GO:0003700	nucleoplasm;nucleus	GO:0005634;GO:0005654	Transcription factors;Transcription machinery	03000;03021							Myb_DNA-binding	PF00249	5	5	5	3.5	3.5	3.5	159.43	0	6.594	549220000	3	0.776703	0.35504	0.759621	1.68524	Q5SXM2	Q5SXM2	snRNA-activating protein complex subunit 4	SNAPC4	2307	SNPC4_HUMAN	snRNA-activating protein complex subunit 4	NAPc subunit 4
27.2504	27.4711	26.8099	27.9915	27.7851	28.0328			CENP-A containing nucleosome assembly;chordate embryonic development;viral process		condensed chromosome kinetochore;cytosol;microtubule organizing center;nucleoplasm;nucleus					cytosol;microtubule organizing center;nucleoplasm;nucleus	GO:0005634;GO:0005654;GO:0005815;GO:0005829	Chromosome and associated proteins	3036							CENP-U	PF13097	3	3	3	9.1	9.1	9.1	47.521	0	8.2893	1236100000	12	1.65626	0.168865	0.759325	3.63475	Q71F23	Q71F23	Centromere protein U	CENPU	2487	CENPU_HUMAN	Centromere protein U	ENP-U
26.4224	26.0296	25.9696	26.6968	26.7854	27.2143																				DUF2052	PF09747	2	2	2	9.6	9.6	9.6	38.946	0	11.174	604300000	12	1.62255	0.16786	0.758313	3.54768	Q96F63	Q96F63	Coiled-coil domain-containing protein 97	CCDC97	3114	CCD97_HUMAN	Coiled-coil domain-containing protein 97
27.7202	28.3663	28.5083	28.769	29.0118	29.0795			ATP hydrolysis coupled proton transport;insulin receptor signaling pathway;ion transmembrane transport;proton transmembrane transport;regulation of macroautophagy;transferrin transport	proton-exporting ATPase activity, phosphorylative mechanism;proton-transporting ATPase activity, rotational mechanism;transporter activity	apical part of cell;cytoplasmic vesicle;cytosol;extracellular exosome;lysosomal membrane;plasma membrane;proton-transporting two-sector ATPase complex;vacuolar proton-transporting V-type ATPase, V1 domain					cytoplasmic vesicle;cytosol;plasma membrane	GO:0005829;GO:0005886;GO:0031410	Collecting duct acid secretion;Epithelial cell signaling in Helicobacter pylori infection;Human papillomavirus infection;mTOR signaling pathway;Oxidative phosphorylation;Phagosome;Rheumatoid arthritis;Synaptic vesicle cycle;Vibrio cholerae infection	00190;04145;04150;04721;04966;05110;05120;05165;05323	Collecting duct acid secretion;Epithelial cell signaling in Helicobacter pylori infection;Human papillomavirus infection;Metabolic pathways;mTOR signaling pathway;Oxidative phosphorylation;Phagosome;Rheumatoid arthritis;Synaptic vesicle cycle;Vibrio cholerae infection	hsa00190;hsa01100;hsa04145;hsa04150;hsa04721;hsa04966;hsa05110;hsa05120;hsa05165;hsa05323					V-ATPase_C	PF03223	12	12	12	40.6	40.6	40.6	43.941	0	54.797	2515000000	22	1.35628	0.187735	0.755153	2.90206	P21283	P21283	V-type proton ATPase subunit C 1	ATP6V1C1	919	VATC1_HUMAN	V-type proton ATPase subunit C 1	-ATPase subunit C 1
26.5906	26.4873	26.19	27.4884	27.1871	26.8574				DNA binding;DNA-binding transcription factor activity, RNA polymerase II-specific;metal ion binding	nucleus			DNA binding	GO:0003677	nucleus	GO:0005634	Transcription	99973							zf-C2H2	PF00096	5	5	5	5.9	5.9	5.9	137.53	0	8.6226	734360000	5	1.58807	0.171512	0.755002	3.45997	Q92610	Q92610	Zinc finger protein 592	ZNF592	2956	ZN592_HUMAN	Zinc finger protein 592
28.4038	28.0425	28.1597	29.0468	28.837	28.9849			cellular response to peptide hormone stimulus;cellular response to starvation;G1/S transition of mitotic cell cycle;negative regulation of G0 to G1 transition;negative regulation of transcription by RNA polymerase II;neuron apoptotic process;positive regulation of transcription by RNA polymerase II;protein-containing complex assembly;response to axon injury;response to insulin;retina development …	DNA binding;DNA-binding transcription factor activity;DNA-binding transcription factor activity, RNA polymerase II-specific;DNA-binding transcription repressor activity, RNA polymerase II-specific;E-box binding;protein heterodimerization activity;protein homodimerization activity;protein-containing complex binding;RNA polymerase II general transcription initiation factor activity;RNA polymerase I…	cytoplasm;dendrite;MLL1 complex;nuclear chromatin;nucleoplasm;nucleus;PML body;protein-DNA complex;RNA polymerase II transcription factor complex	protein-containing complex assembly	GO:0065003	DNA binding;DNA-binding transcription factor activity	GO:0003677;GO:0003700	cytoplasm;nucleoplasm;nucleus	GO:0005634;GO:0005654;GO:0005737	MAPK signaling pathway;Pathways in cancer;Small cell lung cancer;Transcription factors;Transcriptional misregulation in cancer	03000;04010;05200;05202;05222	MAPK signaling pathway;Pathways in cancer;Small cell lung cancer;Transcriptional misregulation in cancer	hsa04010;hsa05200;hsa05202;hsa05222	Malignant paraganglioma	H01510			HLH	PF00010	6	6	6	46.2	46.2	46.2	18.275	0	70.808	2496800000	19	2.44181	0.107546	0.754228	6.11752	P61244	P61244	Protein max	MAX	1528	MAX_HUMAN	Protein max {ECO:0000305}
27.4472	26.6303	27.2167	28.3866	27.6497	27.5177			regulation of chromatin organization;regulation of hematopoietic stem cell differentiation;regulation of megakaryocyte differentiation	beta-catenin binding;histone methyltransferase activity (H3-K4 specific);histone-lysine N-methyltransferase activity;RNA binding;transcription factor binding	histone methyltransferase complex;nuclear chromatin;nuclear speck;nucleoplasm;nucleus;Set1C/COMPASS complex			RNA binding;transcription factor binding	GO:0003723;GO:0008134	nucleoplasm;nucleus	GO:0005634;GO:0005654	Chromosome and associated proteins;Lysine degradation	00310;03036	Lysine degradation	hsa00310					N-SET;RRM_1;SET	PF00076;PF00856;PF11764	9	9	9	7.8	7.8	7.8	186.03	0	25.005	1196500000	23	0.9705	0.270608	0.753255	2.07166	O15047	O15047	Histone-lysine N-methyltransferase SETD1A	SETD1A	212	SET1A_HUMAN	Histone-lysine N-methyltransferase SETD1A
27.1952	27.2068	27.2625	27.8332	28.134	27.9541																						4	4	4	17.9	17.9	17.9	29.411	0	10.954	1263300000	11	2.95419	0.123889	0.752298	8.37606	Q6PID6	Q6PID6	Tetratricopeptide repeat protein 33	TTC33	2431	TTC33_HUMAN	Tetratricopeptide repeat protein 33	PR repeat protein 33
24.1971	23.3884	23.9935	NaN	25.6341	23.5798			positive regulation of translation	RNA binding	cytoplasmic stress granule;cytosol;membrane;nucleolus;polysomal ribosome			RNA binding	GO:0003723	cytosol;nucleolus	GO:0005730;GO:0005829	Messenger RNA biogenesis	3019							La	PF05383	2	2	2	3.1	3.1	3.1	80.551	0.0026784	2.0889	111530000	3	0.36356	0.642312	0.747302	0.903294	Q92615	Q92615	La-related protein 4B	LARP4B	2958	LAR4B_HUMAN	La-related protein 4B
27.9295	28.2779	28.2177	28.53	29.0559	29.0806			DNA recombination	DNA binding;endoribonuclease activity;identical protein binding;mRNA binding;sequence-specific DNA binding;single-stranded DNA binding	cytoplasm;cytosol;nucleus			DNA binding;mRNA binding	GO:0003677;GO:0003729	cytoplasm;cytosol;nucleus	GO:0005634;GO:0005737;GO:0005829									Translin	PF01997	9	9	9	45.6	45.6	45.6	26.183	0	53.145	2406600000	32	1.63141	0.16798	0.747139	3.57045	Q15631	Q15631	Translin	TSN	2134	TSN_HUMAN	Translin
28.801	28.7707	28.2793	29.1622	29.7634	29.1667			CTP biosynthetic process;GTP biosynthetic process;UTP biosynthetic process	ATP binding;metal ion binding;nucleoside diphosphate kinase activity	centrosome;cytosol					cytosol	GO:0005829	Drug metabolism - other enzymes;Membrane trafficking;Purine metabolism;Pyrimidine metabolism	00230;00240;00983;04131	Drug metabolism - other enzymes;Metabolic pathways;Purine metabolism;Pyrimidine metabolism	hsa00230;hsa00240;hsa00983;hsa01100					NDK	PF00334	11	11	11	31.9	31.9	31.9	42.491	0	21.182	3366200000	38	1.33597	0.187302	0.747068	2.85558	Q9Y5B8	Q9Y5B8	Nucleoside diphosphate kinase 7	NME7	4300	NDK7_HUMAN	Nucleoside diphosphate kinase 7	DK 7;DP kinase 7
26.7297	26.1666	26.2763	26.8502	27.4236	27.1343			cell division;mitotic nuclear envelope reassembly;nuclear envelope organization	microtubule binding	endoplasmic reticulum;endoplasmic reticulum membrane;integral component of membrane;microtubule	cell division	GO:0051301			endoplasmic reticulum	GO:0005783	Structural proteins	99992							TB2_DP1_HVA22	PF03134	3	3	3	17.1	17.1	17.1	29.395	0	5.7177	716200000	4	1.44863	0.176727	0.745131	3.11805	Q9H6H4	Q9H6H4	Receptor expression-enhancing protein 4	REEP4	3589	REEP4_HUMAN	Receptor expression-enhancing protein 4
26.4505	25.8533	23.5926	NaN	26.0418	NaN			protein dephosphorylation;regulation of protein autophosphorylation;signal transduction	protein phosphatase activator activity;protein phosphatase regulator activity	cytoplasm;cytosol;nucleus;protein phosphatase type 2A complex	signal transduction	GO:0007165			cytoplasm;cytosol;nucleus	GO:0005634;GO:0005737;GO:0005829	Adrenergic signaling in cardiomyocytes;AMPK signaling pathway;Chromosome and associated proteins;Dopaminergic synapse;Human papillomavirus infection;mRNA surveillance pathway;Oocyte meiosis;PI3K-Akt signaling pathway;Protein phosphatases and associated proteins;Sphingolipid signaling pathway	01009;03015;03036;04071;04114;04151;04152;04261;04728;05165	Adrenergic signaling in cardiomyocytes;AMPK signaling pathway;Dopaminergic synapse;Human papillomavirus infection;mRNA surveillance pathway;Oocyte meiosis;PI3K-Akt signaling pathway;Sphingolipid signaling pathway	hsa03015;hsa04071;hsa04114;hsa04151;hsa04152;hsa04261;hsa04728;hsa05165					B56	PF01603	3	2	2	8.4	4.7	4.7	54.699	0.0059637	1.815	234060000	4	0	0.995032	0.743003	0	Q16537	Q16537	Serine/threonine-protein phosphatase 2A 56 kDa regulatory subunit epsilon isoform	PPP2R5E	2176	2A5E_HUMAN	Serine/threonine-protein phosphatase 2A 56 kDa regulatory subunit epsilon isoform
25.1787	24.6151	25.0468	25.4095	26.0871	25.5729			7-methylguanosine cap hypermethylation;7-methylguanosine RNA capping;regulation of lipid metabolic process;ribonucleoprotein complex biogenesis;spliceosomal snRNP assembly	RNA methyltransferase activity;RNA trimethylguanosine synthase activity	Cajal body;cytoplasm;cytosol;extracellular space;nucleolus;nucleoplasm;nucleus;small nuclear ribonucleoprotein complex					cytoplasm;cytosol;extracellular space;nucleolus;nucleoplasm;nucleus	GO:0005615;GO:0005634;GO:0005654;GO:0005730;GO:0005737;GO:0005829	RNA transport	3013	RNA transport	hsa03013					Methyltransf_15	PF09445	3	3	3	3.5	3.5	3.5	96.619	0.0002686	3.6132	264100000	5	1.30937	0.191989	0.742963	2.79524	Q96RS0	Q96RS0	Trimethylguanosine synthase	TGS1	3235	TGS1_HUMAN	Trimethylguanosine synthase
24.9295	25.1807	23.9578	25.3313	25.4792	25.4846			dGTP catabolic process;DNA protection;exogenous drug catabolic process;mitotic cell cycle;nucleobase-containing small molecule catabolic process;nucleoside phosphate catabolic process;purine nucleotide catabolic process;regulation of proteasomal protein catabolic process	8-oxo-7,8-dihydrodeoxyguanosine triphosphate pyrophosphatase activity;8-oxo-7,8-dihydroguanosine triphosphate pyrophosphatase activity;metal ion binding;NADH pyrophosphatase activity;nucleoside-diphosphatase activity;nucleoside-triphosphate diphosphatase activity	cytosol	mitotic cell cycle	GO:0000278			cytosol	GO:0005829	DNA repair and recombination proteins	3400							NUDIX	PF00293	2	2	2	18.3	18.3	18.3	18.609	0.00052056	3.0847	222220000	5	0.92174	0.290412	0.742339	1.97308	Q9NV35	Q9NV35	Probable 8-oxo-dGTP diphosphatase NUDT15	NUDT15	3802	NUD15_HUMAN	Nucleotide triphosphate diphosphatase NUDT15 {ECO:0000305}
25.7463	25.8986	24.7237	26.3653	26.3869	25.835			apoptotic process;cell division;chromosome segregation;cytokine-mediated signaling pathway;establishment of chromosome localization;G2/M transition of mitotic cell cycle;mitotic cell cycle;mitotic cytokinesis;mitotic spindle assembly;mitotic spindle assembly checkpoint;negative regulation of apoptotic process;negative regulation of cysteine-type endopeptidase activity involved in apoptotic proces…	chaperone binding;cobalt ion binding;cofactor binding;cysteine-type endopeptidase inhibitor activity;cysteine-type endopeptidase inhibitor activity involved in apoptotic process;enzyme binding;identical protein binding;metal ion binding;microtubule binding;protein heterodimerization activity;protein homodimerization activity;Ran GTPase binding;tubulin binding;zinc ion binding	centriole;chromosome passenger complex;chromosome, centromeric region;condensed chromosome kinetochore;cytoplasm;cytoplasmic microtubule;cytosol;interphase microtubule organizing center;midbody;nuclear chromosome;nucleoplasm;nucleus;spindle microtubule	cell division;chromosome segregation;mitotic cell cycle	GO:0000278;GO:0007059;GO:0051301	enzyme binding	GO:0019899	cytoplasm;cytosol;nuclear chromosome;nucleoplasm;nucleus	GO:0000228;GO:0005634;GO:0005654;GO:0005737;GO:0005829	Apoptosis;Apoptosis - multiple species;Chromosome and associated proteins;Colorectal cancer;Hepatitis B;Hippo signaling pathway;Pathways in cancer;Platinum drug resistance	01524;03036;04210;04215;04390;05161;05200;05210	Apoptosis;Apoptosis - multiple species;Colorectal cancer;Hepatitis B;Hippo signaling pathway;Pathways in cancer;Platinum drug resistance	hsa01524;hsa04210;hsa04215;hsa04390;hsa05161;hsa05200;hsa05210			Gataparsen;Sepantronium bromide	D10164;DG01431	BIR	PF00653	1	1	1	9.2	9.2	9.2	16.389	0.00027115	3.7892	380600000	6	0.835416	0.326458	0.739578	1.80094	O15392	O15392	Baculoviral IAP repeat-containing protein 5	BIRC5	247	BIRC5_HUMAN	Baculoviral IAP repeat-containing protein 5
28.1841	28.1344	28.0918	29.1673	28.5844	28.8745			cell redox homeostasis;nucleobase-containing small molecule interconversion;positive regulation of membrane potential;positive regulation of sodium ion transmembrane transporter activity;protein deglutathionylation	electron transfer activity;glutathione disulfide oxidoreductase activity;glutathione oxidoreductase activity;protein N-terminus binding	cytosol;extracellular exosome;nucleus					cytosol;nucleus	GO:0005634;GO:0005829	Chaperones and folding catalysts	3110							Glutaredoxin	PF00462	4	4	4	46.2	46.2	46.2	11.776	0	46.664	2383200000	19	1.91022	0.153047	0.738625	4.3355	P35754	P35754	Glutaredoxin-1	GLRX	1123	GLRX1_HUMAN	Glutaredoxin-1
NaN	24.5327	24.7718	25.6983	25.0895	25.3814			reciprocal meiotic recombination	double-stranded DNA binding	nucleus					nucleus	GO:0005634									Mnd1	PF03962	2	2	2	9.3	9.3	9.3	23.753	0.00051401	2.8362	186770000	2	1.24746	0.202085	0.737475	3.02435	Q9BWT6	Q9BWT6	Meiotic nuclear division protein 1 homolog	MND1	3439	MND1_HUMAN	Meiotic nuclear division protein 1 homolog
29.1824	29.2121	28.7591	29.8084	29.8868	29.6709			mRNA 5'-splice site recognition;mRNA splicing, via spliceosome;spliceosomal snRNP assembly	mRNA binding;pre-mRNA 5'-splice site binding;protein homodimerization activity;RNA binding;single-stranded RNA binding;U1 snRNP binding;zinc ion binding	Cajal body;commitment complex;nucleoplasm;U1 snRNP;U2-type prespliceosome			mRNA binding;RNA binding	GO:0003723;GO:0003729	nucleoplasm	GO:0005654	Spliceosome	03040;03041	Spliceosome	hsa03040					zf-U1	PF06220	5	5	5	20.1	20.1	20.1	17.394	0	117.89	4473100000	27	2.00798	0.146472	0.737474	4.62855	P09234	P09234	U1 small nuclear ribonucleoprotein C	SNRPC	705	RU1C_HUMAN	U1 small nuclear ribonucleoprotein C {ECO:0000255|HAMAP-Rule:MF_03153}	1 snRNP C {ECO:0000255|HAMAP-Rule:MF_03153};1C {ECO:0000255|HAMAP-Rule:MF_03153};1-C {ECO:0000255|HAMAP-Rule:MF_03153}
27.1278	26.9688	26.2255	27.3765	27.9158	27.2422			antigen processing and presentation of exogenous peptide antigen via MHC class II;cell division;microtubule-based movement;mitotic cell cycle;mitotic centrosome separation;mitotic spindle assembly;mitotic spindle organization;regulation of mitotic centrosome separation;retrograde vesicle-mediated transport, Golgi to endoplasmic reticulum;spindle organization	ATP binding;ATPase activity;ATP-dependent microtubule motor activity, plus-end-directed;microtubule binding;microtubule motor activity;protein kinase binding	cytosol;kinesin complex;membrane;microtubule;mitotic spindle;nucleus;protein-containing complex;spindle;spindle microtubule;spindle pole	cell division;mitotic cell cycle	GO:0000278;GO:0051301	ATPase activity	GO:0016887	cytosol;nucleus;protein-containing complex	GO:0005634;GO:0005829;GO:0032991	Chromosome and associated proteins;Cytoskeleton proteins	03036;04812			Microcephaly with or without chorioretinopathy, lymphedema, or mental retardation	H01876	Ispinesib mesylate;Litronesib	D04640;D09636	Kinesin;Microtub_bind	PF00225;PF13931	8	8	8	9.8	9.8	9.8	119.16	0	16.068	942670000	18	0.999828	0.260508	0.737443	2.13149	P52732	P52732	Kinesin-like protein KIF11	KIF11	1382	KIF11_HUMAN	Kinesin-like protein KIF11
28.4667	28.2103	28.0902	29.0453	28.8149	29.1169			chromatin organization;DNA-templated transcription, initiation;histone acetylation;regulation of signal transduction by p53 class mediator;snRNA transcription by RNA polymerase II;transcription by RNA polymerase II;transcription initiation from RNA polymerase II promoter;viral process	DNA-binding transcription factor activity;identical protein binding;protein dimerization activity;transcription regulatory region DNA binding	actin cytoskeleton;nuclear chromatin;nucleoplasm;nucleus;transcription factor TFIID complex;transcription factor TFTC complex			DNA-binding transcription factor activity	GO:0003700	nucleoplasm;nucleus	GO:0005634;GO:0005654	Basal transcription factors;Chromosome and associated proteins;Transcription machinery	03021;03022;03036	Basal transcription factors	hsa03022					TFIID_NTD2;WD40	PF00400;PF04494	10	10	10	16.5	16.5	16.5	86.829	0	19.515	2575700000	28	2.16455	0.118522	0.736624	5.12838	Q15542	Q15542	Transcription initiation factor TFIID subunit 5	TAF5	2128	TAF5_HUMAN	Transcription initiation factor TFIID subunit 5
29.8629	30.1581	29.7919	30.7112	30.7745	30.5345				RNA binding	cytosol;nucleolus;nucleoplasm;nucleus			RNA binding	GO:0003723	cytosol;nucleolus;nucleoplasm;nucleus	GO:0005634;GO:0005654;GO:0005730;GO:0005829	Proteasome;Ribosome biogenesis	03009;03051									13	13	13	58.3	58.3	58.3	27.924	0	75.915	8254000000	67	2.28055	0.12208	0.735791	5.52504	Q9NRX1	Q9NRX1	RNA-binding protein PNO1	PNO1	3760	PNO1_HUMAN	RNA-binding protein PNO1
28.4626	28.3303	28.3464	29.1714	29.2268	28.9448			RNA processing	metal ion binding;RNA binding	exosome (RNase complex);extracellular space;nucleus			RNA binding	GO:0003723	extracellular space;nucleus	GO:0005615;GO:0005634									zf-C3H1	PF10650	17	17	17	11.6	11.6	11.6	226.35	0	53.433	2798300000	48	2.80821	0.135022	0.73454	7.66769	O60293	O60293	Zinc finger C3H1 domain-containing protein	ZFC3H1	341	ZC3H1_HUMAN	Zinc finger C3H1 domain-containing protein
29.7015	31.446	30.9843	31.6685	31.3092	31.354			4-hydroxyproline metabolic process;cell redox homeostasis;extracellular matrix organization;hydrogen peroxide catabolic process;I-kappaB phosphorylation;male gonad development;negative regulation of male germ cell proliferation;neutrophil degranulation;protein maturation by protein folding;response to oxidative stress;spermatogenesis	protein homodimerization activity;thioredoxin peroxidase activity	cytosol;endoplasmic reticulum;extracellular exosome;extracellular region;ficolin-1-rich granule lumen;nucleus;secretory granule lumen;smooth endoplasmic reticulum	extracellular matrix organization	GO:0030198			cytosol;endoplasmic reticulum;extracellular region;nucleus	GO:0005576;GO:0005634;GO:0005783;GO:0005829	Exosome	4147							1-cysPrx_C;AhpC-TSA	PF00578;PF10417	12	9	9	39.5	32.5	32.5	30.54	0	25.819	14741000000	44	0.616874	0.444167	0.733268	1.37327	Q13162	Q13162	Peroxiredoxin-4	PRDX4	1880	PRDX4_HUMAN	Peroxiredoxin-4
29.3217	28.5273	28.8052	29.619	29.5964	29.6384			DNA replication;DNA replication initiation;G1/S transition of mitotic cell cycle;telomere maintenance via semi-conservative replication	DNA binding;DNA-directed DNA polymerase activity;protein heterodimerization activity	alpha DNA polymerase:primase complex;cytosol;nucleoplasm			DNA binding	GO:0003677	cytosol;nucleoplasm	GO:0005654;GO:0005829	DNA replication;DNA replication proteins	03030;03032	DNA replication	hsa03030			Clofarabine	D03546	DNA_pol_E_B;Pol_alpha_B_N	PF04042;PF08418	8	8	8	17.2	17.2	17.2	65.947	0	53.28	3998800000	29	1.46032	0.177343	0.73317	3.14596	Q14181	Q14181	DNA polymerase alpha subunit B	POLA2	1988	DPOA2_HUMAN	DNA polymerase alpha subunit B
28.8821	28.4895	28.4358	29.5049	29.425	29.075			mitotic metaphase plate congression;negative regulation of cell proliferation;negative regulation of G2/M transition of mitotic cell cycle;negative regulation of protein ubiquitination;negative regulation of telomerase activity;negative regulation of telomere maintenance via telomerase;negative regulation of telomere maintenance via telomere lengthening;positive regulation of protein localization…	protein-containing complex binding;telomerase inhibitor activity;telomerase RNA binding	chromosome, telomeric region;condensed chromosome kinetochore;kinetochore;nuclear chromosome;nuclear chromosome, telomeric region;nucleolus;spindle					nuclear chromosome;nucleolus	GO:0000228;GO:0005730	DNA replication proteins;Ribosome biogenesis	03009;03032							G-patch	PF01585	7	7	7	30.5	30.5	30.5	37.034	0	37.585	3282900000	39	1.71783	0.162775	0.732509	3.79718	Q96BK5	Q96BK5	PIN2/TERF1-interacting telomerase inhibitor 1	PINX1	3053	PINX1_HUMAN	PIN2/TERF1-interacting telomerase inhibitor 1
26.0529	26.1485	25.3091	26.3246	26.761	26.6206			CENP-A containing nucleosome assembly;kinetochore assembly		condensed chromosome kinetochore;cytosol;nucleoplasm					cytosol;nucleoplasm	GO:0005654;GO:0005829	Chromosome and associated proteins	3036							CENP-K	PF11802	3	3	3	13.8	13.8	13.8	31.655	0	6.1613	486520000	13	1.16738	0.215696	0.731946	2.48266	Q9BS16	Q9BS16	Centromere protein K	CENPK	3358	CENPK_HUMAN	Centromere protein K	ENP-K
29.8588	29.554	29.8085	30.5533	30.4167	30.4461			multicellular organism development;negative regulation of transcription elongation from RNA polymerase II promoter;transcription by RNA polymerase II;transcription elongation from RNA polymerase II promoter		cytosol;NELF complex;nuclear body;nucleoplasm					cytosol;nucleoplasm	GO:0005654;GO:0005829	Transcription machinery	3021									15	15	15	41.9	41.9	41.9	57.276	0	104.82	7173800000	65	2.68225	0.133857	0.73159	7.10005	Q9H3P2	Q9H3P2	Negative elongation factor A	NELFA	3558	NELFA_HUMAN	Negative elongation factor A	ELF-A
25.0721	25.4565	23.6903	25.5298	25.7318	25.1449			base-excision repair;depurination;DNA repair;mismatch repair	4 iron, 4 sulfur cluster binding;8-oxo-7,8-dihydroguanine DNA N-glycosylase activity;adenine/guanine mispair binding;DNA N-glycosylase activity;metal ion binding;MutSalpha complex binding;oxidized purine DNA binding;purine-specific mismatch base pair DNA N-glycosylase activity	mitochondrion;nucleoplasm;nucleus					mitochondrion;nucleoplasm;nucleus	GO:0005634;GO:0005654;GO:0005739	Base excision repair;DNA repair and recombination proteins	03400;03410	Base excision repair	hsa03410	Familial adenomatous polyposis	H01025			HHH;HhH-GPD;NUDIX_4	PF00633;PF00730;PF14815	3	3	3	6.2	6.2	6.2	60.069	0	5.5469	236120000	6	0.576558	0.474879	0.729193	1.29465	Q9UIF7	Q9UIF7	A/G-specific adenine DNA glycosylase	MUTYH	4034	MUTYH_HUMAN	Adenine DNA glycosylase
26.2334	25.9859	25.8674	26.6547	26.5142	27.1035			cell redox homeostasis;peptidyl-cysteine oxidation;platelet degranulation	protein disulfide isomerase activity;thiol oxidase activity	cell surface;endoplasmic reticulum membrane;integral component of membrane;plasma membrane;platelet alpha granule membrane					plasma membrane	GO:0005886	Chaperones and folding catalysts;Membrane trafficking	03110;04131							Thioredoxin	PF00085	4	4	4	13.4	13.4	13.4	51.871	0	8.3148	552260000	6	1.60578	0.168856	0.728553	3.50488	Q96JJ7	Q96JJ7	Protein disulfide-isomerase TMX3	TMX3	3173	TMX3_HUMAN	Protein disulfide-isomerase TMX3
25.0398	25.4612	25.0011	26.219	26.1165	25.351			cellular response to UV-C;DNA repair;DNA replication;DNA synthesis involved in DNA repair;error-free translesion synthesis;error-prone translesion synthesis;pyrimidine dimer repair;regulation of DNA repair;response to radiation;response to UV-C;translesion synthesis	damaged DNA binding;DNA-directed DNA polymerase activity;metal ion binding	cytosol;nucleoplasm;nucleus;replication fork;site of double-strand break					cytosol;nucleoplasm;nucleus	GO:0005634;GO:0005654;GO:0005829	DNA repair and recombination proteins;Fanconi anemia pathway;Platinum drug resistance	01524;03400;03460	Fanconi anemia pathway;Platinum drug resistance	hsa01524;hsa03460	Disorders of nucleotide excision repair;Xeroderma pigmentosum	H00403;H01428			IMS;IMS_C	PF00817;PF11799	2	2	2	3.4	3.4	3.4	78.413	0.0017387	2.3654	307930000	5	1.10094	0.227263	0.728092	2.34136	Q9Y253	Q9Y253	DNA polymerase eta	POLH	4173	POLH_HUMAN	DNA polymerase eta
27.8996	27.7017	26.6768	28.2073	28.3139	27.941			G protein-coupled receptor signaling pathway;positive regulation of apoptotic process;regulation of Rho protein signal transduction;regulation of small GTPase mediated signal transduction;Rho protein signal transduction	guanyl-nucleotide exchange factor activity;Rho guanyl-nucleotide exchange factor activity	cytosol;intracellular					cytosol;intracellular	GO:0005622;GO:0005829	Membrane trafficking	4131							RhoGEF	PF00621	4	4	4	14.6	14.6	14.6	59.782	0	19.04	1477200000	22	0.857112	0.316942	0.72806	1.84396	Q9NR81	Q9NR81	Rho guanine nucleotide exchange factor 3	ARHGEF3	3750	ARHG3_HUMAN	Rho guanine nucleotide exchange factor 3
29.7528	29.6843	28.4884	30.338	29.8464	29.9228			cellular response to DNA damage stimulus;regulation of DNA damage checkpoint	DNA binding;enzyme binding	heterochromatin;nucleus;site of DNA damage			DNA binding;enzyme binding	GO:0003677;GO:0019899	nucleus	GO:0005634											17	17	17	27.3	27.3	27.3	69.768	0	69.034	5484200000	55	0.76402	0.36225	0.727245	1.66036	Q9H967	Q9H967	WD repeat-containing protein 76	WDR76	3630	WDR76_HUMAN	WD repeat-containing protein 76
31.4775	30.5569	31.3222	32.186	31.5067	31.8447			cellular response to lipopolysaccharide;MAPK cascade;modification by virus of host mRNA processing;mRNA 3'-end processing;mRNA splicing, via spliceosome;muscle contraction;poly(A)+ mRNA export from nucleus;positive regulation of polynucleotide adenylyltransferase activity;RNA processing;termination of RNA polymerase II transcription	RNA binding;RNA polymerase binding	cytoplasm;nuclear inclusion body;nuclear speck;nucleoplasm;nucleus;ribonucleoprotein complex			RNA binding	GO:0003723	cytoplasm;nucleoplasm;nucleus	GO:0005634;GO:0005654;GO:0005737	Influenza A;Messenger RNA biogenesis;mRNA surveillance pathway	03015;03019;05164	Influenza A;mRNA surveillance pathway	hsa03015;hsa05164	Oculopharyngeal muscular dystrophy	H00704			RRM_1	PF00076	14	14	14	55.2	55.2	55.2	32.749	0	117.78	19048000000	63	0.986202	0.263907	0.726952	2.10364	Q86U42	Q86U42	Polyadenylate-binding protein 2	PABPN1	2576	PABP2_HUMAN	Polyadenylate-binding protein 2	ABP-2;oly(A)-binding protein 2
27.7993	27.2604	26.6881	28.24	27.7908	27.8908			apoptotic process;negative regulation of cell growth;negative regulation of epithelial cell proliferation involved in prostate gland development;positive regulation of transcription by RNA polymerase II;transcription by RNA polymerase II;transcription elongation from RNA polymerase II promoter	DNA-binding transcription activator activity, RNA polymerase II-specific;RNA polymerase II regulatory region sequence-specific DNA binding	ELL-EAF complex;nuclear speck;nucleoplasm;transcription elongation factor complex					nucleoplasm	GO:0005654	Transcription machinery	3021							EAF	PF09816	4	4	3	11.5	11.5	8.8	28.791	0	6.2607	1300600000	11	0.974147	0.269165	0.72463	2.07908	Q96CJ1	Q96CJ1	ELL-associated factor 2	EAF2	3072	EAF2_HUMAN	ELL-associated factor 2
25.4319	25.976	25.3022	26.4255	26.1837	26.2747			3'-UTR-mediated mRNA stabilization;activation of MAPK activity;cellular response to DNA damage stimulus;cellular response to vascular endothelial growth factor stimulus;inflammatory response;inner ear development;intracellular signal transduction;leukotriene metabolic process;macropinocytosis;MAPK cascade;p38MAPK cascade;peptidyl-serine phosphorylation;positive regulation of tumor necrosis factor…	ATP binding;calcium-dependent protein serine/threonine kinase activity;calmodulin binding;calmodulin-dependent protein kinase activity;mitogen-activated protein kinase binding;protein kinase activity;protein serine/threonine kinase activity	centrosome;cytoplasm;cytosol;extracellular exosome;nucleoplasm;nucleus					cytoplasm;cytosol;nucleoplasm;nucleus	GO:0005634;GO:0005654;GO:0005737;GO:0005829	Cellular senescence;C-type lectin receptor signaling pathway;Kaposi sarcoma-associated herpesvirus infection;MAPK signaling pathway;Neurotrophin signaling pathway;Protein kinases;VEGF signaling pathway;Viral carcinogenesis	01001;04010;04218;04370;04625;04722;05167;05203	Cellular senescence;C-type lectin receptor signaling pathway;Kaposi sarcoma-associated herpesvirus infection;MAPK signaling pathway;Neurotrophin signaling pathway;VEGF signaling pathway;Viral carcinogenesis	hsa04010;hsa04218;hsa04370;hsa04625;hsa04722;hsa05167;hsa05203					Pkinase	PF00069	2	2	1	5.2	5.2	2.2	45.567	0.0017361	2.3444	400180000	3	1.53267	0.1694	0.724617	3.32172	P49137	P49137	MAP kinase-activated protein kinase 2	MAPKAPK2	1272	MAPK2_HUMAN	MAP kinase-activated protein kinase 2	APK-activated protein kinase 2;APKAP kinase 2;APKAPK-2;APKAP-K2;K2;K-2
28.1655	28.8391	28.6278	28.9892	29.3279	29.4877			positive regulation of protein export from nucleus;protein export from nucleus	nuclear export signal receptor activity	cytoplasm;cytosol;nuclear pore;nucleoplasm					cytoplasm;cytosol;nucleoplasm	GO:0005654;GO:0005737;GO:0005829									CRM1_C	PF08767	16	16	16	18.2	18.2	18.2	130.14	0	208.46	3155700000	50	1.36762	0.187069	0.724147	2.92815	Q9C0E2	Q9C0E2	Exportin-4	XPO4	3487	XPO4_HUMAN	Exportin-4	xp4
28.0779	27.7288	26.9229	28.5804	27.9037	28.4172			chromatin organization;chromatin remodeling;negative regulation of DNA-templated transcription, elongation;negative regulation of transcription by RNA polymerase II;negative regulation of transcription elongation from RNA polymerase II promoter;positive regulation of DNA-templated transcription, elongation;positive regulation of transcription by RNA polymerase II;regulation of transcription by RN…	DNA-binding transcription factor activity;protein heterodimerization activity;RNA polymerase II complex binding;single-stranded RNA binding;zinc ion binding	DSIF complex;nucleoplasm;nucleus			DNA-binding transcription factor activity	GO:0003700	nucleoplasm;nucleus	GO:0005634;GO:0005654	Messenger RNA biogenesis;Transcription machinery	03019;03021							Spt4	PF06093	4	4	4	28.2	28.2	28.2	13.193	0	5.575	1643900000	15	0.84408	0.323833	0.723908	1.8181	P63272	P63272	Transcription elongation factor SPT4	SUPT4H1	1630	SPT4H_HUMAN	Transcription elongation factor SPT4	SPT4
30.1954	30.4017	29.0984	30.759	30.6113	30.4916			attachment of mitotic spindle microtubules to kinetochore;attachment of spindle microtubules to kinetochore involved in homologous chromosome segregation;cell division;CENP-A containing nucleosome assembly;chromosome segregation;kinetochore assembly;mitotic cell cycle	centromeric DNA binding;DNA binding	cleavage furrow;condensed nuclear chromosome kinetochore;condensed nuclear chromosome, centromeric region;cytosol;Flemming body;intercellular bridge;kinetochore;midbody;nuclear body;nuclear pericentric heterochromatin;nucleoplasm;pericentric heterochromatin	cell division;chromosome segregation;mitotic cell cycle	GO:0000278;GO:0007059;GO:0051301	DNA binding	GO:0003677	cytosol;nucleoplasm	GO:0005654;GO:0005829	Chromosome and associated proteins	3036							CENP_C_N;CENP-C_C;CENP-C_mid	PF11699;PF15620;PF15622	23	23	23	27.5	27.5	27.5	106.83	0	69.674	8189900000	85	0.811463	0.337626	0.722122	1.75363	Q03188	Q03188	Centromere protein C	CENPC	1754	CENPC_HUMAN	Centromere protein C	ENP-C
25.7766	25.6549	24.8503	26.3749	25.6784	26.3884			cellular response to L-glutamate;negative regulation of axon extension;negative regulation of branching morphogenesis of a nerve;negative regulation of collateral sprouting;negative regulation of dendrite development;negative regulation of dendrite extension;negative regulation of neuron projection development;negative regulation of neuron remodeling;negative regulation of protein homooligomeriza…	DNA-binding transcription factor activity;DNA-binding transcription factor activity, RNA polymerase II-specific;DNA-binding transcription repressor activity, RNA polymerase II-specific;metal ion binding;protein heterodimerization activity;protein homodimerization activity;protein kinase binding;RNA polymerase II proximal promoter sequence-specific DNA binding;sequence-specific DNA binding	cytoplasm;nucleoplasm;nucleus;postsynaptic density			DNA-binding transcription factor activity	GO:0003700	cytoplasm;nucleoplasm;nucleus	GO:0005634;GO:0005654;GO:0005737	Transcription factors	3000							zf-C2H2	PF00096	3	3	3	6.6	6.6	6.6	91.196	0	9.6966	369130000	5	0.899384	0.295544	0.719997	1.92823	Q9H165	Q9H165	B-cell lymphoma/leukemia 11A	BCL11A	3531	BC11A_HUMAN	B-cell lymphoma/leukemia 11A	CL-11A
26.0478	25.5475	25.8417	26.1621	27.0185	26.4137			activation of GTPase activity;intracellular protein transport	calcium ion binding;GTPase activator activity;Rab GTPase binding	cell;integral component of membrane					cell	GO:0005623	Membrane trafficking	4131							GRAM;RabGAP-TBC	PF00566;PF02893	5	5	5	4.7	4.7	4.7	140.52	0	8.1245	478980000	7	1.15542	0.216948	0.719101	2.45701	Q66K14	Q66K14	TBC1 domain family member 9B	TBC1D9B	2357	TBC9B_HUMAN	TBC1 domain family member 9B
28.5277	28.6318	27.8567	29.0026	29.3189	28.8472			cellular response to DNA damage stimulus;chromosome segregation;DNA metabolic process;DNA repair;iron-sulfur cluster assembly;nucleotide-excision repair;phosphorelay signal transduction system;positive regulation of double-strand break repair via homologous recombination;positive regulation of transcription, DNA-templated;protein maturation by iron-sulfur cluster transfer;response to hormone;tran…	enzyme binding;estrogen receptor binding;protein binding, bridging;receptor signaling complex scaffold activity;transcription coactivator activity	CIA complex;cytoplasm;cytosol;membrane;MMXD complex;nucleoplasm;nucleus;spindle;transcription factor TFIIH holo complex	chromosome segregation;DNA metabolic process	GO:0006259;GO:0007059	enzyme binding;protein binding, bridging	GO:0019899;GO:0030674	cytoplasm;cytosol;nucleoplasm;nucleus	GO:0005634;GO:0005654;GO:0005737;GO:0005829	DNA repair and recombination proteins	3400							MMS19_C;MMS19_N	PF12460;PF14500	16	16	16	22.3	22.3	22.3	113.29	0	55.609	2736400000	47	1.20555	0.210281	0.717517	2.56519	Q96T76	Q96T76	MMS19 nucleotide excision repair protein homolog	MMS19	3262	MMS19_HUMAN	MMS19 nucleotide excision repair protein homolog	MMS19
28.3729	27.5458	27.5533	28.6373	28.5926	28.3921			cytoskeleton organization;insulin receptor signaling pathway;negative regulation of apoptotic process;negative regulation of extrinsic apoptotic signaling pathway;positive regulation of cell proliferation;positive regulation of insulin-like growth factor receptor signaling pathway;positive regulation of mitotic nuclear division;positive regulation of transcription by RNA polymerase II;positive re…	insulin receptor binding;lysine-acetylated histone binding	nucleus	cytoskeleton organization	GO:0007010			nucleus	GO:0005634	Ubiquitin system	4121							Bromodomain;WD40	PF00400;PF00439	12	12	11	10.4	10.4	9.7	206.69	0	31.186	1915100000	28	1.18389	0.213277	0.716714	2.51823	Q8WWQ0	Q8WWQ0	PH-interacting protein	PHIP	2909	PHIP_HUMAN	PH-interacting protein	HIP
29.6577	29.7458	29.2728	30.314	30.2035	30.3087			cytokine-mediated signaling pathway;interleukin-18-mediated signaling pathway;leukotriene biosynthetic process;leukotriene metabolic process;leukotriene production involved in inflammatory response;lipoxygenase pathway;long-chain fatty acid biosynthetic process;neutrophil degranulation	arachidonate 5-lipoxygenase activity;iron ion binding	cytosol;extracellular region;extracellular space;ficolin-1-rich granule lumen;nuclear envelope;nuclear envelope lumen;nuclear matrix;nuclear membrane;nucleoplasm;secretory granule lumen					cytosol;extracellular region;extracellular space;nuclear envelope;nucleoplasm	GO:0005576;GO:0005615;GO:0005635;GO:0005654;GO:0005829	Arachidonic acid metabolism;Fc epsilon RI signaling pathway;Ovarian steroidogenesis;Serotonergic synapse;Toxoplasmosis	00590;04664;04726;04913;05145	Arachidonic acid metabolism;Fc epsilon RI signaling pathway;Metabolic pathways;Ovarian steroidogenesis;Serotonergic synapse;Toxoplasmosis	hsa00590;hsa01100;hsa04664;hsa04726;hsa04913;hsa05145			Atreleuton;Benoxaprofen;Benzydamine;Darbufelone mesylate;Docebenone;Enazadrem phosphate;Fenleuton;Linazolast;Lonapalene;Oxatomide;Piriprost;Setileuton;Tebufelone;Tepoxalin;Zileuton	D00414;D01773;D03010;D03080;D03652;D03882;D03990;D04151;D04770;D06017;D06075;D09667;D09850;DG02899;except lozenges) (DG00014	Lipoxygenase;PLAT	PF00305;PF01477	21	21	21	36.5	36.5	36.5	77.982	0	167.98	6297000000	72	2.05971	0.137846	0.716574	4.7894	P09917	P09917	Arachidonate 5-lipoxygenase	ALOX5	721	LOX5_HUMAN	Arachidonate 5-lipoxygenase	-lipoxygenase;-LO
27.9045	27.911	27.7776	28.1514	29.1864	28.404			negative regulation of transcription by RNA polymerase II;toxin transport	RNA binding	cytoplasm;nucleus			RNA binding	GO:0003723	cytoplasm;nucleus	GO:0005634;GO:0005737	Chaperones and folding catalysts	3110							DnaJ;RRM_1	PF00076;PF00226	8	8	8	34.5	34.5	34.5	34.687	0	36.977	1998000000	24	1.07019	0.234212	0.716242	2.2769	Q9NVM6	Q9NVM6	DnaJ homolog subfamily C member 17	DNAJC17	3815	DJC17_HUMAN	DnaJ homolog subfamily C member 17
29.5499	29.6633	28.6023	30.1365	30.0594	29.7649			base-excision repair;glucose homeostasis;negative regulation of cell proliferation;negative regulation of glucose import;negative regulation of glycolytic process;negative regulation of transcription, DNA-templated;positive regulation blood vessel branching;positive regulation of chondrocyte proliferation;positive regulation of chromatin silencing at telomere;positive regulation of cold-induced t…	chromatin binding;NAD(P)+-protein-arginine ADP-ribosyltransferase activity;NAD+ ADP-ribosyltransferase activity;NAD+ binding;NAD-dependent histone deacetylase activity;NAD-dependent histone deacetylase activity (H3-K9 specific);NAD-dependent protein deacetylase activity;transcription corepressor activity;zinc ion binding	cytoplasm;nuclear telomeric heterochromatin;nucleoplasm;nucleus					cytoplasm;nucleoplasm;nucleus	GO:0005634;GO:0005654;GO:0005737	Central carbon metabolism in cancer;Chromosome and associated proteins;Thermogenesis	03036;04714;05230	Central carbon metabolism in cancer;Thermogenesis	hsa04714;hsa05230					SIR2	PF02146	11	11	11	41.4	41.4	41.4	39.118	0	63.161	5255200000	37	0.942569	0.283097	0.715146	2.01506	Q8N6T7	Q8N6T7	NAD-dependent protein deacetylase sirtuin-6	SIRT6	2739	SIR6_HUMAN	NAD-dependent protein deacetylase sirtuin-6
28.0446	28.3943	27.8137	28.9326	28.8208	28.6411			regulation of transcription by RNA polymerase II;stem cell population maintenance;transcription initiation from RNA polymerase II promoter	transcription coactivator activity;ubiquitin protein ligase activity	cytosol;mediator complex;nucleolus;nucleoplasm;nucleus;transcription factor complex;ubiquitin ligase complex					cytosol;nucleolus;nucleoplasm;nucleus	GO:0005634;GO:0005654;GO:0005730;GO:0005829	Thyroid hormone signaling pathway;Transcription machinery	03021;04919	Thyroid hormone signaling pathway	hsa04919					Med27	PF11571	7	7	7	33.8	33.8	33.8	35.431	0	17.103	2270700000	22	1.71118	0.16523	0.713987	3.77941	Q6P2C8	Q6P2C8	Mediator of RNA polymerase II transcription subunit 27	MED27	2413	MED27_HUMAN	Mediator of RNA polymerase II transcription subunit 27
27.6366	27.2129	26.5711	27.8545	27.9029	27.8014			cellular protein modification process;intracellular signal transduction;negative regulation of MAP kinase activity;peptidyl-serine phosphorylation;protein phosphorylation	ATP binding;cadherin binding;magnesium ion binding;mitogen-activated protein kinase kinase kinase binding;protein serine/threonine kinase activity	cytoplasm;cytosol;nucleus	cellular protein modification process	GO:0006464			cytoplasm;cytosol;nucleus	GO:0005634;GO:0005737;GO:0005829	Protein kinases	1001							Pkinase;Pkinase_C	PF00069;PF00433	7	5	5	18.9	15.7	15.7	54.19	0	12.531	1191500000	21	1.07688	0.232471	0.712737	2.29088	Q15208	Q15208	Serine/threonine-protein kinase 38	STK38	2096	STK38_HUMAN	Serine/threonine-protein kinase 38
25.6373	26.2586	27.4536	27.4835	26.4933	27.5101			protein localization	protein kinase binding	cytosol;endomembrane system;endoplasmic reticulum;Golgi apparatus;integral component of membrane;lysosome;membrane;plasma membrane;trans-Golgi network					cytosol;endoplasmic reticulum;Golgi apparatus;lysosome;plasma membrane	GO:0005764;GO:0005783;GO:0005794;GO:0005829;GO:0005886									Beach;DUF1088;DUF4704;PH_BEACH	PF02138;PF06469;PF14844;PF15787	9	9	9	4.4	4.4	4.4	319.1	0	14.886	789560000	9	0.493715	0.533509	0.712467	1.13216	P50851;Q8NFP9	P50851	Lipopolysaccharide-responsive and beige-like anchor protein	LRBA	1333	LRBA_HUMAN;NBEA_HUMAN	Lipopolysaccharide-responsive and beige-like anchor protein;Neurobeachin
24.9632	24.6735	24.1709	25.2441	25.5823	25.1181			negative regulation of cell differentiation;negative regulation of cell migration;positive regulation of cell proliferation		Sin3 complex															FAM60A	PF15396	1	1	1	5.9	5.9	5.9	24.852	0	8.6393	204750000	6	1.23993	0.202712	0.71232	2.64045	Q9NP50	Q9NP50	Protein FAM60A	FAM60A	3704	SHCAF_HUMAN	SIN3-HDAC complex-associated factor {ECO:0000312|HGNC:HGNC:30702}
28.6886	27.9359	27.7542	29.2273	29.0425	28.2425			B cell differentiation;definitive hemopoiesis;embryonic camera-type eye morphogenesis;embryonic placenta development;embryonic process involved in female pregnancy;embryonic skeletal system development;enucleate erythrocyte differentiation;granulocyte differentiation;liver development;lung development;megakaryocyte differentiation;monocyte differentiation;natural killer cell differentiation;negat…	chromatin binding;DNA-binding transcription factor activity, RNA polymerase II-specific;DNA-binding transcription repressor activity, RNA polymerase II-specific;metal ion binding;proximal promoter sequence-specific DNA binding;RNA polymerase II proximal promoter sequence-specific DNA binding;RNA polymerase II regulatory region sequence-specific DNA binding	nucleoplasm;nucleus;PML body;protein-DNA complex;transcriptional repressor complex					nucleoplasm;nucleus	GO:0005634;GO:0005654	Transcription factors	3000							zf-C2H2	PF00096	3	3	3	5.8	5.8	5.8	81.924	0	58.365	2414800000	24	0.788932	0.350662	0.711226	1.70927	Q02447	Q02447	Transcription factor Sp3	SP3	1738	SP3_HUMAN	Transcription factor Sp3
[truncated: 3,817 more rows]
[truncated: 9 more columns]
