# Supplementary material for: Genetic alterations of the SUMO isopeptidase SENP6 drive lymphomagenesis and genetic instability in diffuse large B-cell lymphoma
Source: Nat Commun. 2022 Jan 12;13:281. doi: 10.1038/s41467-021-27704-8 (PMC8755833; doi:10.1038/s41467-021-27704-8)
Supplement: Supplementary file 7 — Supplementary Data 5 [file 41467_2021_27704_MOESM7_ESM.xlsx]

## Sheet: Original data
LFQ intensity S6_1	LFQ intensity S6_2	LFQ intensity S6_3	LFQ intensity EV_1	LFQ intensity EV_2	LFQ intensity EV_3	C: Student's T-test Significant S6_EV	C: Student's T-test significant	C: GOBP name	C: GOMF name	C: GOCC name	C: KEGG name	C: Pfam	N: Peptides	N: Razor + unique peptides	N: Unique peptides	N: Sequence coverage [%]	N: Unique + razor sequence coverage [%]	N: Unique sequence coverage [%]	N: Mol. weight [kDa]	N: Q-value	N: Score	N: Intensity	N: MS/MS count	N: Intensity EV_1	N: Intensity EV_2	N: Intensity EV_3	N: Intensity S6_1	N: Intensity S6_2	N: Intensity S6_3	N: iBAQ	N: iBAQ EV_1	N: iBAQ EV_2	N: iBAQ EV_3	N: iBAQ S6_1	N: iBAQ S6_2	N: iBAQ S6_3	N: Number of proteins	N: -Log Student's T-test p-value S6_EV	N: Student's T-test q-value S6_EV	N: Student's T-test Difference S6_EV	N: Student's T-test Test statistic S6_EV	T: Protein IDs	T: Majority protein IDs	T: Protein names	T: Gene names
32.7957	32.6515	32.9206	32.9287	32.6731	32.9753			activation of immune response;activation of innate immune response;activation of MAPK activity;activation of MAPKK activity;activation of protein kinase activity;aging;anaphase-promoting complex-dependent proteasomal ubiquitin-dependent protein catabolic process;anatomical structure development;anatomical structure morphogenesis;apoptosis;axon guidance;biological regulation;biosynthetic process;c…	adenyl nucleotide binding;adenyl ribonucleotide binding;ATP binding;binding;catalytic activity;cyclin-dependent protein kinase activity;histone kinase activity;kinase activity;nucleotide binding;phosphotransferase activity, alcohol group as acceptor;protein kinase activity;protein serine/threonine kinase activity;purine nucleotide binding;purine ribonucleoside triphosphate binding;purine ribonucl…	cell part;centrosome;cytoplasm;cytoplasmic part;cytoskeletal part;cytosol;extracellular membrane-bounded organelle;extracellular organelle;extracellular region part;extracellular vesicular exosome;intracellular membrane-bounded organelle;intracellular non-membrane-bounded organelle;intracellular organelle;intracellular organelle part;intracellular part;macromolecular complex;membrane;membrane-bou…	Cell cycle;Gap junction;Oocyte meiosis;p53 signaling pathway;Progesterone-mediated oocyte maturation	Pkinase	23	23	21	81.8	81.8	75.4	34.081	0	112.07	35547000000	132	6174800000	1748300000	8718400000	5350200000	6214300000	7341400000	1870900000	324990000	92016000	458860000	281590000	327070000	386390000	7	0.223454	1	-0.0697734	-0.314393	A0A024QZP7;P06493;P06493-2;A0A087WZZ9;E5RIU6;F8VXD2;F8VZZ0	A0A024QZP7;P06493;P06493-2;A0A087WZZ9;E5RIU6	Cyclin-dependent kinase 1	CDC2;CDK1
NaN	NaN	25.9989	NaN	NaN	NaN			biological regulation;cellular process;cellular response to abiotic stimulus;cellular response to osmotic stress;cellular response to stimulus;cellular response to stress;multicellular organismal process;negative regulation of catalytic activity;negative regulation of endopeptidase activity;negative regulation of hydrolase activity;negative regulation of molecular function;negative regulation of …	binding;endopeptidase inhibitor activity;endopeptidase regulator activity;enzyme binding;enzyme inhibitor activity;enzyme regulator activity;peptidase inhibitor activity;peptidase regulator activity;protease binding;protein binding;serine-type endopeptidase inhibitor activity	cell part;cytoplasm;cytoplasmic part;cytosol;extracellular membrane-bounded organelle;extracellular organelle;extracellular region part;extracellular space;extracellular vesicular exosome;intracellular part;macromolecular complex;membrane-bounded organelle;membrane-bounded vesicle;organelle;protein complex;vesicle	Amoebiasis	Serpin	1	1	1	2.4	2.4	2.4	43.024	0.0034957	2.0202	157950000	3	0	0	40419000	0	54402000	63132000	7521600	0	0	1924700	0	2590600	3006300	3	0	0.99991	NaN	0	A0A024QZX5;A0A087X1N8;P35237	A0A024QZX5;A0A087X1N8;P35237	Serpin B6	SERPINB6
31.0694	30.9929	30.9486	31.3302	31.3368	31.0973			alcohol metabolic process;cholesterol metabolic process;establishment of localization;lipid metabolic process;lipid transport;metabolic process;organic substance transport;primary metabolic process;small molecule metabolic process;steroid metabolic process;sterol metabolic process;transport	binding;lipid binding;nucleic acid binding;RNA binding	cell part;cytoplasm;extracellular region part;high-density lipoprotein particle;intracellular membrane-bounded organelle;intracellular organelle;intracellular part;macromolecular complex;membrane;membrane-bounded organelle;nucleus;organelle;plasma lipoprotein particle;plasma membrane;protein-lipid complex		KH_1	35	35	35	36	36	36	141.44	0	134.76	10717000000	96	2335100000	448940000	2358300000	1642000000	1800800000	2132000000	162380000	35380000	6802100	35732000	24878000	27284000	32302000	21	1.35973	1	-0.251097	-1.3479	A0A024R4E5;Q00341;Q00341-2;H0Y394;C9J5E5;C9JIZ1;H7C0A4;C9JZI8;C9JHS7;C9JHZ8;C9JES8;H7BZC3;C9JT62;C9JK79;H7C2D1;C9JBS3;C9JEJ8;C9JHN6;C9JMQ6;C9JQ82;H7C3D0	A0A024R4E5;Q00341;Q00341-2;H0Y394	Vigilin	HDLBP
35.22	34.9205	34.9268	35.1428	34.992	34.9607			biological regulation;biosynthetic process;catabolic process;cellular biosynthetic process;cellular catabolic process;cellular component disassembly;cellular component disassembly at cellular level;cellular component organization;cellular component organization at cellular level;cellular component organization or biogenesis;cellular component organization or biogenesis at cellular level;cellular …	binding;nucleic acid binding;RNA binding;rRNA binding;structural constituent of ribosome;structural molecule activity;translation regulator activity	adherens junction;anchoring junction;cell junction;cell part;cell-substrate adherens junction;cell-substrate junction;cytoplasm;cytoplasmic part;cytosol;cytosolic small ribosomal subunit;extracellular membrane-bounded organelle;extracellular organelle;extracellular region part;extracellular vesicular exosome;focal adhesion;intracellular membrane-bounded organelle;intracellular non-membrane-bounde…	Ribosome	Ribosomal_S4;S4	33	33	33	75.3	75.3	75.3	22.591	0	110.14	158860000000	253	27016000000	7750100000	33633000000	27357000000	29635000000	33471000000	14442000000	2456000000	704550000	3057500000	2487000000	2694100000	3042800000	6	0.0277546	1	-0.00939687	-0.0439766	A0A024R4M0;P46781;B5MCT8;C9JM19;F2Z3C0;A8MXK4	A0A024R4M0;P46781;B5MCT8;C9JM19	40S ribosomal protein S9	RPS9
27.4693	27.7565	27.9247	28.0291	27.8183	28.0219							YTH	11	7	5	22.7	17.8	12.9	58.311	0	80.692	1128100000	16	313520000	33374000	283520000	127350000	147710000	222630000	62672000	17418000	1854100	15751000	7075200	8205900	12369000	4	0.732594	1	-0.239559	-0.95888	A0A024R7W5;A0A087X0Q1;A0A087WY31;Q7Z739	A0A024R7W5;A0A087X0Q1;A0A087WY31;Q7Z739	YTH domain-containing family protein 3	YTHDF3
32.3387	32.8223	32.7559	32.5998	32.6644	32.7785			activation of immune response;activation of innate immune response;anaphase-promoting complex-dependent proteasomal ubiquitin-dependent protein catabolic process;antigen processing and presentation;antigen processing and presentation of exogenous antigen;antigen processing and presentation of exogenous peptide antigen;antigen processing and presentation of exogenous peptide antigen via MHC class …	catalytic activity;endopeptidase activity;hydrolase activity;peptidase activity;peptidase activity, acting on L-amino acid peptides;threonine-type endopeptidase activity;threonine-type peptidase activity	cell part;cytoplasm;cytoplasmic mRNA processing body;cytoplasmic part;cytosol;extracellular membrane-bounded organelle;extracellular organelle;extracellular region part;extracellular vesicular exosome;intracellular membrane-bounded organelle;intracellular non-membrane-bounded organelle;intracellular organelle;intracellular organelle part;intracellular part;macromolecular complex;membrane-bounded …	Proteasome	Proteasome;Proteasome_A_N	14	14	14	57.7	57.7	57.7	25.898	0	95.537	31058000000	110	4539600000	1756600000	7832700000	3951400000	6301900000	6675700000	2389100000	349200000	135120000	602510000	303950000	484760000	513520000	5	0.0935787	1	-0.0419757	-0.161366	A0A024RA52;P25787;C9JCK5;H3BT36;H7C402	A0A024RA52;P25787	Proteasome subunit alpha type;Proteasome subunit alpha type-2	PSMA2
27.6168	27.5841	27.7788	27.9762	27.6421	27.9001			biological regulation;biosynthetic process;cellular biosynthetic process;cellular macromolecule biosynthetic process;cellular macromolecule metabolic process;cellular metabolic process;cellular nitrogen compound metabolic process;cellular process;cellular protein metabolic process;gene expression;macromolecule biosynthetic process;macromolecule metabolic process;macromolecule modification;metabol…	binding;DNA binding;nucleic acid binding;RNA binding;translation elongation factor activity;translation factor activity, nucleic acid binding	cell part;cytoplasm;elongin complex;extracellular region part;extracellular space;integral to membrane;intracellular membrane-bounded organelle;intracellular organelle;intracellular organelle part;intracellular part;intrinsic to membrane;macromolecular complex;membrane part;membrane-bounded organelle;nuclear part;nucleoplasm;nucleoplasm part;nucleus;organelle;organelle part;protein complex;transc…		Elongin_A;Med26	8	8	8	13.1	13.1	13.1	87.229	0	23.186	1077900000	17	283490000	22825000	244620000	140680000	164970000	221280000	29132000	7661900	616890	6611400	3802200	4458700	5980600	2	0.695507	1	-0.179614	-0.825175	A0A024RAC6;Q14241	A0A024RAC6;Q14241	Transcription elongation factor B polypeptide 3	TCEB3
30.0144	30.0879	30.3145	30.4849	29.8989	30.3771			anatomical structure development;apoptosis;apoptosis in response to endoplasmic reticulum stress;biological regulation;brain development;catabolic process;cell cycle process;cell death;cell differentiation;cellular catabolic process;cellular component assembly;cellular component assembly at cellular level;cellular component organization;cellular component organization at cellular level;cellular c…	binding;enzyme binding;polyubiquitin binding;proteasome binding;protein binding;protein complex binding;ribonucleoprotein binding;ribosome binding;small conjugating protein binding;ubiquitin binding;ubiquitin protein ligase binding	BAT3 complex;cell part;cytoplasm;cytoplasmic part;cytosol;cytosolic part;ER membrane insertion complex;intracellular membrane-bounded organelle;intracellular organelle;intracellular organelle part;intracellular part;macromolecular complex;membrane-bounded organelle;nuclear part;nucleoplasm;nucleus;organelle;organelle part;protein complex		DUF3538;ubiquitin	12	12	12	13.9	13.9	13.9	118.7	0	35.105	5635600000	36	1142100000	264040000	1338900000	756460000	915160000	1218900000	176110000	35692000	8251300	41840000	23639000	28599000	38091000	23	0.222208	1	-0.114715	-0.380547	A0A024RCR6;A0A0G2JK23;P46379-2;P46379;P46379-3;A0A0G2JL47;P46379-4;P46379-5;F6S6P2;X6REW1;A0A0G2JJM1;F6UR09;F6U1F2;F6XTU0;A0A0G2JJR8;A0A1B0GX79;F6WML8;F6VEM6;F6X9W3;F6U341;F6TC96;H0Y4L1;H0Y710	A0A024RCR6;A0A0G2JK23;P46379-2;P46379;P46379-3;A0A0G2JL47;P46379-4;P46379-5;F6S6P2;X6REW1;A0A0G2JJM1	Large proline-rich protein BAG6	BAT3;BAG6
27.2354	27.0741	27.0817	28.6647	NaN	27.4854			biological regulation;biosynthetic process;cellular biosynthetic process;cellular macromolecule biosynthetic process;cellular macromolecule metabolic process;cellular metabolic process;cellular nitrogen compound metabolic process;cellular process;macromolecule biosynthetic process;macromolecule metabolic process;metabolic process;nitrogen compound metabolic process;nucleic acid metabolic process;…		cell part;intracellular membrane-bounded organelle;intracellular organelle;intracellular part;membrane-bounded organelle;nucleus;organelle		VGLL4	2	2	2	46.9	46.9	46.9	9.041	0	16.951	918980000	7	313560000	53062000	256860000	91056000	95081000	109360000	229750000	78389000	13266000	64216000	22764000	23770000	27341000	17	0.907642	1	-0.944639	-1.73418	C9JBN2;F8WBN7;F8W708;E7ERW0;E7EQU6;E7EWF5;G5E9M9;A0A075B6E4;A0A0A6YYI5;G5E9M7;Q14135-2;Q14135;Q14135-4;C9JX59;E7EUJ2;Q14135-5;Q14135-6	C9JBN2;F8WBN7;F8W708;E7ERW0;E7EQU6;E7EWF5;G5E9M9;A0A075B6E4;A0A0A6YYI5;G5E9M7;Q14135-2;Q14135;Q14135-4;C9JX59;E7EUJ2;Q14135-5;Q14135-6	Transcription cofactor vestigial-like protein 4	VGLL4
27.6046	27.5431	27.5985	28.1549	27.838	NaN			macromolecule metabolic process;membrane protein proteolysis;metabolic process;primary metabolic process;protein metabolic process;proteolysis	aspartic endopeptidase activity, intramembrane cleaving;aspartic-type endopeptidase activity;aspartic-type peptidase activity;binding;catalytic activity;endopeptidase activity;enzyme binding;hydrolase activity;identical protein binding;peptidase activity;peptidase activity, acting on L-amino acid peptides;protein binding;protein dimerization activity;protein homodimerization activity;ubiquitin pr…	cell part;cell surface;cytoplasmic part;endoplasmic reticulum;endoplasmic reticulum part;integral to cytosolic side of endoplasmic reticulum membrane;integral to endoplasmic reticulum membrane;integral to lumenal side of endoplasmic reticulum membrane;integral to membrane;integral to organelle membrane;intracellular membrane-bounded organelle;intracellular organelle;intracellular organelle part;i…		Peptidase_A22B	3	3	3	10.7	10.7	10.7	30.162	0	6.2665	919130000	17	276220000	46376000	102010000	154570000	116630000	223310000	70702000	21248000	3567400	7847100	11890000	8971800	17178000	6	1.38174	1	-0.414344	-1.87673	A0A075B6F6;Q8TCT9-5;Q8TCT9;Q8TCT9-4;Q8TCT9-2;A0A0C4DGU3	A0A075B6F6;Q8TCT9-5;Q8TCT9;Q8TCT9-4;Q8TCT9-2	Minor histocompatibility antigen H13	HM13
27.2397	26.9199	27.2088	27.2595	26.6885	26.8792			actin filament-based movement;actin filament-based process;actin-mediated cell contraction;actin-myosin filament sliding;anatomical structure arrangement;anatomical structure development;anatomical structure homeostasis;biological regulation;biosynthetic process;calcium-mediated signaling;cardiac muscle contraction;cell development;cellular biosynthetic process;cellular component assembly;cellula…	actin binding;binding;cation binding;cytoskeletal protein binding;dystroglycan binding;enzyme binding;glycoprotein binding;ion binding;metal ion binding;myosin binding;nitric-oxide synthase binding;protein binding;structural constituent of cytoskeleton;structural constituent of muscle;structural molecule activity;transition metal ion binding;vinculin binding;zinc ion binding	cell junction;cell part;cell projection;cell projection membrane;cell projection part;cell surface;cell-substrate junction;contractile fiber part;costamere;cytoplasmic part;cytoskeleton;cytosol;dystrophin-associated glycoprotein complex;filopodium;filopodium membrane;intracellular membrane-bounded organelle;intracellular non-membrane-bounded organelle;intracellular organelle;intracellular part;ma…	Arrhythmogenic right ventricular cardiomyopathy (ARVC);Dilated cardiomyopathy;Hypertrophic cardiomyopathy (HCM);Viral myocarditis	CH;EF-hand_2;EF-hand_3;Spectrin;WW;ZZ	6	6	6	1.8	1.8	1.8	426.09	0	7.689	685530000	10	198250000	12633000	170240000	111430000	94848000	98130000	3444900	996230	63484	855490	559950	476630	493120	27	0.387063	1	0.18041	0.60881	A0A087WV90;E9PDN5;A0A087WTU7;A0A075B6G3;P11532-3;P11532-2;P11532-4;P11532;F5GZY3;E7EQS5;F8VX32;E7ESB2;H0Y304;E7EQR9;P11532-10;P11532-9;P11532-8;P11532-7;P11532-5;P11532-6;Q5T097;P46939-3;Q13474-2;Q13474;P46939-4;P46939;P46939-2	A0A087WV90;E9PDN5;A0A087WTU7;A0A075B6G3;P11532-3;P11532-2;P11532-4;P11532;F5GZY3;E7EQS5;F8VX32;E7ESB2;H0Y304;E7EQR9;P11532-10;P11532-9;P11532-8;P11532-7;P11532-5;P11532-6	Dystrophin	DMD
29.0498	29.3125	29.2053	28.965	28.3863	29.0658			activation of immune response;biological regulation;cellular component organization;cellular component organization or biogenesis;cellular membrane organization;cellular process;complement activation;complement activation, classical pathway;defense response;endocytosis;establishment of localization;humoral immune response;immune effector process;immune response;immune system process;innate immune…	antigen binding;binding	blood microparticle;cell part;extracellular membrane-bounded organelle;extracellular organelle;extracellular region;extracellular region part;extracellular space;extracellular vesicular exosome;membrane;membrane-bounded organelle;membrane-bounded vesicle;organelle;plasma membrane;vesicle		C1-set	5	5	5	67	67	67	11.208	0	47.637	2532000000	41	393210000	115100000	617410000	376940000	458600000	570770000	361720000	56173000	16443000	88202000	53849000	65514000	81538000	11	0.786325	1	0.383512	1.17987	A0A075B6L0;A0A075B6K9;P0CG05;P0CG06;A0A075B6K8;A0A0B4J231;P0CF74;P0CG04;B9A064;A0A075B6L1;A0M8Q6	A0A075B6L0;A0A075B6K9;P0CG05;P0CG06	Ig lambda-2 chain C regions;Ig lambda-3 chain C regions	IGLC3;IGLC2
33.2029	33.0001	32.8174	33.1725	32.9644	32.8303			adaptive immune response;antibacterial humoral response;antimicrobial humoral response;defense response;defense response to bacterium;defense response to Gram-negative bacterium;humoral immune response;immune response;immune system process;innate immune response;multi-organism process;response to bacterium;response to biotic stimulus;response to other organism;response to stimulus;response to str…	antigen binding;binding	blood microparticle;cell part;cell surface;extracellular membrane-bounded organelle;extracellular organelle;extracellular region part;extracellular space;extracellular vesicular exosome;hexameric IgM immunoglobulin complex;IgM immunoglobulin complex;IgM immunoglobulin complex, circulating;immunoglobulin complex;immunoglobulin complex, circulating;integral to membrane;intrinsic to membrane;macromo…		C1-set;V-set	17	17	17	37.8	37.8	37.8	49.382	0	61.713	38403000000	145	6696900000	2135300000	7537300000	7347900000	7494900000	7191000000	1600100000	279040000	88973000	314050000	306160000	312290000	299630000	6	0.0403466	1	0.017718	0.0710573	A0A087WYJ9;A0A075B6N9;A0A1B0GUU9;P01871;P01871-2;P04220	A0A087WYJ9;A0A075B6N9;A0A1B0GUU9;P01871;P01871-2;P04220	Ig mu chain C region;Ig mu heavy chain disease protein	IGHM
NaN	26.0355	NaN	NaN	NaN	25.4255							BACK;BTB	3	3	3	6.6	6.6	6.6	61.009	0	4.0484	139570000	3	14645000	5129100	44789000	0	58347000	16661000	4812800	505010	176870	1544400	0	2012000	574510	3	0	0.999623	0.60993	0	A0A075B6T4;Q9NVX7;Q9NVX7-2	A0A075B6T4;Q9NVX7;Q9NVX7-2	Kelch repeat and BTB domain-containing protein 4	KBTBD4
27.8908	28.017	27.2813	28.5937	27.5419	28.4715			biosynthetic process;cellular biosynthetic process;cellular component disassembly;cellular component disassembly at cellular level;cellular component organization;cellular component organization at cellular level;cellular component organization or biogenesis;cellular component organization or biogenesis at cellular level;cellular macromolecular complex disassembly;cellular macromolecular complex …	structural constituent of ribosome;structural molecule activity	cell part;cytoplasmic part;intracellular non-membrane-bounded organelle;intracellular organelle;intracellular organelle part;intracellular part;macromolecular complex;membrane;mitochondrial inner membrane;mitochondrial membrane;mitochondrial part;mitochondrial small ribosomal subunit;non-membrane-bounded organelle;organellar small ribosomal subunit;organelle;organelle inner membrane;organelle mem…		Ribosomal_S21	5	5	5	54	54	54	10.688	0	18.269	1350600000	13	172100000	27163000	427450000	211840000	282720000	229360000	337660000	43024000	6790800	106860000	52960000	70679000	57339000	2	0.515363	1	-0.472673	-0.940935	A0A075B746;P82921	A0A075B746;P82921	28S ribosomal protein S21, mitochondrial	MRPS21
NaN	NaN	24.5399	NaN	NaN	NaN								1	1	1	1.3	1.3	1.3	112.71	0.0013432	2.4775	99738000	1	0	0	42075000	0	34699000	22964000	2122100	0	0	895210	0	738270	488600	3	0	0.999335	NaN	0	A0A075B785;Q9P260;Q9P260-2	A0A075B785;Q9P260;Q9P260-2	LisH domain and HEAT repeat-containing protein KIAA1468	KIAA1468
27.2284	27.6289	26.7708	27.2702	NaN	27.8466					blood microparticle;cell part;cytoplasmic part;early endosome;endosome;extracellular region part;intracellular membrane-bounded organelle;intracellular organelle;intracellular part;membrane-bounded organelle;organelle			3	3	3	4.8	4.8	4.8	90.856	0	12.381	784410000	6	108300000	26441000	256220000	97443000	183720000	112280000	17827000	2461300	600930	5823200	2214600	4175500	2551800	7	0.364562	1	-0.349012	-0.718962	A0A087WT45;A0A075B793;Q4V328-4;Q4V328;Q4V328-3;Q4V328-2;A0A087WXA6	A0A087WT45;A0A075B793;Q4V328-4;Q4V328;Q4V328-3;Q4V328-2	GRIP1-associated protein 1	GRIPAP1
26.5774	NaN	NaN	NaN	NaN	NaN			establishment of localization;establishment of protein localization;establishment of RNA localization;mRNA transport;nucleic acid transport;nucleobase-containing compound transport;protein transport;RNA transport;transport		cell part;cytoplasmic part;endoplasmic reticulum membrane;endoplasmic reticulum part;intracellular organelle part;intracellular part;macromolecular complex;membrane;membrane part;nuclear membrane;nuclear part;nuclear pore;organelle membrane;organelle part;pore complex;protein complex	RNA transport		5	1	1	8.3	2.5	2.5	99.135	0.00023191	3.0608	97960000	2	0	26889000	0	71071000	0	0	3918400	0	1075600	0	2842800	0	0	5	0	0.999048	NaN	0	A0A087WY75;A0A075B7F8;A8CG34-2;A8CG34;A6NF01	A0A087WY75;A0A075B7F8;A8CG34-2;A8CG34	Nuclear envelope pore membrane protein POM 121C	POM121C
30.1333	30.0589	29.9564	30.0799	29.7459	30.0804				binding;calcium ion binding;cation binding;DNA binding;ion binding;metal ion binding;nucleic acid binding	cell part;cytoplasmic part;cytosol;endoplasmic reticulum;endoplasmic reticulum-Golgi intermediate compartment;envelope;extracellular membrane-bounded organelle;extracellular organelle;extracellular region part;extracellular space;extracellular vesicular exosome;Golgi apparatus;intracellular membrane-bounded organelle;intracellular organelle;intracellular organelle part;intracellular part;membrane…		EF-hand_7	14	14	14	40.7	40.7	40.7	50.222	0	53.807	4981400000	54	667270000	244550000	1316800000	934180000	841730000	976820000	237210000	31775000	11645000	62706000	44485000	40082000	46515000	12	0.262799	1	0.0808061	0.362921	V9HW75;A0A087WSV8;E9PKG6;P80303-2;P80303;Q2L696;E9PLR0;E9PLE9;E9PM22;E9PJP3;H0YD18;H0YEG8	V9HW75;A0A087WSV8;E9PKG6;P80303-2;P80303;Q2L696;E9PLR0;E9PLE9	Nucleobindin-2;Nesfatin-1	HEL-S-109;NUCB2;Nucb2
31.1974	31.2095	31.1981	31.236	31.4273	31.2206			anatomical structure formation involved in morphogenesis;biological regulation;biosynthetic process;cell proliferation;cell redox homeostasis;cellular biosynthetic process;cellular homeostasis;cellular lipid metabolic process;cellular macromolecule metabolic process;cellular metabolic process;cellular nitrogen compound metabolic process;cellular process;cellular response to stimulus;developmental…	antioxidant activity;binding;catalytic activity;coenzyme binding;cofactor binding;disulfide oxidoreductase activity;electron carrier activity;flavin adenine dinucleotide binding;oxidoreductase activity;oxidoreductase activity, acting on a sulfur group of donors;oxidoreductase activity, acting on a sulfur group of donors, NAD or NADP as acceptor;oxidoreductase activity, acting on NADH or NADPH;pro…	cell part;cytoplasmic part;cytosol;extracellular membrane-bounded organelle;extracellular organelle;extracellular region part;extracellular vesicular exosome;intracellular membrane-bounded organelle;intracellular non-membrane-bounded organelle;intracellular organelle;intracellular organelle part;intracellular part;membrane-bounded organelle;membrane-bounded vesicle;mitochondrion;non-membrane-boun…	Pyrimidine metabolism;Selenocompound metabolism	Glutaredoxin;Pyr_redox;Pyr_redox_2;Pyr_redox_dim	24	24	24	56.8	56.8	56.8	53.166	0	115.75	11427000000	96	1899800000	631970000	2556800000	1738800000	2038600000	2561300000	476140000	79158000	26332000	106530000	72450000	84940000	106720000	29	0.628546	1	-0.092961	-0.55802	E9PIR7;F8W809;A0A087WSW9;A0A182DWI3;A0A087WSY9;Q16881-5;Q16881-2;Q16881-4;Q16881-3;Q16881-6;Q16881;E2QRB9;Q16881-7;E9PKD3;A0A0B4J225;E9PIZ5;E9PLT3;E9PKI4;E9PQI3;E9PRI8;E9PJU2;A0A096LPD9;E7EWK1;A0A096LPK7;A0A182DWF2;D3YTF8;A0A182DWF3;Q9NNW7-2;Q9NNW7	E9PIR7;F8W809;A0A087WSW9;A0A182DWI3;A0A087WSY9;Q16881-5;Q16881-2;Q16881-4;Q16881-3;Q16881-6;Q16881;E2QRB9;Q16881-7	Thioredoxin reductase 1, cytoplasmic	TXNRD1
NaN	NaN	26.3741	NaN	NaN	NaN			aging;amine metabolic process;arachidonic acid metabolic process;biological regulation;carboxylic acid metabolic process;catabolic process;cellular amine metabolic process;cellular amino acid metabolic process;cellular catabolic process;cellular ketone metabolic process;cellular lipid metabolic process;cellular metabolic process;cellular modified amino acid metabolic process;cellular nitrogen com…	amine binding;amino acid binding;antioxidant activity;binding;carboxylic acid binding;catalytic activity;glutathione binding;glutathione peroxidase activity;modified amino acid binding;oxidoreductase activity;oxidoreductase activity, acting on paired donors, with incorporation or reduction of molecular oxygen;oxidoreductase activity, acting on peroxide as acceptor;peptide binding;peroxidase activ…	cell part;cytoplasmic part;cytosol;extracellular membrane-bounded organelle;extracellular organelle;extracellular region part;extracellular vesicular exosome;intracellular membrane-bounded organelle;intracellular organelle;intracellular part;membrane-bounded organelle;membrane-bounded vesicle;mitochondrion;nucleus;organelle;vesicle	Glutathione metabolism	GSHPx	1	1	1	8.4	8.4	8.4	17.629	0.0015535	2.3079	365420000	3	43298000	21318000	100150000	37917000	80853000	81885000	33220000	3936200	1938000	9104800	3447000	7350300	7444100	5	0	0.998761	NaN	0	K7ERP4;A0A087X2I2;A0A087WT12;P36969-2;P36969	K7ERP4;A0A087X2I2;A0A087WT12;P36969-2;P36969	Glutathione peroxidase;Phospholipid hydroperoxide glutathione peroxidase, mitochondrial	GPX4
29.8496	29.6796	29.6297	29.6997	29.843	29.4925			cellular macromolecule metabolic process;cellular metabolic process;cellular nitrogen compound metabolic process;cellular process;cellular protein metabolic process;macromolecule metabolic process;macromolecule modification;maturation of SSU-rRNA;maturation of SSU-rRNA from tricistronic rRNA transcript (SSU-rRNA, 5.8S rRNA, LSU-rRNA);metabolic process;ncRNA metabolic process;ncRNA processing;nitr…		cell part;CUL4 RING ubiquitin ligase complex;cullin-RING ubiquitin ligase complex;intracellular non-membrane-bounded organelle;intracellular organelle;intracellular organelle part;intracellular part;macromolecular complex;non-membrane-bounded organelle;nuclear part;nucleolus;organelle;organelle part;preribosome;protein complex;ribonucleoprotein complex;small-subunit processome;ubiquitin ligase co…		Sof1;WD40	13	13	13	23.8	23.8	23.8	67.55	0	22.996	3629600000	31	748680000	277980000	675240000	794220000	577410000	556070000	100820000	20797000	7721700	18757000	22062000	16039000	15447000	6	0.12393	1	0.0411987	0.185937	A0A087WT20;Q9NV06;B3KME9;E5RHM4;Q9NV06-2;A0A087X1F8	A0A087WT20;Q9NV06	DDB1- and CUL4-associated factor 13	DCAF13
NaN	NaN	25.8858	NaN	NaN	NaN							DUF4598	2	2	2	19	19	19	23.066	0	9.4135	253670000	2	52912000	0	80125000	37061000	25198000	58374000	19513000	4070200	0	6163500	2850900	1938300	4490300	3	0	0.998474	NaN	0	A0A087WT30;Q8N5I9;J3KN91	A0A087WT30;Q8N5I9;J3KN91	Uncharacterized protein C12orf45	C12orf45
26.3755	NaN	25.7618	25.9387	26.1804	25.6488			metabolic process	binding;catalytic activity;cation binding;hydrolase activity;hydrolase activity, acting on ester bonds;ion binding;metal ion binding;transition metal ion binding;zinc ion binding	cell part;extracellular membrane-bounded organelle;extracellular organelle;extracellular region part;extracellular vesicular exosome;intracellular membrane-bounded organelle;intracellular organelle;intracellular part;membrane-bounded organelle;membrane-bounded vesicle;nucleus;organelle;vesicle		DUF1907	3	3	3	24.3	24.3	24.3	20.424	0	6.4339	229260000	8	75972000	22214000	28060000	55342000	15682000	31992000	25474000	8441300	2468200	3117800	6149100	1742500	3554600	13	0.178714	1	0.146008	0.362491	E9PPB5;E9PQS1;A0A087WT99;Q9H0W9-2;Q9H0W9;E9PJU8;Q9H0W9-4;Q9H0W9-3;E9PR95;E9PSC3;E9PLC5;E9PLB3;E9PIP1	E9PPB5;E9PQS1;A0A087WT99;Q9H0W9-2;Q9H0W9;E9PJU8;Q9H0W9-4;Q9H0W9-3	Ester hydrolase C11orf54	C11orf54
29.8521	29.7234	30.1454	30.2525	29.7836	30.1675			anatomical structure development;axon ensheathment;biological regulation;biosynthetic process;cell development;cellular biosynthetic process;cellular developmental process;cellular macromolecule biosynthetic process;cellular macromolecule metabolic process;cellular metabolic process;cellular process;cellular protein metabolic process;cellular response to stimulus;cellular response to stress;devel…	binding;nucleic acid binding;protein binding;RNA binding;translation factor activity, nucleic acid binding;translation initiation factor activity;translation initiation factor binding	cell part;cytoplasm;cytoplasmic part;cytosol;eukaryotic translation initiation factor 2B complex;intracellular part;macromolecular complex;protein complex	RNA transport	IF-2B	14	14	14	42.3	42.3	42.3	57.495	0	74.86	5045300000	48	910810000	203250000	1228100000	780560000	814500000	1108200000	201810000	36433000	8130100	49123000	31222000	32580000	44326000	8	0.350115	1	-0.160877	-0.553254	A0A087WTA5;Q9UI10-3;Q9UI10;E7ERK9;Q9UI10-2;A0A087WW69;H7C2L8;F8W8L6	A0A087WTA5;Q9UI10-3;Q9UI10;E7ERK9;Q9UI10-2	Translation initiation factor eIF-2B subunit delta	EIF2B4
NaN	26.8104	26.6596	26.7546	NaN	26.9131				adenyl nucleotide binding;adenyl ribonucleotide binding;ATP binding;binding;nucleotide binding;purine nucleotide binding;purine ribonucleoside triphosphate binding;purine ribonucleotide binding;ribonucleotide binding			cobW;CobW_C	2	2	2	24.8	24.8	24.8	12.139	0	9.8111	458230000	4	76836000	9742700	126390000	41070000	98636000	105560000	91647000	15367000	1948500	25279000	8214000	19727000	21111000	31	0.335555	0.995752	-0.098794	-0.471809	Q5RIB5;Q5JTY2;A0A087WTC0;Q6NVZ8;F8WEG4;A0A0B4J2E3;A0A087WZQ3;F8WEU0;E7EUZ7;A0A087WYD2;F2Z2T4;A0A087X140;A0A087WWG3;A0A0A6YYH9;Q5RIB0;H0Y5V3;C9J3G2;A0A0A0MRU4;Q9BRT8-4;Q5RIA9-3;Q5JTY5-2;Q9BRT8-3;Q9BRT8;Q8IUF1;Q5RIA9;Q5JTY5;Q4V339;A0A0B4J1T6;A0A087X1C0;A0A0B4J2F1;Q9BRT8-2	Q5RIB5;Q5JTY2;A0A087WTC0;Q6NVZ8;F8WEG4;A0A0B4J2E3;A0A087WZQ3;F8WEU0;E7EUZ7;A0A087WYD2;F2Z2T4;A0A087X140;A0A087WWG3;A0A0A6YYH9;Q5RIB0;H0Y5V3;C9J3G2;A0A0A0MRU4;Q9BRT8-4;Q5RIA9-3;Q5JTY5-2;Q9BRT8-3;Q9BRT8;Q8IUF1;Q5RIA9;Q5JTY5;Q4V339;A0A0B4J1T6;A0A087X1C0;A0A0B4J2F1;Q9BRT8-2	COBW domain-containing protein 1;COBW domain-containing protein 5;COBW domain-containing protein 3;COBW domain-containing protein 2;COBW domain-containing protein 6	CBWD5;CBWD3;CBWD1;CBWD2;CBWD7;CBWD6
NaN	NaN	NaN	NaN	27.2948	NaN			biological regulation;biosynthetic process;cellular biosynthetic process;cellular macromolecule biosynthetic process;cellular macromolecule metabolic process;cellular metabolic process;cellular nitrogen compound metabolic process;cellular process;macromolecule biosynthetic process;macromolecule metabolic process;metabolic process;nitrogen compound metabolic process;nucleic acid metabolic process;…	binding;cation binding;DNA binding;ion binding;metal ion binding;nucleic acid binding	cell part;intracellular;intracellular membrane-bounded organelle;intracellular organelle;intracellular part;membrane-bounded organelle;nucleus;organelle		KRAB	2	2	1	5.1	5.1	2.7	47.697	0	3.512	40604000	1	0	40604000	0	0	0	0	1933500	0	1933500	0	0	0	0	4	0	0.998188	NaN	0	A0A087WTN2;Q8IYX0;Q96JC4;A6NP11	A0A087WTN2;Q8IYX0;Q96JC4;A6NP11	Zinc finger protein 679;Zinc finger protein 479;Zinc finger protein 716	ZNF479;ZNF679;ZNF716
33.4858	33.4055	33.3887	33.4651	33.6915	33.4679			biological regulation;biosynthetic process;catabolic process;cellular biosynthetic process;cellular catabolic process;cellular macromolecule biosynthetic process;cellular macromolecule catabolic process;cellular macromolecule metabolic process;cellular metabolic process;cellular nitrogen compound metabolic process;cellular process;establishment of localization;establishment of RNA localization;ge…	binding;DNA binding;mRNA binding;nucleic acid binding;RNA binding	cell part;cytoplasmic part;cytosol;intracellular non-membrane-bounded organelle;intracellular organelle;intracellular organelle part;intracellular part;macromolecular complex;membrane;non-membrane-bounded organelle;nuclear part;nucleoplasm;organelle;organelle part;ribonucleoprotein complex;RNA granule;stress granule		DUF1897;KH_1	41	41	34	55.1	55.1	49.5	73.027	0	204.14	53594000000	191	8982000000	3232700000	11114000000	8274600000	10014000000	11976000000	1576300000	264180000	95079000	326880000	243370000	294540000	352230000	10	0.642052	1	-0.114838	-0.635374	A0A087WTP3;Q92945;M0R0I5;M0QYH3;M0QXW7;M0R3J3;M0QYG1;M0R0C6;M0R251;M0R263	A0A087WTP3;Q92945;M0R0I5	Far upstream element-binding protein 2	KHSRP
26.4134	27.4031	NaN	NaN	NaN	27.3117			cellular macromolecule metabolic process;cellular metabolic process;cellular process;cellular protein metabolic process;macromolecule metabolic process;macromolecule modification;metabolic process;primary metabolic process;protein metabolic process;protein modification by small protein conjugation;protein modification by small protein conjugation or removal;protein modification process;protein ub…		cell part;cytoplasm;intracellular membrane-bounded organelle;intracellular organelle;intracellular part;membrane;membrane-bounded organelle;nucleus;organelle			2	2	2	5	5	5	67	0.00023229	3.0782	730200000	3	119840000	37142000	258770000	23713000	119370000	171360000	33191000	5447200	1688300	11762000	1077900	5425800	7789200	6	0	0.997901	-0.403461	0	A0A0C4DH00;A0A087WTU1;A0A0B4J2G4;Q15345-3;Q15345;A0A087WTI9	A0A0C4DH00;A0A087WTU1;A0A0B4J2G4;Q15345-3;Q15345;A0A087WTI9	Leucine-rich repeat-containing protein 41	LRRC41
NaN	NaN	24.1668	NaN	NaN	NaN			establishment of localization;lipid transport;organic substance transport;transport	binding;cholesterol binding;lipid binding;steroid binding;sterol binding			Oxysterol_BP	1	1	1	8.9	8.9	8.9	20.362	0.00023375	3.1686	36292000	3	0	0	18561000	0	0	17731000	3024300	0	0	1546700	0	0	1477600	3	0	0.997615	NaN	0	A0A087WTV1;Q9H1P3-2;Q9H1P3	A0A087WTV1;Q9H1P3-2;Q9H1P3	Oxysterol-binding protein-related protein 2	OSBPL2
31.7173	31.5504	31.4922	31.8807	31.4416	31.8207			biological regulation;biosynthetic process;cell cycle;cell proliferation;cellular biosynthetic process;cellular component organization;cellular component organization at cellular level;cellular component organization or biogenesis;cellular component organization or biogenesis at cellular level;cellular macromolecule biosynthetic process;cellular macromolecule metabolic process;cellular metabolic …	acid-amino acid ligase activity;binding;catalytic activity;cation binding;chromatin binding;core promoter proximal region DNA binding;core promoter proximal region sequence-specific DNA binding;DNA binding;histone binding;identical protein binding;ion binding;ligase activity;ligase activity, forming carbon-nitrogen bonds;metal ion binding;methylated histone residue binding;methyl-CpG binding;nucl…	cell part;chromatin;chromosomal part;euchromatin;heterochromatin;intracellular membrane-bounded organelle;intracellular organelle;intracellular organelle part;intracellular part;membrane-bounded organelle;nuclear chromatin;nuclear chromosome part;nuclear heterochromatin;nuclear matrix;nuclear part;nucleus;organelle;organelle part;replication fork		DUF3590;PHD;SAD_SRA;ubiquitin	26	26	25	41.8	41.8	41.8	91.099	0	124.45	15133000000	108	2742500000	863840000	3642400000	2427900000	2625200000	2831500000	369110000	66890000	21069000	88838000	59218000	64030000	69061000	5	0.345585	1	-0.127694	-0.504458	A0A087WVR3;A0A087WTW0;Q96T88;Q96T88-2;A0A087WWG9	A0A087WVR3;A0A087WTW0;Q96T88;Q96T88-2;A0A087WWG9	E3 ubiquitin-protein ligase UHRF1	UHRF1
NaN	28.5373	28.6167	28.2274	28.0759	28.5684			carbohydrate metabolic process;cation transport;cellular carbohydrate metabolic process;cellular macromolecule metabolic process;cellular metabolic process;cellular process;cellular protein metabolic process;cognition;divalent inorganic cation transport;divalent metal ion transport;establishment of localization;glycosylation;ion transport;macromolecule glycosylation;macromolecule metabolic proces…	cation transmembrane transporter activity;divalent inorganic cation transmembrane transporter activity;inorganic cation transmembrane transporter activity;ion transmembrane transporter activity;magnesium ion transmembrane transporter activity;metal ion transmembrane transporter activity;substrate-specific transmembrane transporter activity;substrate-specific transporter activity;transmembrane tra…	cell part;cytoplasmic part;endoplasmic reticulum part;integral to membrane;integral to plasma membrane;intracellular organelle part;intracellular part;intrinsic to membrane;intrinsic to plasma membrane;macromolecular complex;membrane;membrane part;oligosaccharyltransferase complex;organelle part;plasma membrane;plasma membrane part;protein complex		OST3_OST6	5	5	5	12.5	12.5	12.5	41.531	0	16.959	1452300000	10	278850000	60388000	254240000	52920000	405520000	400380000	85429000	16403000	3552200	14955000	3112900	23854000	23551000	3	0.639328	1	0.286422	0.986497	A0A087WU53;Q9H0U3;Q9H0U3-2	A0A087WU53;Q9H0U3;Q9H0U3-2	Magnesium transporter protein 1	MAGT1
NaN	25.3313	25.0159	NaN	NaN	25.4306					cell part;integral to membrane;intrinsic to membrane;membrane part		DUF2416;Tmemb_14	1	1	1	16.5	16.5	16.5	11.071	0.0015463	2.2358	116430000	6	3575900	0	45125000	0	35442000	32289000	38811000	1192000	0	15042000	0	11814000	10763000	4	0	0.997329	-0.25704	0	A0A087WU83;Q9NUH8-2;Q9NUH8;A8MWL7	A0A087WU83;Q9NUH8-2;Q9NUH8;A8MWL7	Transmembrane protein 14B;Transmembrane protein 14D	TMEM14B;TMEM14D
30.5944	30.7462	30.7556	30.4444	30.751	30.6255			apoptosis;biological regulation;cell death;cellular macromolecule metabolic process;cellular metabolic process;cellular nitrogen compound metabolic process;cellular process;death;gene expression;immune system process;macromolecule metabolic process;metabolic process;mRNA metabolic process;mRNA processing;nitrogen compound metabolic process;nuclear mRNA splicing, via spliceosome;nucleic acid metab…	binding;enzyme binding;protein binding	cell part;cytoplasm;intracellular membrane-bounded organelle;intracellular organelle;intracellular organelle part;intracellular part;macromolecular complex;membrane;membrane-bounded organelle;nuclear part;nucleoplasm;nucleus;organelle;organelle part;protein complex;Prp19 complex;ribonucleoprotein complex;spliceosomal complex	Spliceosome	CTNNBL	16	16	16	26.8	26.8	26.8	65.702	0	51.486	7578800000	62	1011400000	480760000	1692100000	1176600000	1493600000	1724400000	291490000	38898000	18491000	65079000	45255000	57448000	66321000	6	0.372417	1	0.0917371	0.451494	A0A087WUB9;Q8WYA6;Q8WYA6-4;Q8WYA6-2;Q8WYA6-3;A2A2P1	A0A087WUB9;Q8WYA6;Q8WYA6-4;Q8WYA6-2;Q8WYA6-3	Beta-catenin-like protein 1	CTNNBL1
30.0162	29.9436	30.2813	30.1993	29.6981	30.0634			biological regulation;biosynthetic process;cellular biosynthetic process;cellular macromolecule biosynthetic process;cellular macromolecule metabolic process;cellular metabolic process;cellular process;cellular protein metabolic process;cotranslational protein targeting to membrane;establishment of localization;establishment of localization in cell;establishment of protein localization;establishm…	catalytic activity;hydrolase activity;peptidase activity	cell part;cytoplasmic part;endoplasmic reticulum membrane;endoplasmic reticulum part;integral to membrane;intracellular organelle part;intracellular part;intrinsic to membrane;macromolecular complex;membrane;membrane part;organelle membrane;organelle part;protein complex;signal peptidase complex	Protein export	SPC25	9	9	9	65.6	65.6	65.6	17.027	0	24.505	5244500000	31	513950000	201650000	1195000000	674990000	1141600000	1517300000	582730000	57105000	22405000	132780000	74999000	126850000	168590000	6	0.198106	1	0.093441	0.332006	E9PL01;A0A087WUC6;E9PI68;Q15005;E9PRB9;H0YE04	E9PL01;A0A087WUC6;E9PI68;Q15005;E9PRB9	Signal peptidase complex subunit 2	SPCS2
28.772	28.1267	28.2158	28.4887	28.5742	28.3744			biological regulation;biosynthetic process;cellular biosynthetic process;cellular macromolecule biosynthetic process;cellular macromolecule metabolic process;cellular metabolic process;cellular nitrogen compound metabolic process;cellular process;macromolecule biosynthetic process;macromolecule metabolic process;metabolic process;nitrogen compound metabolic process;nucleic acid metabolic process;…	binding;cation binding;DNA binding;ion binding;metal ion binding;nucleic acid binding	cell part;intracellular membrane-bounded organelle;intracellular organelle;intracellular part;membrane-bounded organelle;nucleus;organelle		zf-C2H2	6	6	6	14.4	14.4	14.4	40.428	0	15.887	1645700000	13	309720000	61358000	305000000	373570000	318940000	277120000	117550000	22123000	4382700	21786000	26684000	22782000	19795000	2	0.197015	1	-0.107629	-0.347177	A0A087WUD1;Q6DD87	A0A087WUD1;Q6DD87	Zinc finger protein 787	ZNF787
27.5919	27.6442	26.8611	25.2742	23.6852	26.3541			carbohydrate metabolic process;cellular carbohydrate metabolic process;cellular macromolecule metabolic process;cellular metabolic process;cellular process;cellular protein metabolic process;glycosylation;macromolecule glycosylation;macromolecule metabolic process;macromolecule modification;metabolic process;peptidyl-amino acid modification;peptidyl-asparagine modification;primary metabolic proce…		cell part;cytoplasmic part;endoplasmic reticulum part;integral to membrane;intracellular organelle part;intracellular part;intrinsic to membrane;macromolecular complex;membrane part;oligosaccharyltransferase complex;organelle part;protein complex		OST3_OST6	1	1	1	21.7	21.7	21.7	9.369	0	9.2089	672670000	12	46363000	3097700	122190000	130130000	161710000	209180000	336340000	23181000	1548900	61094000	65064000	80857000	104590000	3	1.29975	1	2.26123	2.47054	A0A087WUD3;Q9NRP0;Q9NRP0-2	A0A087WUD3;Q9NRP0;Q9NRP0-2	Oligosaccharyltransferase complex subunit OSTC	OSTC
NaN	NaN	25.4852	NaN	NaN	NaN			amine catabolic process;amine metabolic process;asparagine catabolic process;asparagine catabolic process via L-aspartate;asparagine metabolic process;aspartate family amino acid catabolic process;aspartate family amino acid metabolic process;carboxylic acid catabolic process;carboxylic acid metabolic process;catabolic process;cellular amine metabolic process;cellular amino acid catabolic process…	asparaginase activity;beta-aspartyl-peptidase activity;catalytic activity;exopeptidase activity;hydrolase activity;hydrolase activity, acting on carbon-nitrogen (but not peptide) bonds;hydrolase activity, acting on carbon-nitrogen (but not peptide) bonds, in linear amides;omega peptidase activity;peptidase activity;peptidase activity, acting on L-amino acid peptides	cell part;cytoplasm;intracellular membrane-bounded organelle;intracellular organelle;intracellular part;membrane-bounded organelle;nucleus;organelle		Asparaginase_2	1	1	1	24.3	24.3	24.3	7.203	0	4.7251	151520000	2	0	0	45478000	0	61823000	44221000	50507000	0	0	15159000	0	20608000	14740000	3	0	0.997043	NaN	0	E9PJK6;A0A087WUG3;Q7L266	E9PJK6;A0A087WUG3;Q7L266	Isoaspartyl peptidase/L-asparaginase;Isoaspartyl peptidase/L-asparaginase alpha chain;Isoaspartyl peptidase/L-asparaginase beta chain	ASRGL1
NaN	NaN	NaN	27.1873	NaN	26.7603			biological regulation;biosynthetic process;cellular biosynthetic process;cellular macromolecule biosynthetic process;cellular macromolecule metabolic process;cellular metabolic process;cellular nitrogen compound metabolic process;cellular process;macromolecule biosynthetic process;macromolecule metabolic process;metabolic process;nitrogen compound metabolic process;nucleic acid metabolic process;…	binding;DNA binding;double-stranded DNA binding;mRNA binding;nucleic acid binding;nucleotide binding;poly(A) RNA binding;poly(G) RNA binding;poly-purine tract binding;RNA binding;single-stranded DNA binding;single-stranded RNA binding;structure-specific DNA binding	cell part;cytoplasm;extracellular membrane-bounded organelle;extracellular organelle;extracellular region part;extracellular vesicular exosome;intracellular membrane-bounded organelle;intracellular organelle;intracellular organelle part;intracellular part;macromolecular complex;membrane-bounded organelle;membrane-bounded vesicle;nuclear part;nucleoplasm;nucleus;organelle;organelle part;ribonucleo…		RRM_1	21	21	3	48.5	48.5	13.5	40.04	0	218.6	466970000	5	111960000	14341000	109050000	37599000	97108000	96914000	22237000	5331600	682890	5192700	1790400	4624200	4614900	2	0	0.996757	NaN	0	A0A087WUK2;O14979	A0A087WUK2;O14979	Heterogeneous nuclear ribonucleoprotein D-like	HNRNPDL
NaN	25.733	26.2899	NaN	NaN	NaN			anatomical structure development;apoptosis;biological regulation;cell death;cell differentiation;cellular developmental process;cellular process;death;developmental process;negative regulation of biological process;negative regulation of cell communication;negative regulation of cellular process;negative regulation of response to stimulus;negative regulation of signal transduction;negative regula…	binding;cation binding;DNA binding;ion binding;metal ion binding;nucleic acid binding;transition metal ion binding;zinc ion binding	cell part;cytoplasm;intracellular membrane-bounded organelle;intracellular organelle;intracellular part;membrane-bounded organelle;nucleus;organelle		Retrotrans_gag;RVP_2	3	3	3	7.5	7.5	7.5	40.471	0	5.1136	212660000	6	32822000	1737300	26919000	27294000	51299000	72589000	14177000	2188100	115820	1794600	1819600	3420000	4839300	7	0	0.996471	NaN	0	A0A087WZG9;B4DSP0;A0A087WXK2;A0A087WUL4;A0A087WX23;Q86TG7-2;Q86TG7	A0A087WZG9;B4DSP0;A0A087WXK2;A0A087WUL4;A0A087WX23;Q86TG7-2;Q86TG7	Retrotransposon-derived protein PEG10	PEG10
NaN	NaN	24.9906	NaN	NaN	NaN			cellular component organization;cellular component organization at cellular level;cellular component organization or biogenesis;cellular component organization or biogenesis at cellular level;cellular localization;cellular process;intracellular distribution of mitochondria;localization;mitochondrion distribution;mitochondrion localization;mitochondrion organization;organelle localization;organell…		cell part;cytoplasmic part;integral to membrane;integral to mitochondrial membrane;integral to mitochondrial outer membrane;integral to organelle membrane;intracellular membrane-bounded organelle;intracellular organelle;intracellular organelle part;intracellular part;intrinsic to membrane;intrinsic to mitochondrial outer membrane;intrinsic to organelle membrane;membrane;membrane part;membrane-bou…		COX16;PDZ	1	1	1	7.9	7.9	7.9	17.188	0.0090109	1.4574	89202000	1	0	7310600	29305000	0	21200000	31385000	9911300	0	812290	3256200	0	2355600	3487200	4	0	0.996186	NaN	0	A0A087X1F5;A0A087WYV9;A0A087WUM0;P57105	A0A087X1F5;A0A087WYV9;A0A087WUM0;P57105	Synaptojanin-2-binding protein	SYNJ2BP-COX16;SYNJ2BP
26.2007	25.8341	25.9548	26.6465	NaN	26.0663			acylglycerol metabolic process;aging;amine metabolic process;anatomical structure development;anatomical structure formation involved in morphogenesis;anatomical structure morphogenesis;angiogenesis;angiogenesis involved in wound healing;arachidonic acid metabolic process;biological regulation;blood vessel endothelial cell migration;carboxylic acid metabolic process;catabolic process;cell develop…	amine binding;amino acid binding;antioxidant activity;binding;carboxylic acid binding;catalytic activity;glutathione binding;glutathione peroxidase activity;modified amino acid binding;oxidoreductase activity;oxidoreductase activity, acting on paired donors, with incorporation or reduction of molecular oxygen;oxidoreductase activity, acting on peroxide as acceptor;peptide binding;peroxidase activ…	cell part;cytoplasm;cytoplasmic part;cytosol;extracellular membrane-bounded organelle;extracellular organelle;extracellular region part;extracellular vesicular exosome;intracellular membrane-bounded organelle;intracellular organelle;intracellular organelle lumen;intracellular organelle part;intracellular part;membrane-bounded organelle;membrane-bounded vesicle;membrane-enclosed lumen;mitochondria…	Arachidonic acid metabolism;Glutathione metabolism	GSHPx	2	2	2	14.4	14.4	14.4	21.938	0	6.5627	344670000	5	80990000	32387000	72068000	46787000	49295000	63146000	26513000	6230000	2491300	5543700	3599000	3791900	4857400	2	0.591414	1	-0.359886	-1.00753	A0A087WUQ6;P07203	A0A087WUQ6;P07203	Glutathione peroxidase;Glutathione peroxidase 1	GPX1
33.7395	33.4287	33.1471	33.195	32.9796	32.9149			biological regulation;biosynthetic process;catabolic process;cellular biosynthetic process;cellular catabolic process;cellular component biogenesis;cellular component biogenesis at cellular level;cellular component disassembly;cellular component disassembly at cellular level;cellular component organization;cellular component organization at cellular level;cellular component organization or biogen…	binding;nucleotide binding;protein binding;structural constituent of ribosome;structural molecule activity;translation initiation factor binding	cell part;cytoplasm;cytoplasmic part;cytosol;cytosolic small ribosomal subunit;intracellular membrane-bounded organelle;intracellular non-membrane-bounded organelle;intracellular organelle;intracellular organelle part;intracellular part;macromolecular complex;membrane;membrane-bounded organelle;non-membrane-bounded organelle;nuclear part;nucleolus;nucleus;organelle;organelle part;ribonucleoprotei…	Ribosome	Ribosomal_S24e	10	10	10	59.5	59.5	59.5	15.197	0	28.997	45473000000	83	7548300000	2709400000	8448800000	8785300000	9951600000	8029800000	7578900000	1258100000	451570000	1408100000	1464200000	1658600000	1338300000	6	1.00414	1	0.408592	1.40457	E7ETK0;A0A087WUS0;P62847-2;P62847-3;P62847;P62847-4	E7ETK0;A0A087WUS0;P62847-2;P62847-3;P62847;P62847-4	40S ribosomal protein S24	RPS24
24.7616	NaN	NaN	NaN	NaN	NaN			immune response;immune system process;response to stimulus	antigen binding;binding	blood microparticle;cell part;extracellular membrane-bounded organelle;extracellular organelle;extracellular region part;extracellular vesicular exosome;integral to membrane;intrinsic to membrane;membrane;membrane part;membrane-bounded organelle;membrane-bounded vesicle;organelle;plasma membrane;vesicle		C1-set;ig	1	1	1	4.9	4.9	4.9	42.352	0.0021935	2.1036	20187000	1	0	0	0	20187000	0	0	1121500	0	0	0	1121500	0	0	4	0	0.9959	NaN	0	A0A087WUS7;A0A0A0MS09;P01880;P01880-2	A0A087WUS7;A0A0A0MS09;P01880;P01880-2	Ig delta chain C region	IGHD
25.6273	NaN	25.6167	NaN	NaN	25.9393			biosynthetic process;cell differentiation;cellular biosynthetic process;cellular developmental process;cellular macromolecule biosynthetic process;cellular macromolecule metabolic process;cellular metabolic process;cellular nitrogen compound metabolic process;cellular process;developmental process;macromolecule biosynthetic process;macromolecule metabolic process;metabolic process;muscle cell dif…	binding;DNA binding;nucleic acid binding;nucleotide binding	cell part;cytoplasm;intracellular membrane-bounded organelle;intracellular organelle;intracellular organelle part;intracellular part;membrane-bounded organelle;nuclear part;nucleoplasm;nucleus;organelle;organelle part		RRM_1	4	4	4	7.7	7.7	7.7	58.685	0.00045641	2.8016	197470000	5	2873200	12661000	68408000	33848000	31169000	48512000	8585700	124920	550470	2974300	1471600	1355200	2109200	9	0	0.995615	-0.317299	0	A0A087WUT0;A0A0A0MQW0;A0A0A0MR39;Q9P2K5-2;Q9P2K5;H0YKS1;A0A0C4DGV1;H0YN19;Q9P2K5-3	A0A087WUT0;A0A0A0MQW0;A0A0A0MR39;Q9P2K5-2;Q9P2K5;H0YKS1;A0A0C4DGV1;H0YN19;Q9P2K5-3	Myelin expression factor 2	MYEF2
33.0253	33.0555	33.1254	33.166	32.6238	33.0353			biological regulation;biosynthetic process;cellular biosynthetic process;cellular macromolecule biosynthetic process;cellular macromolecule metabolic process;cellular metabolic process;cellular process;cellular protein metabolic process;gene expression;macromolecule biosynthetic process;macromolecule metabolic process;metabolic process;posttranscriptional regulation of gene expression;primary met…	binding;catalytic activity;GTP binding;GTPase activity;guanyl nucleotide binding;guanyl ribonucleotide binding;hydrolase activity;hydrolase activity, acting on acid anhydrides;hydrolase activity, acting on acid anhydrides, in phosphorus-containing anhydrides;nucleic acid binding;nucleoside-triphosphatase activity;nucleotide binding;purine nucleotide binding;purine ribonucleoside triphosphate bind…	cell part;cytoplasm;cytoplasmic part;cytosol;intracellular part	RNA transport	GTP_EFTU;GTP_EFTU_D2;GTP_EFTU_D4;IF-2	42	42	42	39.3	39.3	39.3	138.68	0	257.85	39404000000	219	6229900000	1877100000	8988700000	6297900000	8354600000	7655900000	757770000	119810000	36098000	172860000	121110000	160670000	147230000	2	0.31257	1	0.127033	0.477485	A0A087WUT6;O60841	A0A087WUT6;O60841	Eukaryotic translation initiation factor 5B	EIF5B
28.9466	28.4159	28.8671	28.9227	28.3276	28.7205					cell part;cytoplasmic part;integral to membrane;intracellular organelle part;intracellular part;intrinsic to membrane;membrane;membrane part;mitochondrial inner membrane;mitochondrial membrane;mitochondrial part;organelle inner membrane;organelle membrane;organelle part		ApoO	6	6	6	37.3	37.3	37.3	28.761	0	20.662	2035400000	18	283770000	83434000	447020000	373630000	347130000	500400000	127210000	17736000	5214600	27939000	23352000	21696000	31275000	3	0.131967	1	0.0862649	0.253346	A0A087WUX8;A0A087WYF7;Q6UXV4	A0A087WUX8;A0A087WYF7;Q6UXV4	MICOS complex subunit MIC27	APOOL
26.572	26.8067	26.5707	NaN	26.2527	25.9377			androgen receptor signaling pathway;biological regulation;biosynthetic process;cellular biosynthetic process;cellular macromolecule biosynthetic process;cellular macromolecule metabolic process;cellular metabolic process;cellular nitrogen compound metabolic process;cellular process;cellular protein metabolic process;cellular response to stimulus;intracellular receptor mediated signaling pathway;m…	acid-amino acid ligase activity;androgen receptor binding;binding;catalytic activity;cation binding;DNA binding;hormone receptor binding;ion binding;ligase activity;ligase activity, forming carbon-nitrogen bonds;metal ion binding;nuclear hormone receptor binding;nucleic acid binding;protein binding;protein binding transcription factor activity;receptor binding;small conjugating protein ligase act…	cell part;intracellular membrane-bounded organelle;intracellular organelle;intracellular organelle part;intracellular part;membrane-bounded organelle;nuclear body;nuclear part;nuclear speck;nucleoplasm;nucleoplasm part;nucleus;organelle;organelle part;PML body	Hepatitis C;Jak-STAT signaling pathway;Pathways in cancer;Small cell lung cancer;Ubiquitin mediated proteolysis	PINIT;zf-MIZ	5	5	5	11.9	11.9	11.9	59.642	0	16.46	375670000	8	24516000	20670000	69568000	53567000	98489000	108870000	13417000	875550	738210	2484600	1913100	3517500	3888000	7	1.42748	1	0.554589	2.17444	A0A087WUY7;O75928-3;O75928-2;O75928;K7ER97;K7EJT4;A0A0A0MS92	A0A087WUY7;O75928-3;O75928-2;O75928	E3 SUMO-protein ligase PIAS2	PIAS2
28.279	27.7396	27.7728	27.9709	NaN	NaN			actin filament capping;axon guidance;biological regulation;cell cycle cytokinesis;cell cycle process;cellular component assembly;cellular component assembly at cellular level;cellular component organization;cellular component organization at cellular level;cellular component organization or biogenesis;cellular component organization or biogenesis at cellular level;cellular macromolecule metabolic…	actin binding;ankyrin binding;binding;cytoskeletal protein binding;enzyme binding;GTPase binding;lipid binding;phospholipid binding;protein binding;structural constituent of cytoskeleton;structural molecule activity	axolemma;axon part;cell cortex part;cell part;cell projection membrane;cell projection part;contractile fiber part;cuticular plate;cytoplasm;cytoplasmic part;cytoskeletal part;cytoskeleton;cytosol;extracellular membrane-bounded organelle;extracellular organelle;extracellular region part;extracellular vesicular exosome;intracellular non-membrane-bounded organelle;intracellular organelle;intracellu…		CH;PH;Spectrin	42	42	2	22.1	22.1	1.3	274.83	0	186.39	913730000	11	178250000	48069000	38816000	230670000	186540000	231380000	6434700	1255300	338520	273350	1624500	1313700	1629400	8	0	0.99533	-0.0403938	0	A0A087WUZ3;Q01082;Q01082-2;F8W6C1;O15020-2;O15020;A4QPE4;E9PJZ2	A0A087WUZ3;Q01082;Q01082-2	Spectrin beta chain, non-erythrocytic 1	SPTBN1
29.8586	29.8941	30.2127	29.3905	30.2929	29.9154			biological regulation;biosynthetic process;cellular biosynthetic process;cellular macromolecule biosynthetic process;cellular macromolecule metabolic process;cellular metabolic process;cellular nitrogen compound metabolic process;cellular process;gamete generation;macromolecule biosynthetic process;macromolecule metabolic process;male gamete generation;metabolic process;multicellular organismal p…	protein binding transcription factor activity;transcription coactivator activity;transcription cofactor activity;transcription factor binding transcription factor activity	cell part;centrosome;cytoplasm;cytoplasmic part;cytoskeletal part;intracellular membrane-bounded organelle;intracellular non-membrane-bounded organelle;intracellular organelle;intracellular organelle part;intracellular part;membrane-bounded organelle;microtubule organizing center;mitochondrion;non-membrane-bounded organelle;nucleus;organelle;organelle part			7	7	7	69.1	69.1	69.1	12.755	0	36.834	4644400000	21	501290000	295790000	1037900000	737490000	766200000	1305700000	580560000	62662000	36974000	129740000	92186000	95775000	163220000	3	0.16112	1	0.122177	0.317487	A0A087WV05;Q99417;A0A0D9SEI7	A0A087WV05;Q99417	C-Myc-binding protein	MYCBP
31.9286	31.4565	30.8968	31.2847	31.9213	30.9229			biosynthetic process;cellular biosynthetic process;cellular macromolecule biosynthetic process;cellular macromolecule metabolic process;cellular metabolic process;cellular process;cellular protein metabolic process;macromolecule biosynthetic process;macromolecule metabolic process;metabolic process;primary metabolic process;protein metabolic process;translation	structural constituent of ribosome;structural molecule activity	cell part;cytoplasmic part;intracellular non-membrane-bounded organelle;intracellular organelle;intracellular part;macromolecular complex;non-membrane-bounded organelle;organelle;ribonucleoprotein complex;ribosome		Ribosomal_L16	17	1	1	68.1	6.1	6.1	18.565	0.00068027	2.6565	12029000000	22	1819000000	1072600000	1995800000	2866300000	2425100000	1850400000	1503600000	227370000	134080000	249480000	358290000	303130000	231300000	2	0.0416426	1	0.0510222	0.0986457	F8W7C6;A0A087WV22	F8W7C6;A0A087WV22		RPL10
24.3336	25.1588	26.1467	NaN	24.3139	25.6672			biological regulation;cell cycle;cell cycle process;cellular component organization;cellular component organization at cellular level;cellular component organization or biogenesis;cellular component organization or biogenesis at cellular level;cellular macromolecule metabolic process;cellular metabolic process;cellular process;cellular protein metabolic process;cellular response to stimulus;cytos…	binding;catalytic activity;enzyme binding;enzyme inhibitor activity;enzyme regulator activity;GTPase regulator activity;guanyl-nucleotide exchange factor activity;identical protein binding;kinase activity;kinase binding;kinase inhibitor activity;kinase regulator activity;nucleoside-triphosphatase regulator activity;phosphotransferase activity, alcohol group as acceptor;protein binding;protein dim…	cell part;centrosome;cytoplasmic part;cytoskeletal part;cytosol;intracellular membrane-bounded organelle;intracellular non-membrane-bounded organelle;intracellular organelle;intracellular organelle part;intracellular part;membrane-bounded organelle;microtubule organizing center;non-membrane-bounded organelle;nucleus;organelle;organelle part;perinuclear region of cytoplasm		FOP_dimer;RhoGAP	2	2	2	13.7	13.7	13.7	38.099	0	24.799	188100000	7	19177000	4859900	44471000	36628000	25723000	57244000	12540000	1278500	323990	2964800	2441900	1714800	3816300	5	0.0919739	1	0.222469	0.23569	A0A087WV25;O95684-2;O95684;Q8N103-3;O95684-3	A0A087WV25;O95684-2;O95684;Q8N103-3;O95684-3	FGFR1 oncogene partner	FGFR1OP
29.5101	29.2083	29.2802	29.4822	29.6982	28.7763				binding;cation binding;enzyme activator activity;enzyme regulator activity;GTPase activator activity;GTPase regulator activity;ion binding;metal ion binding;nucleoside-triphosphatase regulator activity;transition metal ion binding;zinc ion binding	cell part;cytoplasm;intracellular organelle part;intracellular part;nuclear part;nucleoplasm;organelle part	Endocytosis	ArfGap	7	7	6	24.8	24.8	22.9	46.382	0	38.083	3131000000	37	528100000	128450000	548100000	617360000	592780000	716260000	223650000	37721000	9175200	39150000	44097000	42341000	51161000	6	0.0158032	0.999672	0.0139612	0.0355352	A0A087WV97;Q8WU79-2;Q8WU79;Q8WU79-3;X6RCC3;A0A087X1X9	A0A087WV97;Q8WU79-2;Q8WU79;Q8WU79-3;X6RCC3	Stromal membrane-associated protein 2	SMAP2
NaN	NaN	NaN	26.5613	NaN	NaN			biological regulation;biosynthetic process;cell redox homeostasis;cellular biosynthetic process;cellular homeostasis;cellular macromolecule biosynthetic process;cellular macromolecule metabolic process;cellular metabolic process;cellular process;homeostatic process;macromolecule biosynthetic process;macromolecule metabolic process;metabolic process;posttranscriptional regulation of gene expressio…	binding;selenium binding			Rdx	2	2	2	24.8	24.8	24.8	15.844	0	4.9418	250350000	2	70419000	3723500	88262000	19971000	0	67980000	41726000	11736000	620590	14710000	3328500	0	11330000	3	0	0.995045	NaN	0	Q6IAK0;A0A087WVA1;P62341	Q6IAK0;A0A087WVA1;P62341	Selenoprotein T	SELT
29.5549	29.6532	29.5948	29.7616	29.1419	29.6692			biological regulation;cellular component organization;cellular component organization or biogenesis;cellular membrane organization;cellular process;endocytosis;establishment of localization;membrane invagination;membrane organization;positive regulation of biological process;positive regulation of cell communication;positive regulation of cellular process;positive regulation of response to stimul…	binding;binding, bridging;calcium ion binding;cation binding;enzyme regulator activity;GTPase regulator activity;guanyl-nucleotide exchange factor activity;ion binding;metal ion binding;nucleoside-triphosphatase regulator activity;protein binding;protein binding, bridging;Ras guanyl-nucleotide exchange factor activity;Rho guanyl-nucleotide exchange factor activity;SH3/SH2 adaptor activity;signali…	cell part;centrosome;cytoplasm;cytoplasmic part;cytoskeletal part;extracellular membrane-bounded organelle;extracellular organelle;extracellular region part;extracellular vesicular exosome;intracellular non-membrane-bounded organelle;intracellular organelle;intracellular organelle part;intracellular part;membrane-bounded organelle;membrane-bounded vesicle;microtubule organizing center;non-membran…		C2;RhoGEF;SH3_1;SH3_2;SH3_9	15	15	15	12.9	12.9	12.9	191.6	0	64.616	3790600000	46	491750000	141230000	880780000	473120000	843880000	959820000	47382000	6146800	1765400	11010000	5914000	10548000	11998000	8	0.146169	1	0.0767237	0.259975	A0A087WVF7;Q9NZM3-4;Q9NZM3-3;Q9NZM3-2;Q9NZM3;E7EPJ2;F8W719;H7BZD4	A0A087WVF7;Q9NZM3-4;Q9NZM3-3;Q9NZM3-2;Q9NZM3;E7EPJ2	Intersectin-2	ITSN2
29.6092	29.452	29.8623	30.0097	29.5936	29.9624			aromatic compound biosynthetic process;biosynthetic process;carboxylic acid metabolic process;cellular aromatic compound metabolic process;cellular biosynthetic process;cellular ketone metabolic process;cellular metabolic process;cellular nitrogen compound biosynthetic process;cellular nitrogen compound metabolic process;cellular process;coenzyme biosynthetic process;coenzyme metabolic process;co…	adenyl nucleotide binding;adenyl ribonucleotide binding;ATP binding;binding;catalytic activity;formate-tetrahydrofolate ligase activity;identical protein binding;ligase activity;ligase activity, forming carbon-nitrogen bonds;methylenetetrahydrofolate dehydrogenase (NADP+) activity;nucleotide binding;oxidoreductase activity;oxidoreductase activity, acting on the CH-NH group of donors;oxidoreductas…	cell part;cytoplasmic part;intracellular membrane-bounded organelle;intracellular organelle;intracellular part;membrane;membrane-bounded organelle;mitochondrion;organelle	One carbon pool by folate	FTHFS;THF_DHG_CYH;THF_DHG_CYH_C	20	19	19	27.5	26.3	26.3	99.31	0	51.13	4079900000	59	762290000	211950000	941710000	619530000	660360000	884020000	88693000	16572000	4607700	20472000	13468000	14356000	19218000	10	0.530653	1	-0.21409	-0.770957	A0A087WVM4;B7ZM99;Q6UB35;H0Y327;Q6UB35-2;Q4VXM0;Q5JYA8;Q5JYA3;Q4VXM1;Q4VXV2	A0A087WVM4;B7ZM99;Q6UB35	Monofunctional C1-tetrahydrofolate synthase, mitochondrial	MTHFD1L
28.3916	27.8887	28.0492	28.864	28.2279	28.4653			acetaldehyde metabolic process;activation of immune response;activation of innate immune response;aging;anatomical structure development;anatomical structure morphogenesis;antigen receptor-mediated signaling pathway;biological regulation;cell surface receptor linked signaling pathway;cellular aldehyde metabolic process;cellular defense response;cellular metabolic process;cellular process;cellular…	activating transcription factor binding;anion binding;binding;chromatin binding;core promoter proximal region DNA binding;core promoter proximal region sequence-specific DNA binding;DNA binding;enhancer binding;enhancer sequence-specific DNA binding;enzyme binding;histone deacetylase binding;identical protein binding;ion binding;kinase binding;NF-kappaB binding;nucleic acid binding;nucleic acid b…	cell part;cytoplasm;cytoplasmic part;cytosol;I-kappaB/NF-kappaB complex;intracellular membrane-bounded organelle;intracellular organelle;intracellular organelle part;intracellular part;macromolecular complex;membrane-bounded organelle;NF-kappaB complex;nuclear part;nucleoplasm;nucleoplasm part;nucleus;organelle;organelle part;protein complex;transcription factor complex	Acute myeloid leukemia;Adipocytokine signaling pathway;Amoebiasis;Apoptosis;B cell receptor signaling pathway;Chagas disease (American trypanosomiasis);Chemokine signaling pathway;Chronic myeloid leukemia;Cytosolic DNA-sensing pathway;Epithelial cell signaling in Helicobacter pylori infection;Hepatitis C;ko05152;Leishmaniasis;MAPK signaling pathway;Measles;Neurotrophin signaling pathway;NOD-like …	RHD	6	6	6	46.4	46.4	46.4	26.652	0	17.832	1512000000	14	302580000	76623000	281320000	278330000	276620000	296480000	108000000	21613000	5473100	20095000	19881000	19758000	21177000	19	0.795764	1	-0.409241	-1.21236	E9PKV4;A0A087WVP0;Q2TAM5;A0A087X0W8;Q04206-3;Q04206;E9PMD5;E9PI38;E9PQS6;E9PKH5;Q04206-2;Q04206-4;E9PNV4;E9PJR1;E9PRX2;E9PM47;E9PNK5;E9PN69;E9PJZ9	E9PKV4;A0A087WVP0;Q2TAM5;A0A087X0W8;Q04206-3;Q04206;E9PMD5;E9PI38;E9PQS6;E9PKH5;Q04206-2;Q04206-4;E9PNV4;E9PJR1;E9PRX2	Transcription factor p65	RELA
35.159	35.2611	35.1802	35.0982	35.1835	35.189			antigen processing and presentation;antigen processing and presentation of exogenous antigen;antigen processing and presentation of exogenous peptide antigen;antigen processing and presentation of exogenous peptide antigen via MHC class II;antigen processing and presentation of peptide antigen;antigen processing and presentation of peptide antigen via MHC class II;antigen processing and presentat…	binding;clathrin binding;clathrin light chain binding;double-stranded RNA binding;enzyme binding;kinase binding;nucleic acid binding;protein binding;protein kinase binding;RNA binding;structural molecule activity	adherens junction;anchoring junction;cell junction;cell part;cell-substrate adherens junction;cell-substrate junction;clathrin coat;clathrin coat of coated pit;clathrin coat of trans-Golgi network vesicle;clathrin coated vesicle membrane;clathrin complex;clathrin vesicle coat;clathrin-coated endocytic vesicle membrane;clathrin-coated vesicle;coated vesicle;coated vesicle membrane;cytoplasm;cytopl…	Bacterial invasion of epithelial cells;Endocrine and other factor-regulated calcium reabsorption;Endocytosis;Huntington's disease;Lysosome	Clathrin;Clathrin_propel;Clathrin-link	98	98	98	62.9	62.9	62.9	192.06	0	323.31	176370000000	613	24776000000	10146000000	39717000000	28787000000	36948000000	35996000000	1959700000	275290000	112740000	441300000	319850000	410530000	399960000	14	0.431299	1	0.0431366	0.302101	A0A087WVQ6;Q00610-2;Q00610;J3KS13;P53675-2;P53675;A0A087WX41;K7EJJ5;J3KRF5;J3KSQ2;J3QL20;F5H5N6;A0A087WV74;A0A087WXH4	A0A087WVQ6;Q00610-2;Q00610	Clathrin heavy chain;Clathrin heavy chain 1	CLTC
NaN	NaN	24.8301	NaN	NaN	NaN			anatomical structure formation involved in morphogenesis;anatomical structure morphogenesis;biological regulation;biosynthetic process;cell differentiation;cellular biosynthetic process;cellular component assembly;cellular component organization;cellular component organization or biogenesis;cellular developmental process;cellular macromolecule biosynthetic process;cellular macromolecule metabolic…	binding;DNA binding;nucleic acid binding;single-stranded DNA binding;structure-specific DNA binding	cell part;cytoplasm;intracellular membrane-bounded organelle;intracellular organelle;intracellular part;macromolecular complex;membrane-bounded organelle;nucleus;organelle;protein complex			1	1	1	7.7	7.7	7.7	22.667	0.0011292	2.604	99562000	2	0	5596700	22281000	21205000	22397000	28082000	11062000	0	621850	2475700	2356100	2488600	3120200	11	0	0.994761	NaN	0	D6RAC5;A0A087WVT6;A0A087X159;P81877-2;P81877-4;P81877-5;P81877-3;Q9BWW4-2;P81877;Q9BWW4-3;Q9BWW4	D6RAC5;A0A087WVT6;A0A087X159;P81877-2;P81877-4;P81877-5;P81877-3;Q9BWW4-2;P81877;Q9BWW4-3;Q9BWW4	Single-stranded DNA-binding protein 2;Single-stranded DNA-binding protein 3	SSBP2;SSBP3
27.0219	27.7993	27.5091	27.0148	26.8381	27.2228			biological regulation;negative regulation of biological process;negative regulation of biosynthetic process;negative regulation of cellular biosynthetic process;negative regulation of cellular macromolecule biosynthetic process;negative regulation of cellular metabolic process;negative regulation of cellular process;negative regulation of gene expression;negative regulation of macromolecule biosy…	binding;cation binding;ion binding;metal ion binding;protein binding;protein binding transcription factor activity;repressing transcription factor binding;RNA polymerase II transcription cofactor activity;RNA polymerase II transcription corepressor activity;RNA polymerase II transcription factor binding transcription factor activity;RNA polymerase II transcription factor binding transcription fac…	cell part;intracellular membrane-bounded organelle;intracellular organelle;intracellular part;membrane-bounded organelle;nucleus;organelle		Bromodomain;DUF3544;PHD;PWWP;zf-MYND	5	5	5	5	5	5	121.02	0	13.953	760850000	13	76115000	31661000	168100000	83666000	209150000	192150000	13348000	1335300	555460	2949200	1467800	3669300	3371100	28	0.761626	1	0.418193	1.18609	H7C4X9;A0A087WVZ6;Q9ULU4-15;Q9ULU4-21;Q9ULU4-14;Q9ULU4-12;Q9ULU4-22;Q9ULU4-16;Q9ULU4-9;Q9ULU4-13;A0A087WYS3;Q9ULU4-3;Q9ULU4-6;Q9ULU4-17;Q9ULU4-23;Q9ULU4-8;Q9ULU4-18;Q9ULU4-5;Q9ULU4-20;Q9ULU4;Q9ULU4-10;Q9ULU4-11;Q9ULU4-7;Q9ULU4-19;A0A087WV57;Q9ULU4-4;Q9ULU4-2;Q5TH12	H7C4X9;A0A087WVZ6;Q9ULU4-15;Q9ULU4-21;Q9ULU4-14;Q9ULU4-12;Q9ULU4-22;Q9ULU4-16;Q9ULU4-9;Q9ULU4-13;A0A087WYS3;Q9ULU4-3;Q9ULU4-6;Q9ULU4-17;Q9ULU4-23;Q9ULU4-8;Q9ULU4-18;Q9ULU4-5;Q9ULU4-20;Q9ULU4;Q9ULU4-10;Q9ULU4-11;Q9ULU4-7;Q9ULU4-19;A0A087WV57;Q9ULU4-4	Protein kinase C-binding protein 1	ZMYND8
NaN	NaN	27.688	NaN	NaN	NaN			alkene biosynthetic process;arachidonic acid metabolic process;arachidonic acid metabolite production involved in inflammatory response;biological regulation;biosynthetic process;carboxylic acid biosynthetic process;carboxylic acid metabolic process;cellular alkene metabolic process;cellular biosynthetic process;cellular component assembly;cellular component organization;cellular component organi…	arachidonate 5-lipoxygenase activity;arachidonic acid binding;binding;carboxylic acid binding;catalytic activity;dioxygenase activity;enzyme activator activity;enzyme regulator activity;fatty acid binding;icosanoid binding;icosatetraenoic acid binding;lipid binding;monocarboxylic acid binding;oxidoreductase activity;oxidoreductase activity, acting on single donors with incorporation of molecular …	cell part;cytoplasmic part;cytosol;endoplasmic reticulum;endoplasmic reticulum membrane;endoplasmic reticulum part;envelope;integral to membrane;intracellular membrane-bounded organelle;intracellular organelle;intracellular organelle part;intracellular part;intrinsic to membrane;membrane;membrane part;membrane-bounded organelle;nuclear envelope;nuclear membrane;nuclear part;nucleus;organelle;orga…		MAPEG	1	1	1	6	6	6	24.208	0.00023613	3.3123	874330000	9	196410000	36362000	179820000	100720000	157440000	203570000	145720000	32735000	6060400	29970000	16787000	26239000	33929000	2	0	0.994476	NaN	0	A0A087WW23;P20292	A0A087WW23;P20292	Arachidonate 5-lipoxygenase-activating protein	ALOX5AP
28.543	28.8101	28.8949	28.9052	28.2415	28.8016			apoptosis;autophagic cell death;biological regulation;biosynthetic process;carboxylic acid biosynthetic process;carboxylic acid metabolic process;catabolic process;cell communication;cell death;cellular biosynthetic process;cellular catabolic process;cellular component assembly;cellular component organization;cellular component organization or biogenesis;cellular ketone metabolic process;cellular…	binding;carboxylic acid binding;catalytic activity;fatty acid binding;identical protein binding;lipid binding;lysophosphatidic acid acyltransferase activity;lysophospholipid acyltransferase activity;monocarboxylic acid binding;protein binding;protein dimerization activity;protein homodimerization activity;transferase activity;transferase activity, transferring acyl groups;transferase activity, tr…	autophagic vacuole membrane;cell part;cytoplasm;cytoplasmic part;extracellular membrane-bounded organelle;extracellular organelle;extracellular region part;extracellular vesicular exosome;Golgi apparatus part;Golgi membrane;intracellular organelle part;intracellular part;macromolecular complex;membrane;membrane-bounded organelle;membrane-bounded vesicle;midbody;mitochondrial membrane;mitochondria…	Endocytosis	BAR;SH3_9	8	7	7	23.1	21.1	21.1	44.26	0	30.411	2064500000	18	435240000	70406000	224140000	254020000	463330000	617350000	129030000	27202000	4400400	14009000	15876000	28958000	38585000	4	0.16196	1	0.0999056	0.301076	A0A087WW40;Q9Y371;Q9Y371-2;Q9Y371-3	A0A087WW40;Q9Y371;Q9Y371-2	Endophilin-B1	SH3GLB1
27.1129	28.0224	NaN	27.6132	27.4328	27.5856			alcohol metabolic process;amine biosynthetic process;amine metabolic process;biosynthetic process;cellular amine metabolic process;cellular biogenic amine biosynthetic process;cellular biogenic amine metabolic process;cellular biosynthetic process;cellular lipid metabolic process;cellular metabolic process;cellular nitrogen compound biosynthetic process;cellular nitrogen compound metabolic proces…	binding;catalytic activity;cation binding;CDP-alcohol phosphatidyltransferase activity;ethanolaminephosphotransferase activity;ion binding;metal ion binding;phosphotransferase activity, for other substituted phosphate groups;transferase activity;transferase activity, transferring phosphorus-containing groups	cell part;cytoplasmic part;endoplasmic reticulum membrane;endoplasmic reticulum part;integral to membrane;intracellular organelle part;intracellular part;intrinsic to membrane;membrane;membrane part;organelle membrane;organelle part	Ether lipid metabolism;Glycerophospholipid metabolism;Phosphonate and phosphinate metabolism	CDP-OH_P_transf	2	2	2	21.7	21.7	21.7	20.557	0	14.227	883960000	11	148750000	46336000	198450000	110060000	231870000	148490000	294650000	49584000	15445000	66149000	36685000	77289000	49498000	3	0.0224368	1	0.0237662	0.0532139	C9JAG1;A0A087WW58;Q9C0D9	C9JAG1;A0A087WW58;Q9C0D9	Ethanolaminephosphotransferase 1	EPT1
28.5045	28.5053	28.8408	28.3959	28.4423	28.4608			biosynthetic process;cellular aromatic compound metabolic process;cellular biosynthetic process;cellular metabolic compound salvage;cellular metabolic process;cellular nitrogen compound biosynthetic process;cellular nitrogen compound metabolic process;cellular process;GMP metabolic process;heterocycle biosynthetic process;heterocycle metabolic process;metabolic process;nitrogen compound metabolic…	binding;catalytic activity;cation binding;GMP reductase activity;ion binding;metal ion binding;oxidoreductase activity;oxidoreductase activity, acting on NADH or NADPH;oxidoreductase activity, acting on NADH or NADPH, nitrogenous group as acceptor	cell part;cytoplasmic part;cytosol;intracellular part	Purine metabolism	IMPDH	6	6	6	25.3	25.3	25.3	38.217	0	26.185	1757700000	27	145140000	98105000	397040000	284930000	373140000	459380000	103400000	8537500	5770900	23355000	16760000	21950000	27022000	18	0.742481	1	0.183851	0.860662	A0A087WWM4;F8WAN9;Q9P2T1;Q9P2T1-2;H0YMB3;H0YLV5;Q9P2T1-3;H0YNJ6;H0YK13;H0YK71;H0YNH0;H0YLB8;H0YL68;H0YN22;H0YMW6;H0YNS9;H0YMR9;H0YMV5	A0A087WWM4;F8WAN9;Q9P2T1;Q9P2T1-2;H0YMB3;H0YLV5;Q9P2T1-3;H0YNJ6;H0YK13;H0YK71;H0YNH0	GMP reductase;GMP reductase 2	GMPR2
28.462	27.9819	28.3391	28.3828	28.0889	28.3315			anatomical structure development;anatomical structure morphogenesis;biological regulation;blood vessel development;branching morphogenesis of a tube;cardiac septum morphogenesis;developmental process;hemopoietic or lymphoid organ development;morphogenesis of a branching epithelium;morphogenesis of a branching structure;morphogenesis of an epithelium;multicellular organismal process;negative regul…	binding;nucleic acid binding;nucleotide binding	cell part;intracellular organelle part;intracellular part;membrane;nuclear membrane;nuclear part;nucleoplasm;organelle membrane;organelle part		RRM_1;SPOC	9	9	8	12.1	12.1	11	102.13	0	15.784	1566600000	23	203400000	41267000	409490000	226380000	305720000	380370000	29559000	3837800	778630	7726200	4271300	5768400	7176700	5	0.0130422	1	-0.00671323	-0.0248515	A0A087WWP4;Q96T37-4;Q96T37-2;Q96T37-3;Q96T37	A0A087WWP4;Q96T37-4;Q96T37-2;Q96T37-3;Q96T37	Putative RNA-binding protein 15	RBM15
27.0319	26.9961	26.8559	27.3333	NaN	26.7396					cell part;intracellular membrane-bounded organelle;intracellular organelle;intracellular part;membrane-bounded organelle;nucleus;organelle			4	4	3	6	6	5	84.975	0	10.854	572400000	8	92067000	0	125750000	75231000	129890000	149460000	17346000	2789900	0	3810700	2279700	3936200	4529000	5	0.115052	1	-0.0751108	-0.226318	A0A087WWP8;A0A0C4DH79;A0A0C4DGT8;Q5VWQ0;Q5VWQ0-4	A0A087WWP8;A0A0C4DH79;A0A0C4DGT8;Q5VWQ0;Q5VWQ0-4	Round spermatid basic protein 1	RSBN1
27.8546	27.8085	28.3546	27.5304	27.9738	28.7391			biological regulation;biosynthetic process;cellular biosynthetic process;cellular macromolecule metabolic process;cellular metabolic process;cellular nitrogen compound metabolic process;cellular process;macromolecule metabolic process;metabolic process;nitrogen compound metabolic process;nucleic acid metabolic process;nucleobase-containing compound metabolic process;positive regulation of biologi…	binding;cation binding;chromatin binding;core promoter binding;core promoter sequence-specific DNA binding;DNA binding;ion binding;metal ion binding;nucleic acid binding;nucleic acid binding transcription factor activity;regulatory region DNA binding;regulatory region nucleic acid binding;RNA polymerase II core promoter sequence-specific DNA binding;RNA polymerase II regulatory region DNA binding…	cell part;cytoplasm;intracellular membrane-bounded organelle;intracellular organelle;intracellular organelle part;intracellular part;membrane-bounded organelle;nuclear part;nucleoplasm;nucleus;organelle;organelle part		zf-C2H2	7	7	5	34.7	34.7	28.7	22.187	0	10.687	1254800000	14	106030000	97899000	280240000	135360000	285930000	349330000	89629000	7573700	6992800	20017000	9668700	20424000	24952000	16	0.0665594	1	-0.0752055	-0.152247	I3L2Z5;A0A087WWR2;P56270-3;P56270;P56270-2;H3BQI4;H3BQS2;I3L411;I3L4Y2;H3BPU3;I3L0M3;P56270-4;Q9HBE1-4;Q9HBE1-2;Q9HBE1-3;Q9HBE1	I3L2Z5;A0A087WWR2;P56270-3;P56270;P56270-2;H3BQI4	Myc-associated zinc finger protein	MAZ
29.8333	29.6155	29.525	29.7881	30.1871	29.473			apoptosis;biological regulation;biosynthetic process;cell death;cellular biosynthetic process;cellular macromolecule biosynthetic process;cellular macromolecule metabolic process;cellular metabolic process;cellular nitrogen compound metabolic process;cellular process;cellular response to stimulus;cellular response to stress;death;DNA metabolic process;establishment of localization;establishment o…	binding;DNA binding;nucleic acid binding;RNA binding	cell part;cytoplasm;extracellular region part;intercellular bridge;intracellular membrane-bounded organelle;intracellular organelle;intracellular organelle part;intracellular part;macromolecular complex;membrane-bounded organelle;nuclear body;nuclear matrix;nuclear part;nuclear speck;nucleoplasm;nucleoplasm part;nucleus;organelle;organelle part;protein complex;THO complex;THO complex part of tran…	RNA transport;Spliceosome	Death;efThoc1	16	16	16	29.4	29.4	29.4	75.651	0	38.723	3898300000	38	763920000	257480000	848180000	727830000	597380000	703550000	108290000	21220000	7152200	23561000	20217000	16594000	19543000	9	0.281753	1	-0.158103	-0.485019	A0A087WWS1;Q96FV9;Q96FV9-2;A0A087WY84;R4GMN4;J3KT14;J3KRD7;R4GN58;J3QQZ3	A0A087WWS1;Q96FV9;Q96FV9-2;A0A087WY84	THO complex subunit 1	THOC1
NaN	NaN	25.9859	NaN	NaN	NaN			biological regulation;biosynthetic process;cell differentiation;cell proliferation;cellular biosynthetic process;cellular developmental process;cellular macromolecule biosynthetic process;cellular macromolecule metabolic process;cellular metabolic process;cellular nitrogen compound metabolic process;cellular process;developmental process;epithelial cell differentiation;fat cell differentiation;ge…	binding;cation binding;chromatin binding;DNA binding;identical protein binding;ion binding;metal ion binding;nucleic acid binding;nucleic acid binding transcription factor activity;protein binding;protein binding transcription factor activity;sequence-specific DNA binding transcription factor activity;transcription cofactor activity;transcription corepressor activity;transcription factor binding …	cell part;cytoplasm;cytoplasmic part;Golgi apparatus part;Golgi membrane;intracellular membrane-bounded organelle;intracellular non-membrane-bounded organelle;intracellular organelle;intracellular organelle part;intracellular part;membrane;membrane-bounded organelle;mitochondrion;non-membrane-bounded organelle;nuclear matrix;nuclear part;nucleolus;nucleoplasm;nucleus;organelle;organelle membrane;…	Acute myeloid leukemia;Pathways in cancer	NHR2;TAFH;zf-MYND	1	1	1	10.5	10.5	10.5	18.333	0.00023116	3.0204	306110000	5	38433000	12832000	75801000	40400000	76078000	62565000	38264000	4804200	1604000	9475200	5050000	9509800	7820700	20	0	0.994192	NaN	0	E5RG85;E5RHJ8;E7ETA8;H3BNH2;A0A087WWT6;A0A0A0MSU1;O43439-3;Q06455-6;Q06455-5;Q06455-4;O75081-2;O43439-2;Q06455-2;O75081-4;O43439-5;Q06455;O43439;O43439-4;Q06455-3;O75081	E5RG85;E5RHJ8;E7ETA8;H3BNH2;A0A087WWT6;A0A0A0MSU1;O43439-3;Q06455-6;Q06455-5;Q06455-4;O75081-2;O43439-2;Q06455-2;O75081-4;O43439-5;Q06455;O43439;O43439-4;Q06455-3;O75081	Protein CBFA2T2;Protein CBFA2T1;Protein CBFA2T3	RUNX1T1;CBFA2T3;CBFA2T2
25.5231	NaN	NaN	NaN	NaN	NaN			anatomical structure homeostasis;base-excision repair;biological regulation;biosynthetic process;cell cycle;cellular biosynthetic process;cellular component organization;cellular component organization at cellular level;cellular component organization or biogenesis;cellular component organization or biogenesis at cellular level;cellular macromolecule biosynthetic process;cellular macromolecule me…	catalytic activity;DNA polymerase activity;DNA-directed DNA polymerase activity;nucleotidyltransferase activity;transferase activity;transferase activity, transferring phosphorus-containing groups	cell part;intracellular membrane-bounded organelle;intracellular organelle;intracellular organelle part;intracellular part;membrane-bounded organelle;nuclear part;nucleoplasm;nucleus;organelle;organelle part	Base excision repair;DNA replication;Homologous recombination;Mismatch repair;Nucleotide excision repair;Purine metabolism;Pyrimidine metabolism	DNA_pol_delta_4	1	1	1	18.8	18.8	18.8	9.4887	0.00023546	3.2767	111510000	4	32018000	3572900	0	34224000	18160000	23534000	18585000	5336300	595490	0	5704000	3026700	3922300	2	0	0.993907	NaN	0	A0A087WWV3;Q9HCU8	A0A087WWV3;Q9HCU8	DNA polymerase delta subunit 4	POLD4
28.9693	29.1579	29.0762	29.276	29.3837	29.0676			activation of immune response;activation of innate immune response;adaptive immune response;adaptive immune response based on somatic recombination of immune receptors built from immunoglobulin superfamily domains;anatomical structure formation involved in morphogenesis;antigen receptor-mediated signaling pathway;apoptosis;B cell apoptosis;B cell mediated immunity;biological regulation;cell death…	binding;enzyme binding;kinase binding;NF-kappaB binding;protease binding;protein binding;protein binding transcription factor activity;protein C-terminus binding;protein kinase B binding;protein kinase binding;protein self-association;small conjugating protein binding;transcription coactivator activity;transcription cofactor activity;transcription factor binding;transcription factor binding trans…	CBM complex;cell part;cytoplasm;cytoplasmic microtubule;cytoplasmic part;cytoskeletal part;cytosol;immunological synapse;intracellular membrane-bounded organelle;intracellular organelle;intracellular organelle part;intracellular part;lysosome;lytic vacuole;macromolecular complex;membrane;membrane part;membrane raft;membrane-bounded organelle;microtubule;nucleus;organelle;organelle part;perinuclea…	B cell receptor signaling pathway;ko05152;T cell receptor signaling pathway	CARD	7	7	7	44.9	44.9	44.9	18.073	0	16.598	2726100000	26	506220000	111790000	533360000	479910000	543890000	550950000	272610000	50622000	11179000	53336000	47991000	54389000	55095000	2	0.744528	1	-0.174657	-0.841042	A0A087WWW9;O95999	A0A087WWW9;O95999	B-cell lymphoma/leukemia 10	BCL10
29.2481	28.7634	28.3576	29.0826	29.7894	28.2975			cellular component organization;cellular component organization or biogenesis;cellular membrane organization;cellular process;endocytosis;establishment of localization;establishment of localization in cell;establishment of protein localization;exocytosis;Golgi vesicle transport;intracellular transport;membrane invagination;membrane organization;post-Golgi vesicle-mediated transport;protein transp…		cell part;clathrin coated vesicle membrane;clathrin-coated vesicle;coated vesicle;coated vesicle membrane;cytoplasmic membrane-bounded vesicle;cytoplasmic part;cytoplasmic vesicle;cytoplasmic vesicle membrane;cytoplasmic vesicle part;endosomal part;endosome membrane;Golgi apparatus part;integral to membrane;intracellular membrane-bounded organelle;intracellular organelle;intracellular organelle p…		SCAMP	4	4	4	23.4	23.4	23.4	35.046	0	27.655	2327000000	15	395080000	169320000	416800000	417180000	499370000	429270000	179000000	30390000	13025000	32061000	32091000	38413000	33020000	6	0.205386	0.997601	-0.266795	-0.443247	A0A087WXB0;O15126;A0A087WTX8;A0A087WZA6;A0A087WU14;O15126-2	A0A087WXB0;O15126;A0A087WTX8;A0A087WZA6;A0A087WU14;O15126-2	Secretory carrier-associated membrane protein 1	SCAMP1
30.7899	30.5804	30.663	30.4915	30.2456	30.7161			cellular metabolic process;cellular process;electron transport chain;generation of precursor metabolites and energy;metabolic process;mitochondrial electron transport, NADH to ubiquinone;oxidation-reduction process;respiratory electron transport chain;response to chemical stimulus;response to drug;response to stimulus;small molecule metabolic process	adenyl nucleotide binding;adenyl ribonucleotide binding;ATP binding;binding;catalytic activity;kinase activity;NADH dehydrogenase (quinone) activity;NADH dehydrogenase (ubiquinone) activity;NADH dehydrogenase activity;nucleobase-containing compound kinase activity;nucleoside kinase activity;nucleotide binding;oxidoreductase activity;oxidoreductase activity, acting on NADH or NADPH;oxidoreductase …	cell part;cytoplasmic part;intracellular organelle lumen;intracellular organelle part;intracellular part;macromolecular complex;membrane;membrane part;membrane-enclosed lumen;mitochondrial inner membrane;mitochondrial matrix;mitochondrial membrane;mitochondrial membrane part;mitochondrial part;mitochondrial respiratory chain complex I;NADH dehydrogenase complex;organelle inner membrane;organelle …	Alzheimer's disease;Huntington's disease;Oxidative phosphorylation;Parkinson's disease	dNK	13	13	13	42	42	42	40.836	0	52.699	7642700000	58	564920000	329440000	2015000000	1092000000	1578400000	2062900000	402250000	29732000	17339000	106050000	57475000	83075000	108570000	9	0.578413	1	0.193327	0.77669	A0A087WXC5;E7ESZ7;O95299;O95299-2;Q8N1B9;C9J6X0;H7C2W5;H7C1Y7;H7C2X4	A0A087WXC5;E7ESZ7;O95299;O95299-2	NADH dehydrogenase [ubiquinone] 1 alpha subcomplex subunit 10, mitochondrial	NDUFA10
26.8164	26.8898	NaN	26.6109	NaN	26.6176			cellular process;establishment of localization;establishment of localization in cell;establishment of protein localization;intracellular protein transport;intracellular transport;protein transport;transport;vesicle-mediated transport	binding;cation binding;ion binding;metal ion binding;nucleotide binding;protein binding;SNARE binding;syntaxin binding;transition metal ion binding;zinc ion binding	actin filament;cell part;cytoplasmic membrane-bounded vesicle;cytoplasmic part;cytoplasmic vesicle;cytoskeletal part;early endosome;endocytic vesicle;endosomal part;endosome;endosome membrane;HOPS complex;intracellular membrane-bounded organelle;intracellular organelle;intracellular organelle part;intracellular part;late endosome;late endosome membrane;lysosomal membrane;lysosome;lytic vacuole;ma…		Clathrin;VPS11_C	5	5	5	6.3	6.3	6.3	107.37	0	10.408	417200000	7	88518000	9562300	121470000	66639000	91393000	39624000	8344000	1770400	191250	2429300	1332800	1827900	792470	5	1.63818	1	0.238842	1.74509	B7Z879;A0A087WXL6;Q9H270;A0A0G2JS92;A0A087X2J4	B7Z879;A0A087WXL6;Q9H270	Vacuolar protein sorting-associated protein 11 homolog	VPS11
34.3077	34.1747	34.1426	34.3895	34.1945	34.0752			biosynthetic process;catabolic process;cellular biosynthetic process;cellular catabolic process;cellular component disassembly;cellular component disassembly at cellular level;cellular component organization;cellular component organization at cellular level;cellular component organization or biogenesis;cellular component organization or biogenesis at cellular level;cellular macromolecular complex…	structural constituent of ribosome;structural molecule activity	cell part;cytoplasmic part;cytosol;cytosolic large ribosomal subunit;intracellular membrane-bounded organelle;intracellular organelle;intracellular organelle part;intracellular part;large ribosomal subunit;macromolecular complex;membrane-bounded organelle;nucleus;organelle;organelle part;ribonucleoprotein complex	Ribosome	Ribosomal_L22	17	17	17	79.3	79.3	79.3	19.586	0	143.27	88011000000	157	18139000000	5639100000	17504000000	13395000000	16072000000	17262000000	9779000000	2015400000	626570000	1944900000	1488400000	1785800000	1918000000	14	0.0368715	1	-0.0113805	-0.0556218	A0A087WXM6;J3QQT2;J3KRX5;A0A0A6YYL6;P18621;P18621-3;J3QLC8;J3KRB3;A0A087WWH0;J3QS96;A0A0A0MRF8;P18621-2;A0A087WY81;J3KSJ0	A0A087WXM6;J3QQT2;J3KRX5;A0A0A6YYL6;P18621;P18621-3;J3QLC8;J3KRB3;A0A087WWH0;J3QS96;A0A0A0MRF8;P18621-2;A0A087WY81	60S ribosomal protein L17	RPL17;RPL17-C18orf32
30.0835	30.2926	30.2245	30.3381	29.7372	30.147			anion transport;biological regulation;cellular localization;cellular macromolecule localization;cellular macromolecule metabolic process;cellular metabolic process;cellular process;cellular protein localization;cellular protein metabolic process;cellular response to chemical stimulus;cellular response to organic substance;cellular response to stimulus;cellular response to stress;cellular response…	adenyl nucleotide binding;adenyl ribonucleotide binding;anion transmembrane transporter activity;arsenite transmembrane transporter activity;ATP binding;ATPase activity;binding;catalytic activity;cation binding;hydrolase activity;hydrolase activity, acting on acid anhydrides;hydrolase activity, acting on acid anhydrides, in phosphorus-containing anhydrides;inorganic anion transmembrane transporte…	cell part;cytoplasm;cytoplasmic part;endoplasmic reticulum;endoplasmic reticulum membrane;endoplasmic reticulum part;extracellular membrane-bounded organelle;extracellular organelle;extracellular region part;extracellular vesicular exosome;intracellular membrane-bounded organelle;intracellular non-membrane-bounded organelle;intracellular organelle;intracellular organelle part;intracellular part;m…		ArsA_ATPase	13	13	13	55	55	55	37.119	0	121.86	5368900000	48	818670000	298300000	1322500000	707360000	997760000	1224300000	335560000	51167000	18644000	82656000	44210000	62360000	76521000	3	0.268905	0.995988	0.126106	0.4384	A0A087WXS7;O43681;K7ERW9	A0A087WXS7;O43681;K7ERW9	ATPase ASNA1	ASNA1
28.1634	28.0992	28.1333	28.4592	27.8974	27.9497			cellular component organization;cellular component organization or biogenesis;cellular membrane organization;cellular process;endocytosis;establishment of localization;lipid transport;membrane invagination;membrane organization;organic substance transport;transport;vesicle-mediated transport	alcohol binding;amine binding;binding;calcium ion binding;calcium-dependent phospholipid binding;cation binding;identical protein binding;ion binding;lipid binding;metal ion binding;phosphatidylcholine binding;phosphatidylethanolamine binding;phosphatidylinositol binding;phospholipid binding;protein binding;quaternary ammonium group binding	cell part;cytoplasmic part;endoplasmic reticulum part;extrinsic to internal side of plasma membrane;extrinsic to membrane;extrinsic to plasma membrane;integral to membrane;integral to plasma membrane;intracellular organelle part;intracellular part;intrinsic to endoplasmic reticulum membrane;intrinsic to membrane;intrinsic to organelle membrane;intrinsic to plasma membrane;membrane;membrane part;o…		C2	8	8	8	12.1	12.1	12.1	98.008	0	16.521	1391600000	19	198340000	43662000	374670000	209310000	284400000	281240000	31628000	4507700	992330	8515300	4757100	6463500	6391800	7	0.057336	1	0.0298754	0.106645	H7BXI1;A0A087WXU3;A0FGR8-2;A0FGR8;A0FGR8-6;A0FGR8-5;A0FGR8-4	H7BXI1;A0A087WXU3;A0FGR8-2;A0FGR8;A0FGR8-6;A0FGR8-5	Extended synaptotagmin-2	ESYT2
25.8564	NaN	NaN	NaN	NaN	NaN			biological regulation;cellular process;cellular response to stimulus;immune system process;regulation of biological process;regulation of cell activation;regulation of cellular process;regulation of immune system process;regulation of leukocyte activation;regulation of lymphocyte activation;regulation of T cell activation;response to stimulus;signal transduction	binding;enzyme binding;kinase binding;protein binding;protein domain specific binding;SH2 domain binding	cell part;extracellular membrane-bounded organelle;extracellular organelle;extracellular region part;extracellular vesicular exosome;integral to membrane;integral to plasma membrane;intrinsic to membrane;intrinsic to plasma membrane;membrane;membrane part;membrane-bounded organelle;membrane-bounded vesicle;organelle;plasma membrane;plasma membrane part;vesicle			2	2	2	19.2	19.2	19.2	24.201	0.00023364	3.1483	758120000	3	0	11545000	0	43118000	411060000	292390000	63177000	0	962120	0	3593200	34255000	24366000	2	0	0.993623	NaN	0	A0A087WXW3;Q9Y3P8	A0A087WXW3;Q9Y3P8	Signaling threshold-regulating transmembrane adapter 1	SIT1
30.901	29.9906	29.2649	31.1455	29.6103	29.8225			actin filament-based movement;actin filament-based process;anatomical structure morphogenesis;axon ensheathment;biological regulation;biosynthetic process;carboxylic acid biosynthetic process;carboxylic acid metabolic process;cell communication;cell differentiation;cell-cell signaling;cellular biosynthetic process;cellular component movement;cellular component organization;cellular component orga…	adenyl nucleotide binding;adenyl ribonucleotide binding;ATP binding;binding;calcium ion binding;catalytic activity;cation binding;enzyme binding;GTPase binding;hydrolase activity;hydrolase activity, acting on acid anhydrides;hydrolase activity, acting on acid anhydrides, in phosphorus-containing anhydrides;ion binding;metal ion binding;microfilament motor activity;motor activity;nucleoside-tripho…	actomyosin;cell body;cell part;cell projection;cell projection part;cilium;cytoplasm;cytoplasmic membrane-bounded vesicle;cytoplasmic part;cytoplasmic vesicle;cytoskeletal part;cytosol;extracellular membrane-bounded organelle;extracellular organelle;extracellular region part;extracellular vesicular exosome;filopodium tip;Golgi apparatus;growth cone;insulin-responsive compartment;intermediate fila…		DIL;IQ;Myosin_head	6	5	5	4.2	3.7	3.7	212.2	0	4.4569	8557300000	20	1892400000	366500000	1929300000	1777600000	1044900000	1546600000	89139000	19712000	3817700	20097000	18517000	10884000	16110000	10	0.0731399	1	-0.140603	-0.181594	A0A087WY00;G3V394;F8WE88;F8W6H6;Q9Y4I1-2;Q9Y4I1;Q9Y4I1-3;E7ERV5;Q9UES5;O95317	A0A087WY00;G3V394;F8WE88;F8W6H6;Q9Y4I1-2;Q9Y4I1;Q9Y4I1-3	Unconventional myosin-Va	MYO5A
29.6551	29.7572	29.664	29.4923	29.6892	29.7129			cellular component organization;cellular component organization or biogenesis;cellular process;endosome transport;establishment of localization;establishment of localization in cell;establishment of protein localization;intracellular transport;membrane organization;multivesicular body sorting pathway;non-lytic viral release;non-lytic virus budding;protein transport;release of virus from host;repr…	binding;protein binding;protein C-terminus binding	cell part;cytoplasmic part;cytosol;endosomal part;endosome membrane;extracellular membrane-bounded organelle;extracellular organelle;extracellular region part;extracellular vesicular exosome;intracellular organelle part;intracellular part;membrane;membrane-bounded organelle;membrane-bounded vesicle;organelle;organelle membrane;organelle part;vesicle	Endocytosis		6	6	6	24.6	24.6	24.6	31.102	0	41.942	3721700000	34	400690000	260910000	912540000	576830000	800440000	770270000	310140000	33391000	21742000	76045000	48069000	66704000	64189000	4	0.32252	1	0.0606581	0.34235	A0A087WY55;Q9NP79;Q5TGM0;Q9NP79-2	A0A087WY55;Q9NP79	Vacuolar protein sorting-associated protein VTA1 homolog	VTA1
30.3332	30.7213	30.6511	30.3535	30.9409	30.9168			antigen processing and presentation;antigen processing and presentation of exogenous antigen;antigen processing and presentation of exogenous peptide antigen;antigen processing and presentation of exogenous peptide antigen via MHC class II;antigen processing and presentation of peptide antigen;antigen processing and presentation of peptide antigen via MHC class II;antigen processing and presentat…	binding;lipid binding;lipoprotein particle receptor binding;low-density lipoprotein particle receptor binding;peptide binding;protein binding;receptor binding;signal sequence binding;transporter activity	AP-2 adaptor complex;AP-type membrane coat adaptor complex;cell part;clathrin adaptor complex;clathrin coated vesicle membrane;clathrin-coated endocytic vesicle membrane;coated vesicle membrane;cytoplasmic part;cytoplasmic vesicle membrane;cytoplasmic vesicle part;cytosol;endocytic vesicle membrane;extracellular membrane-bounded organelle;extracellular organelle;extracellular region part;extracel…	Endocrine and other factor-regulated calcium reabsorption;Endocytosis;Huntington's disease	Adap_comp_sub;Clat_adaptor_s	14	14	14	37.8	37.8	37.8	49.526	0	44.686	8086300000	47	947140000	347710000	2250500000	909950000	1786600000	1844400000	311010000	36428000	13374000	86559000	34998000	68714000	70937000	10	0.303369	1	-0.168536	-0.516939	A0A087WY71;E9PFW3;Q96CW1-2;Q96CW1;C9JJ47;C9JTK4;C9JGT8;C9JJD3;C9JPV8;H7C4C3	A0A087WY71;E9PFW3;Q96CW1-2;Q96CW1;C9JJ47	AP-2 complex subunit mu	AP2M1
30.6832	30.3365	30.7486	30.3741	30.2506	30.4884			activation of immune response;activation of innate immune response;apoptosis;biological regulation;biosynthetic process;BMP signaling pathway;catabolic process;cell death;cell surface receptor linked signaling pathway;cellular biosynthetic process;cellular catabolic process;cellular macromolecule biosynthetic process;cellular macromolecule catabolic process;cellular macromolecule metabolic proces…	acid-amino acid ligase activity;adenyl nucleotide binding;adenyl ribonucleotide binding;ATP binding;binding;catalytic activity;ligase activity;ligase activity, forming carbon-nitrogen bonds;nucleotide binding;purine nucleotide binding;purine ribonucleoside triphosphate binding;purine ribonucleotide binding;ribonucleotide binding;small conjugating protein ligase activity;ubiquitin-protein ligase a…	cell part;cytoplasmic part;cytosol;endosomal part;endosome membrane;extracellular membrane-bounded organelle;extracellular organelle;extracellular region part;extracellular vesicular exosome;intracellular organelle part;intracellular part;macromolecular complex;membrane;membrane-bounded organelle;membrane-bounded vesicle;nuclear part;nucleoplasm;organelle;organelle membrane;organelle part;plasma …	Protein processing in endoplasmic reticulum;Ubiquitin mediated proteolysis	UQ_con	4	4	3	33.9	33.9	18.6	13.637	0	11.762	6164300000	14	829270000	697860000	925540000	635830000	777820000	2298000000	2054800000	276420000	232620000	308510000	211940000	259270000	765990000	12	0.684475	1	0.218435	0.891045	D6RAH7;H9KV45;A0A087WY85;P61077;P61077-3;D6RAW0;D6RFM0;A0A0A0MQU3;P62837-2;P62837;P61077-2;D6RA11	D6RAH7;H9KV45;A0A087WY85;P61077;P61077-3;D6RAW0;D6RFM0;A0A0A0MQU3;P62837-2;P62837;P61077-2	Ubiquitin-conjugating enzyme E2 D3;Ubiquitin-conjugating enzyme E2 D2	UBE2D3;UBE2D2
NaN	NaN	25.0594	NaN	NaN	NaN			biological regulation;biosynthetic process;cellular biosynthetic process;cellular macromolecule metabolic process;cellular metabolic process;cellular nitrogen compound metabolic process;cellular process;developmental process;gene expression;macromolecule metabolic process;metabolic process;negative regulation of biological process;negative regulation of cell differentiation;negative regulation of…	binding;DNA binding;nucleic acid binding;protein binding;protein binding transcription factor activity;RNA polymerase II transcription cofactor activity;RNA polymerase II transcription factor binding transcription factor activity;transcription coactivator activity;transcription cofactor activity;transcription factor binding;transcription factor binding transcription factor activity	cell part;intracellular membrane-bounded organelle;intracellular organelle;intracellular organelle part;intracellular part;macromolecular complex;mediator complex;membrane;membrane-bounded organelle;nuclear part;nucleoplasm;nucleoplasm part;nucleus;organelle;organelle part;protein complex		Med6	1	1	1	4.4	4.4	4.4	28.723	0.0083963	1.4869	158690000	2	31791000	0	44246000	22451000	27281000	32918000	12207000	2445500	0	3403500	1727000	2098500	2532200	4	0	0.993339	NaN	0	G3V4A5;A0A087WYL7;O75586;O75586-2	G3V4A5;A0A087WYL7;O75586;O75586-2	Mediator of RNA polymerase II transcription subunit 6	MED6
29.1035	29.3341	29.3613	29.5801	29.041	29.4256			cellular macromolecule metabolic process;cellular metabolic process;cellular nitrogen compound metabolic process;cellular process;macromolecule metabolic process;metabolic process;nitrogen compound metabolic process;nucleic acid metabolic process;nucleobase-containing compound metabolic process;primary metabolic process;RNA metabolic process;RNA processing	adenyl nucleotide binding;adenyl ribonucleotide binding;ATP binding;ATPase activity;ATPase activity, coupled;ATP-dependent helicase activity;ATP-dependent RNA helicase activity;binding;catalytic activity;helicase activity;hydrolase activity;hydrolase activity, acting on acid anhydrides;hydrolase activity, acting on acid anhydrides, in phosphorus-containing anhydrides;nucleic acid binding;nucleosi…	cell part;cytoplasmic part;eukaryotic 43S preinitiation complex;intracellular membrane-bounded organelle;intracellular organelle;intracellular part;macromolecular complex;membrane-bounded organelle;mitochondrion;nucleus;organelle;ribonucleoprotein complex;translation preinitiation complex		DEAD;HA2;Helicase_C;OB_NTP_bind	15	15	15	14.8	14.8	14.8	155.29	0	46.362	3137500000	35	733210000	94496000	653760000	270820000	810500000	574720000	44190000	10327000	1330900	9207900	3814400	11416000	8094600	3	0.173913	1	-0.082606	-0.295085	A0A087WYN9;Q7Z478;H0Y8L1	A0A087WYN9;Q7Z478	ATP-dependent RNA helicase DHX29	DHX29
27.3545	NaN	NaN	26.2223	26.6096	NaN			actin cytoskeleton organization;actin cytoskeleton reorganization;actin filament-based process;anatomical structure morphogenesis;anterograde axon cargo transport;anterograde synaptic vesicle transport;axon cargo transport;biological regulation;blood coagulation;cell part morphogenesis;cell projection morphogenesis;cell projection organization;cellular component morphogenesis;cellular component m…		axon;BLOC complex;BLOC-1 complex;cell junction;cell part;cell projection;cell projection part;clathrin coated vesicle membrane;coated vesicle membrane;cytoplasm;cytoplasmic part;cytoplasmic vesicle membrane;cytoplasmic vesicle part;cytoskeletal part;cytosol;cytosolic part;dendritic spine;endoplasmic reticulum membrane;endoplasmic reticulum part;endosomal part;endosome membrane;growth cone;intrace…		Dysbindin	3	3	3	14.9	14.9	14.9	24.3	0	6.3026	323680000	6	56686000	35627000	63938000	97913000	23644000	45876000	46241000	8098000	5089600	9134000	13988000	3377700	6553700	10	0	0.993056	0.938529	0	D6RCT8;D6RID1;A0A087WYP9;A6NFV8;Q96EV8-2;Q96EV8;Q96EV8-3;D6RAX1;D6RB80;D6RJC6	D6RCT8;D6RID1;A0A087WYP9;A6NFV8;Q96EV8-2;Q96EV8;Q96EV8-3	Dysbindin	DTNBP1
NaN	NaN	26.9401	NaN	NaN	26.6122			biosynthetic process;cellular biosynthetic process;cellular macromolecule biosynthetic process;cellular macromolecule metabolic process;cellular metabolic process;cellular process;cellular protein metabolic process;cotranslational protein targeting to membrane;establishment of localization;establishment of localization in cell;establishment of protein localization;establishment of protein localiz…	7S RNA binding;binding;nucleic acid binding;RNA binding	cell part;cytoplasm;cytoplasmic part;cytosol;intracellular membrane-bounded organelle;intracellular non-membrane-bounded organelle;intracellular organelle;intracellular organelle part;intracellular part;macromolecular complex;membrane-bounded organelle;mitochondrion;non-membrane-bounded organelle;nuclear part;nucleolus;nucleoplasm;nucleus;organelle;organelle part;ribonucleoprotein complex;signal …	Protein export	SRP19	3	3	3	23.3	23.3	23.3	13.654	0	6.9265	339880000	5	12109000	0	118230000	8262500	94789000	106490000	56647000	2018100	0	19705000	1377100	15798000	17749000	2	0	0.992772	0.327934	0	A0A087WYR0;P09132	A0A087WYR0;P09132	Signal recognition particle 19 kDa protein	SRP19
32.4257	32.3562	32.3675	32.2333	32.3618	32.4273			anatomical structure development;anatomical structure homeostasis;arachidonic acid metabolic process;biological regulation;biosynthetic process;carbohydrate biosynthetic process;carbohydrate metabolic process;carboxylic acid biosynthetic process;carboxylic acid metabolic process;cell proliferation;cellular biosynthetic process;cellular carbohydrate biosynthetic process;cellular carbohydrate metab…	binding;catalytic activity;DNA polymerase activity;intramolecular oxidoreductase activity;isomerase activity;nucleotidyltransferase activity;prostaglandin-E synthase activity;protein binding;RNA-directed DNA polymerase activity;telomerase activity;transferase activity;transferase activity, transferring phosphorus-containing groups;unfolded protein binding	cell part;chromosomal part;chromosome, telomeric region;cytoplasm;cytoplasmic part;cytosol;extracellular membrane-bounded organelle;extracellular organelle;extracellular region part;extracellular vesicular exosome;intracellular membrane-bounded organelle;intracellular organelle;intracellular organelle part;intracellular part;macromolecular complex;membrane-bounded organelle;membrane-bounded vesic…		CS	11	11	11	46.3	46.3	46.3	19.155	0	154.57	24713000000	68	4611500000	1321200000	5677100000	3880400000	4307900000	4914600000	3089100000	576440000	165150000	709630000	485050000	538480000	614320000	6	0.279335	1	0.0422999	0.26288	A0A087WYT3;Q15185-4;Q15185;Q15185-3;B4DDC6;Q15185-2	A0A087WYT3;Q15185-4;Q15185;Q15185-3;B4DDC6	Prostaglandin E synthase 3	PTGES3
NaN	NaN	25.9818	NaN	NaN	NaN							DUF938	1	1	1	18.4	18.4	18.4	11.138	0	5.8582	255330000	4	0	10829000	74625000	50846000	56640000	62388000	42555000	0	1804800	12438000	8474300	9439900	10398000	9	0	0.992489	NaN	0	H3BS73;H3BNB2;A0A087WYU2;Q96S19-3;Q96S19-5;Q96S19-2;Q96S19-6;Q96S19;Q96S19-4	H3BS73;H3BNB2;A0A087WYU2;Q96S19-3;Q96S19-5;Q96S19-2;Q96S19-6;Q96S19;Q96S19-4	UPF0585 protein C16orf13	C16orf13
NaN	NaN	NaN	29.0227	NaN	NaN			cellular macromolecule metabolic process;cellular metabolic process;cellular process;cellular protein metabolic process;macromolecule metabolic process;macromolecule modification;metabolic process;peptidyl-amino acid modification;peptidyl-proline modification;primary metabolic process;protein folding;protein metabolic process;protein modification process;protein peptidyl-prolyl isomerization	binding;catalytic activity;cis-trans isomerase activity;cyclosporin A binding;drug binding;isomerase activity;peptide binding;peptidyl-prolyl cis-trans isomerase activity	cell part;membrane		Pro_isomerase	2	2	2	2.8	2.8	2.8	131.82	0.00023419	3.1934	442920000	2	387830000	7829300	0	22794000	0	24471000	9227600	8079800	163110	0	474880	0	509820	2	0	0.992205	NaN	0	A0A087WYW3;P30414	A0A087WYW3;P30414	NK-tumor recognition protein;Putative peptidyl-prolyl cis-trans isomerase	NKTR
31.3106	31.3711	31.2213	31.4001	31.3831	31.5832				binding;nucleic acid binding;nucleotide binding	cell part;cytoplasm;intracellular membrane-bounded organelle;intracellular organelle;intracellular part;membrane-bounded organelle;nucleus;organelle		RRM_1	22	22	22	52.8	52.8	52.8	77.843	0	124.35	12661000000	87	1788900000	750280000	3300800000	1757300000	2495800000	2568400000	506460000	71555000	30011000	132030000	70290000	99833000	102730000	7	0.932511	1	-0.154443	-0.870474	A0A087WZ13;E9PAU2;Q8IY67-2;Q8IY67;K7EQG2;K7EKR9;Q8IY67-3	A0A087WZ13;E9PAU2;Q8IY67-2;Q8IY67	Ribonucleoprotein PTB-binding 1	RAVER1
NaN	NaN	NaN	NaN	NaN	25.5813			anatomical structure morphogenesis;biological regulation;biosynthetic process;cellular biosynthetic process;cellular macromolecule biosynthetic process;cellular macromolecule metabolic process;cellular metabolic process;cellular nitrogen compound metabolic process;cellular process;cellular response to stimulus;cellular response to stress;developmental process;DNA conformation change;DNA duplex un…	3'-5' DNA helicase activity;adenyl nucleotide binding;adenyl ribonucleotide binding;ATP binding;ATPase activity;ATPase activity, coupled;ATP-dependent 3'-5' DNA helicase activity;ATP-dependent DNA helicase activity;ATP-dependent helicase activity;binding;bubble DNA binding;catalytic activity;cation binding;DNA binding;DNA helicase activity;DNA secondary structure binding;DNA-dependent ATPase acti…	cell part;cytoplasm;intracellular membrane-bounded organelle;intracellular organelle;intracellular part;membrane;membrane-bounded organelle;nucleus;organelle		DEAD;Drc1-Sld2;Helicase_C	3	3	3	3.3	3.3	3.3	133.07	0	3.8456	99527000	2	11849000	0	50205000	0	19887000	17586000	2117600	252120	0	1068200	0	423120	374160	4	0	0.991922	NaN	0	A0A087WZ30;O94761;V9GYB6;A0A087X072	A0A087WZ30;O94761	ATP-dependent DNA helicase Q4	RECQL4
NaN	NaN	24.1265	NaN	NaN	NaN			biological regulation;positive regulation of biological process;positive regulation of cell adhesion;positive regulation of cell-matrix adhesion;positive regulation of cell-substrate adhesion;positive regulation of cellular process;regulation of biological process;regulation of cell adhesion;regulation of cell-matrix adhesion;regulation of cell-substrate adhesion;regulation of cellular process	1-phosphatidylinositol binding;binding;extracellular matrix binding;fibronectin binding;laminin binding;lipid binding;phosphatidylinositol binding;phospholipid binding;protein binding	cell part;cytoplasm;intracellular membrane-bounded organelle;intracellular organelle;intracellular part;macromolecular complex;membrane;membrane-bounded organelle;nucleus;organelle;plasma membrane;protein complex		PH	1	1	1	5.3	5.3	5.3	41.21	0	8.5564	37210000	2	19967000	0	0	0	0	17244000	1771900	950790	0	0	0	0	821120	4	0	0.991639	NaN	0	A0A087WZ32;A0A087X038;A8K727;Q9HB19	A0A087WZ32;A0A087X038;A8K727;Q9HB19	Pleckstrin homology domain-containing family A member 2	PLEKHA2
NaN	NaN	25.3156	NaN	NaN	NaN			actin cytoskeleton organization;actin cytoskeleton reorganization;actin filament-based process;biological adhesion;biological regulation;cell adhesion;cell junction assembly;cell junction organization;cell projection assembly;cell projection organization;cellular component assembly;cellular component assembly at cellular level;cellular component organization;cellular component organization at cel…		adherens junction;anchoring junction;cell junction;cell part;cell projection;cell-substrate adherens junction;cell-substrate junction;contractile fiber part;cytoplasmic part;cytoskeleton;cytosol;focal adhesion;intracellular non-membrane-bounded organelle;intracellular organelle;intracellular part;lamellipodium;membrane;non-membrane-bounded organelle;organelle;organelle part;plasma membrane;Z disc	Focal adhesion	CH	1	1	1	7.7	7.7	7.7	21.561	0.005974	1.7019	80358000	1	0	0	27173000	0	13869000	39316000	8035800	0	0	2717300	0	1386900	3931600	5	0	0.991357	NaN	0	B0QYP8;A0A087WZB5;Q9HBI1-3;Q9HBI1;Q9HBI1-2	B0QYP8;A0A087WZB5;Q9HBI1-3;Q9HBI1;Q9HBI1-2	Beta-parvin	PARVB
27.816	28.8057	27.7632	27.7581	28.2819	28.2245			biological adhesion;cell adhesion;cellular process	binding;cation binding;ion binding;metal ion binding;transition metal ion binding;zinc ion binding	adherens junction;anchoring junction;cell junction;cell part;cell-substrate adherens junction;cell-substrate junction;cytoplasm;focal adhesion;intracellular membrane-bounded organelle;intracellular organelle;intracellular part;membrane;membrane-bounded organelle;nucleus;organelle;plasma membrane		LIM	4	4	4	12	12	12	63.382	0	13.485	1360400000	12	139190000	84714000	302990000	143050000	398220000	292190000	56681000	5799600	3529700	12625000	5960200	16592000	12175000	10	0.0359783	1	0.0401033	0.0839992	A0A087WZF1;Q93052;C9JUT4;C9JIY7;C9JT42;C9J3U9;C9J1K7;C9J5C8;C9J4E3;C9JXK9	A0A087WZF1;Q93052;C9JUT4	Lipoma-preferred partner	LPP
31.9929	31.4919	31.5227	31.9988	31.8072	31.4394			2-oxoglutarate metabolic process;acetyl-CoA catabolic process;acetyl-CoA metabolic process;carboxylic acid metabolic process;catabolic process;cellular catabolic process;cellular ketone metabolic process;cellular metabolic process;cellular nitrogen compound metabolic process;cellular process;coenzyme catabolic process;coenzyme metabolic process;cofactor catabolic process;cofactor metabolic proces…	binding;catalytic activity;cation binding;coenzyme binding;cofactor binding;electron carrier activity;ion binding;isocitrate dehydrogenase (NAD+) activity;isocitrate dehydrogenase activity;magnesium ion binding;metal ion binding;NAD binding;nucleotide binding;oxidoreductase activity;oxidoreductase activity, acting on CH-OH group of donors;oxidoreductase activity, acting on the CH-OH group of dono…	cell part;cytoplasmic part;intracellular membrane-bounded organelle;intracellular organelle;intracellular organelle lumen;intracellular organelle part;intracellular part;membrane-bounded organelle;membrane-enclosed lumen;mitochondrial matrix;mitochondrial part;mitochondrion;nucleus;organelle;organelle lumen;organelle part	Citrate cycle (TCA cycle)	Iso_dh	16	16	16	41.6	41.6	41.6	42.41	0	65.767	16079000000	88	3349400000	775140000	3299900000	3022500000	2875700000	2756800000	765690000	159490000	36912000	157140000	143930000	136940000	131280000	6	0.125834	1	-0.0792631	-0.239689	A0A087WZN1;O43837;A0A087X2E5;O43837-2;O43837-3;A0A0D9SG66	A0A087WZN1;O43837;A0A087X2E5;O43837-2	Isocitrate dehydrogenase [NAD] subunit, mitochondrial;Isocitrate dehydrogenase [NAD] subunit beta, mitochondrial	IDH3B
28.2421	28.1419	28.3879	28.0005	27.5174	27.7951			biological regulation;cell cycle checkpoint;cellular component organization;cellular component organization at cellular level;cellular component organization or biogenesis;cellular component organization or biogenesis at cellular level;cellular macromolecule metabolic process;cellular metabolic process;cellular nitrogen compound metabolic process;cellular process;cellular protein metabolic proces…	binding;catalytic activity;cation binding;cysteine-type peptidase activity;enzyme regulator activity;hydrolase activity;ion binding;metal ion binding;metallopeptidase activity;peptidase activity;peptidase activity, acting on L-amino acid peptides;polyubiquitin binding;protein binding;small conjugating protein binding;small conjugating protein-specific protease activity;ubiquitin binding;ubiquitin…	BRCA1-A complex;BRISC complex;cell part;intracellular membrane-bounded organelle;intracellular organelle;intracellular organelle part;intracellular part;macromolecular complex;membrane-bounded organelle;nuclear part;nuclear ubiquitin ligase complex;nucleoplasm;nucleus;organelle;organelle part;protein complex;ubiquitin ligase complex		JAB	5	5	5	28.7	28.7	28.7	33.404	0	80.757	1367400000	16	131240000	46674000	327840000	138730000	342260000	380600000	85460000	8202700	2917100	20490000	8670900	21391000	23787000	9	1.43887	1	0.486338	1.89131	A0A087WZR3;P46736-2;P46736-3;H9KVA9;A0A0D9SF50;P46736;X6RJS7;P46736-5;P46736-4	A0A087WZR3;P46736-2;P46736-3;H9KVA9;A0A0D9SF50;P46736;X6RJS7;P46736-5	Lys-63-specific deubiquitinase BRCC36	BRCC3
NaN	NaN	26.4464	NaN	NaN	NaN			adherens junction organization;anatomical structure development;anatomical structure morphogenesis;apoptosis;biological adhesion;biological regulation;bone development;brain development;calcium-independent cell-cell adhesion;cell adhesion;cell death;cell differentiation;cell growth;cell junction assembly;cell junction organization;cell morphogenesis;cell recognition;cell-cell adhesion;cell-cell j…	binding;identical protein binding;PDZ domain binding;protein binding;protein dimerization activity;protein domain specific binding;protein homodimerization activity;receptor binding	axon;basolateral plasma membrane;cell junction;cell part;cell projection;cell-cell junction;clathrin-coated vesicle;coated vesicle;cytoplasmic membrane-bounded vesicle;cytoplasmic part;cytoplasmic vesicle;dendrite;extracellular membrane-bounded organelle;extracellular organelle;extracellular region part;extracellular vesicular exosome;integral to membrane;intracellular membrane-bounded organelle;…	Cell adhesion molecules (CAMs)	C2-set_2;I-set;V-set	2	2	2	15.9	15.9	15.9	20.514	0.0049762	1.8603	332430000	4	43799000	11831000	116900000	0	73812000	86096000	36937000	4866600	1314600	12988000	0	8201400	9566200	16	0	0.991074	NaN	0	F5H125;A0A087X0T8;A0A087X105;A0A087WZW4;A0A087X1W8;A0A0A0MTJ8;A0A087WZR6;X5DQS5;Q9BY67-2;Q9BY67-5;Q9BY67;Q9BY67-4;Q9BY67-3;F5H0H5;F5H8J9;H0YG94	F5H125;A0A087X0T8;A0A087X105;A0A087WZW4;A0A087X1W8;A0A0A0MTJ8;A0A087WZR6;X5DQS5;Q9BY67-2;Q9BY67-5;Q9BY67;Q9BY67-4;Q9BY67-3;F5H0H5;F5H8J9;H0YG94	Cell adhesion molecule 1	CADM1
NaN	NaN	24.4306	NaN	NaN	NaN			biological regulation;biosynthetic process;cellular biosynthetic process;cellular macromolecule biosynthetic process;cellular macromolecule metabolic process;cellular metabolic process;cellular nitrogen compound metabolic process;cellular process;macromolecule biosynthetic process;macromolecule metabolic process;metabolic process;nitrogen compound metabolic process;nucleic acid metabolic process;…		cell part;cytoplasm;intracellular membrane-bounded organelle;intracellular organelle;intracellular part;membrane-bounded organelle;nucleus;organelle		SAM_1	1	1	1	3.6	3.6	3.6	72.413	0	5.5419	67839000	1	0	0	15194000	12046000	19309000	21290000	2609200	0	0	584370	463320	742650	818830	3	0	0.990792	NaN	0	A0A087WZT0;M0QZ22;Q5PRF9	A0A087WZT0;M0QZ22;Q5PRF9	Protein Smaug homolog 2	SAMD4B
28.0987	28.2713	28.3053	27.918	28.1481	28.2403			alcohol metabolic process;carbohydrate metabolic process;cellular carbohydrate metabolic process;cellular metabolic process;cellular process;inositol metabolic process;inositol phosphate metabolic process;metabolic process;organophosphate metabolic process;polyol metabolic process;primary metabolic process;small molecule metabolic process	acid phosphatase activity;adenyl nucleotide binding;adenyl ribonucleotide binding;ATP binding;binding;catalytic activity;diphosphoinositol-pentakisphosphate kinase activity;hydrolase activity;hydrolase activity, acting on ester bonds;inositol 1,3,4,5,6-pentakisphosphate kinase activity;inositol hexakisphosphate 1-kinase activity;inositol hexakisphosphate 3-kinase activity;inositol hexakisphosphat…	cell part;cytoplasmic part;cytosol;intracellular part		His_Phos_2	11	11	9	12.1	12.1	9.2	144.36	0	16.762	1369900000	17	271160000	64183000	301000000	150400000	308140000	274970000	21744000	4304200	1018800	4777700	2387400	4891100	4364600	10	0.461136	1	0.123	0.571545	A0A087WZV0;O43314-2;O43314;D6RBU4;H0Y9S9;H0Y9M0;A0A087WWN8;K7ENU7;D6RFG4;K7EPT7	A0A087WZV0;O43314-2;O43314	Inositol hexakisphosphate and diphosphoinositol-pentakisphosphate kinase 2	PPIP5K2
26.9291	26.7641	26.9116	26.6301	26.8592	27.2151			anatomical structure development;anatomical structure formation involved in morphogenesis;anatomical structure morphogenesis;anterior/posterior pattern specification;antigen processing and presentation;antigen processing and presentation of exogenous antigen;antigen processing and presentation of exogenous peptide antigen;antigen processing and presentation of exogenous peptide antigen via MHC cl…	adenyl nucleotide binding;adenyl ribonucleotide binding;ATP binding;ATPase activity;binding;catalytic activity;cytoskeletal protein binding;hydrolase activity;hydrolase activity, acting on acid anhydrides;hydrolase activity, acting on acid anhydrides, in phosphorus-containing anhydrides;microtubule motor activity;motor activity;nucleoside-triphosphatase activity;nucleotide binding;plus-end-direct…	axoneme;axoneme part;cell part;cell projection;cell projection part;centrosome;cilium;clathrin-coated vesicle;coated vesicle;cytoplasmic membrane-bounded vesicle;cytoplasmic part;cytoplasmic vesicle;cytoskeletal part;cytoskeleton;cytosol;extracellular membrane-bounded organelle;extracellular organelle;extracellular region part;extracellular vesicular exosome;intracellular membrane-bounded organel…		Kinesin	6	5	5	11.5	10	10	80.354	0	16.103	581160000	12	116720000	20201000	137470000	75283000	114820000	116650000	15707000	3154700	545980	3715400	2034700	3103300	3152800	6	0.0649475	1	-0.0332177	-0.119458	J3KPF9;A0A087X011;E9PES4;Q9Y496;C9J9X2;H7C2F6	J3KPF9;A0A087X011;E9PES4;Q9Y496	Kinesin-like protein;Kinesin-like protein KIF3A	KIF3A
29.5012	29.4156	28.9182	29.7647	29.3846	29.291			anatomical structure development;biological regulation;biomineral tissue development;bone marrow development;bone mineralization;cell chemotaxis;cell cycle process;cell migration;cell motility;cell proliferation;cellular component assembly;cellular component assembly at cellular level;cellular component biogenesis;cellular component biogenesis at cellular level;cellular component movement;cellula…	binding;cytoskeletal protein binding;microtubule binding;nucleic acid binding;protein binding;ribonucleoprotein binding;ribosome binding;RNA binding;rRNA binding;tubulin binding	cell part;cytoplasm;cytoskeletal part;intracellular membrane-bounded organelle;intracellular non-membrane-bounded organelle;intracellular organelle;intracellular organelle part;intracellular part;membrane-bounded organelle;non-membrane-bounded organelle;nuclear part;nucleolus;nucleoplasm;nucleus;organelle;organelle part;spindle pole	Ribosome biogenesis in eukaryotes	SBDS;SBDS_C	13	13	13	44.8	44.8	44.8	28.864	0	29.943	3672500000	29	675510000	125380000	743080000	622860000	716780000	788880000	216030000	39736000	7375400	43710000	36639000	42163000	46405000	3	0.362257	1	-0.20179	-0.607044	A0A087X020;Q9Y3A5;F8WE72	A0A087X020;Q9Y3A5	Ribosome maturation protein SBDS	SBDS
30.8493	31.1708	30.783	31.0539	31.0428	31.228			biological regulation;cellular component organization;cellular component organization or biogenesis;cellular macromolecule metabolic process;cellular membrane organization;cellular metabolic process;cellular process;cellular protein metabolic process;cellular response to chemical stimulus;cellular response to hypoxia;cellular response to organic substance;cellular response to oxygen levels;cellul…	adenyl nucleotide binding;adenyl ribonucleotide binding;ATP binding;binding;chaperone binding;nucleotide binding;protein binding;purine nucleotide binding;purine ribonucleoside triphosphate binding;purine ribonucleotide binding;ribonucleotide binding	adherens junction;anchoring junction;cell junction;cell part;cell-substrate adherens junction;cell-substrate junction;cytoplasmic membrane-bounded vesicle lumen;cytoplasmic part;cytoplasmic vesicle part;endocytic vesicle lumen;endoplasmic reticulum;endoplasmic reticulum lumen;endoplasmic reticulum part;extracellular membrane-bounded organelle;extracellular organelle;extracellular region;extracell…	Protein processing in endoplasmic reticulum	HSP70	25	25	25	34.4	34.4	34.4	104.78	0	97.418	9583700000	104	1841400000	580700000	2246200000	1544900000	1918600000	1451900000	199660000	38363000	12098000	46796000	32185000	39972000	30248000	13	0.57847	1	-0.173892	-0.743352	A0A087X054;Q9Y4L1;E9PJ21;A0A087WWI4;K7EQK2;Q9Y4L1-2;J3KTF1;J3QL06;Q9BST8;J3QQH7;J3QLE9;A0A087X214;A0A087WW13	A0A087X054;Q9Y4L1;E9PJ21;A0A087WWI4;K7EQK2;Q9Y4L1-2	Hypoxia up-regulated protein 1	HYOU1
29.0817	29.0606	29.0124	29.1025	29.1964	28.7168			adaptive immune response;adaptive immune response based on somatic recombination of immune receptors built from immunoglobulin superfamily domains;anatomical structure development;anatomical structure homeostasis;anatomical structure morphogenesis;antigen processing and presentation;biological regulation;bradykinin catabolic process;catabolic process;cell killing;cellular catabolic process;cellul…	activating MHC class I receptor activity;aminopeptidase activity;apoptotic protease activator activity;binding;caspase activator activity;caspase regulator activity;catalytic activity;cysteine-type endopeptidase activity;cysteine-type peptidase activity;endopeptidase activity;enzyme activator activity;enzyme regulator activity;exopeptidase activity;HLA-A specific activating MHC class I receptor a…	acrosomal vesicle;axoneme part;cell part;cell projection part;cytoplasmic membrane-bounded vesicle;cytoplasmic part;cytoplasmic vesicle;cytosol;extracellular membrane-bounded organelle;extracellular organelle;extracellular region part;extracellular space;extracellular vesicular exosome;intracellular membrane-bounded organelle;intracellular organelle;intracellular part;lysosome;lytic vacuole;membr…	Lysosome	Inhibitor_I29;Peptidase_C1	5	5	5	13.6	13.6	13.6	36.269	0	17.365	2543900000	18	439430000	96422000	456490000	383710000	459470000	708420000	169600000	29295000	6428200	30433000	25580000	30631000	47228000	3	0.113513	1	0.0463607	0.186813	A0A087X0D5;P09668;E9PKT6	A0A087X0D5;P09668;E9PKT6	Pro-cathepsin H;Cathepsin H mini chain;Cathepsin H;Cathepsin H heavy chain;Cathepsin H light chain	CTSH
NaN	NaN	26.0491	NaN	NaN	NaN			biological regulation;biosynthetic process;cellular biosynthetic process;cellular macromolecule biosynthetic process;cellular macromolecule metabolic process;cellular metabolic process;cellular nitrogen compound metabolic process;cellular process;macromolecule biosynthetic process;macromolecule metabolic process;metabolic process;negative regulation of apoptosis;negative regulation of biological …	nucleic acid binding transcription factor activity;sequence-specific DNA binding transcription factor activity	cell part;cytoplasm;intracellular membrane-bounded organelle;intracellular organelle;intracellular part;membrane-bounded organelle;nucleus;organelle		TSC22	1	1	1	14	14	14	9.3684	0	11.227	336040000	6	50771000	36615000	71363000	58770000	53156000	65367000	112010000	16924000	12205000	23788000	19590000	17719000	21789000	4	0	0.990509	NaN	0	A0A087X0H8;Q15714-2;Q15714-3;Q15714	A0A087X0H8;Q15714-2;Q15714-3;Q15714	TSC22 domain family protein 1	TSC22D1
29.1523	28.955	29.479	28.7646	28.8224	28.7384					cell part;cytoplasm;intracellular membrane-bounded organelle;intracellular organelle;intracellular organelle part;intracellular part;membrane;membrane-bounded organelle;nuclear part;nucleoplasm;nucleus;organelle;organelle part;plasma membrane		dsrm;FHA	7	7	7	13.5	13.5	13.5	82.89	0	21.128	2404600000	23	292250000	142840000	489970000	359950000	555590000	564010000	58649000	7128200	3483900	11950000	8779300	13551000	13756000	4	1.2737	1	0.420312	1.64959	A0A087X0M4;Q9BWU0;A0A087WWF4;H7C256	A0A087X0M4;Q9BWU0	Kanadaptin	SLC4A1AP
NaN	NaN	NaN	NaN	NaN	22.8381			antigen processing and presentation;antigen processing and presentation of exogenous antigen;antigen processing and presentation of exogenous peptide antigen;antigen processing and presentation of exogenous peptide antigen via MHC class II;antigen processing and presentation of peptide antigen;antigen processing and presentation of peptide antigen via MHC class II;antigen processing and presentat…	adenyl nucleotide binding;adenyl ribonucleotide binding;ATP binding;ATPase activity;binding;catalytic activity;hydrolase activity;hydrolase activity, acting on acid anhydrides;hydrolase activity, acting on acid anhydrides, in phosphorus-containing anhydrides;kinetochore binding;microtubule motor activity;motor activity;nucleoside-triphosphatase activity;nucleotide binding;purine nucleotide bindin…	cell part;chromosomal part;chromosome;chromosome, centromeric region;condensed chromosome kinetochore;condensed chromosome outer kinetochore;condensed chromosome, centromeric region;condensed nuclear chromosome kinetochore;cytoplasm;cytoplasmic part;cytoskeletal part;cytoskeleton;cytosol;intracellular membrane-bounded organelle;intracellular non-membrane-bounded organelle;intracellular organelle;…		Kinesin	3	3	3	3.6	3.6	3.6	130.46	0.0055639	1.737	141270000	3	0	0	7497900	0	57268000	76503000	2077500	0	0	110260	0	842180	1125000	6	0	0.990227	NaN	0	D6RBW0;A0A087X0P0;Q02224-3;Q02224-2;Q02224;D6RHK2	D6RBW0;A0A087X0P0;Q02224-3;Q02224-2;Q02224	Kinesin-like protein;Centromere-associated protein E	CENPE
28.1296	28.6237	28.339	28.3666	28.7975	28.2466			biological regulation;cellular component organization;cellular component organization at cellular level;cellular component organization or biogenesis;cellular component organization or biogenesis at cellular level;cellular membrane organization;cellular process;endocytosis;establishment of localization;establishment of protein localization;membrane invagination;membrane organization;negative regu…	binding;enzyme binding;lipid binding;phosphatidylinositol binding;phospholipid binding;protein binding	cell part;cytoplasmic part;early endosome;endosome;extracellular membrane-bounded organelle;extracellular organelle;extracellular region part;extracellular vesicular exosome;extrinsic to membrane;intracellular membrane-bounded organelle;intracellular organelle;intracellular part;membrane part;membrane-bounded organelle;membrane-bounded vesicle;organelle;vesicle		PX	7	7	6	31.4	31.4	27.3	19.825	0	13.852	1637300000	12	252670000	84244000	334790000	206780000	402730000	356100000	148850000	22970000	7658500	30435000	18798000	36612000	32373000	4	0.183792	1	-0.106135	-0.331498	A0A087X0R6;Q9UMY4-2;Q9UMY4;Q9UMY4-3	A0A087X0R6;Q9UMY4-2;Q9UMY4;Q9UMY4-3	Sorting nexin-12	SNX12
27.9615	28.1269	27.9909	28.173	NaN	27.864			cellular macromolecule metabolic process;cellular metabolic process;cellular nitrogen compound metabolic process;cellular process;macromolecule metabolic process;metabolic process;ncRNA metabolic process;ncRNA processing;nitrogen compound metabolic process;nucleic acid metabolic process;nucleobase-containing compound metabolic process;primary metabolic process;RNA metabolic process;RNA processing…	binding;cation binding;ion binding;metal ion binding	cell part;extracellular membrane-bounded organelle;extracellular organelle;extracellular region part;extracellular vesicular exosome;intracellular membrane-bounded organelle;intracellular organelle;intracellular organelle part;intracellular part;macromolecular complex;membrane-bounded organelle;membrane-bounded vesicle;nuclear part;nucleoplasm;nucleus;organelle;organelle part;protein complex;tRNA…		Archease	2	2	2	18.2	18.2	18.2	12.777	0	6.4621	1165600000	7	223560000	16632000	260580000	161920000	254150000	248800000	233130000	44712000	3326300	52115000	32384000	50829000	49760000	4	0.0195915	0.999438	0.0079635	0.0342352	D3DPQ2;A0A087X0V4;A8K0B5;Q8IWT0	D3DPQ2;A0A087X0V4;A8K0B5;Q8IWT0	Protein archease	ZBTB8OS
27.1829	27.5418	27.363	NaN	27.2323	27.5848			acyl-CoA metabolic process;carboxylic acid metabolic process;cellular ketone metabolic process;cellular lipid metabolic process;cellular metabolic process;cellular process;coenzyme metabolic process;cofactor metabolic process;fatty acid metabolic process;lipid metabolic process;long-chain fatty acid metabolic process;metabolic process;monocarboxylic acid metabolic process;organic acid metabolic p…	acyl-CoA hydrolase activity;acyl-CoA thioesterase activity;binding;carboxylic ester hydrolase activity;catalytic activity;CoA hydrolase activity;hydrolase activity;hydrolase activity, acting on ester bonds;palmitoyl-CoA hydrolase activity;protein binding;receptor binding;thiolester hydrolase activity	cell part;cytoplasmic part;cytosol;extracellular membrane-bounded organelle;extracellular organelle;extracellular region part;extracellular vesicular exosome;intracellular membrane-bounded organelle;intracellular organelle;intracellular part;membrane-bounded organelle;membrane-bounded vesicle;mitochondrion;organelle;vesicle	Biosynthesis of unsaturated fatty acids	BAAT_C;Bile_Hydr_Trans	4	4	4	15.2	15.2	15.2	46.292	0	10.174	740150000	12	82831000	40923000	179390000	151200000	143560000	142250000	29606000	3313200	1636900	7175800	6048000	5742300	5689900	6	0.0851613	1	-0.0460164	-0.160072	A0A087X0W7;A0A087WT95;P49753-2;Q86TX2;P49753;G3V4F2	A0A087X0W7;A0A087WT95;P49753-2;Q86TX2;P49753;G3V4F2	Acyl-coenzyme A thioesterase 2, mitochondrial;Acyl-coenzyme A thioesterase 1	ACOT2;ACOT1
NaN	NaN	NaN	NaN	27.6436	NaN			actin cytoskeleton organization;actin filament-based process;anatomical structure development;biological regulation;biosynthetic process;catabolic process;cell communication;cell-cell signaling;cellular biosynthetic process;cellular catabolic process;cellular component organization;cellular component organization at cellular level;cellular component organization or biogenesis;cellular component o…	ATPase binding;binding;catalytic activity;cysteine-type peptidase activity;enzyme binding;exopeptidase activity;hydrolase activity;identical protein binding;omega peptidase activity;peptidase activity;peptidase activity, acting on L-amino acid peptides;protein binding;small conjugating protein-specific protease activity;ubiquitin protein ligase binding;ubiquitin-specific protease activity	cell part;cytoplasm;cytoplasmic part;cytosol;inclusion body;intracellular membrane-bounded organelle;intracellular organelle;intracellular organelle lumen;intracellular organelle part;intracellular part;membrane;membrane-bounded organelle;membrane-enclosed lumen;mitochondrial matrix;mitochondrial membrane;mitochondrial part;nuclear inclusion body;nuclear matrix;nuclear part;nucleoplasm;nucleus;or…	Protein processing in endoplasmic reticulum	Josephin;UIM	3	3	3	16.8	16.8	16.8	26.713	0	6.3286	140980000	3	11969000	51708000	0	14828000	30145000	32329000	12816000	1088100	4700700	0	1348000	2740400	2939000	24	0	0.989945	NaN	0	G3V3T6;G3V328;C9JQV6;D3VVH9;A0A087X1A8;G3V3R7;F5H211;P54252-3;P54252-4;P54252-2;P54252;G3V2G2;S4R399;G3V2G1;G3V4U9;A0A087WXY4;A0A0A0MS38;P54252-5;G3V3T0;G3V4F5;G3V4F4;G3V5H3;G3V526;E9PJN5	G3V3T6;G3V328;C9JQV6;D3VVH9;A0A087X1A8;G3V3R7;F5H211;P54252-3;P54252-4;P54252-2;P54252;G3V2G2;S4R399;G3V2G1;G3V4U9;A0A087WXY4;A0A0A0MS38;P54252-5	Ataxin-3	ATXN3
25.6734	NaN	NaN	NaN	NaN	NaN			actin cytoskeleton organization;actin filament organization;actin filament-based process;biological regulation;cellular component organization;cellular component organization at cellular level;cellular component organization or biogenesis;cellular component organization or biogenesis at cellular level;cellular process;cytoskeleton organization;maintenance of location;maintenance of protein locati…		cell part;cytoplasm;cytoskeleton;intracellular non-membrane-bounded organelle;intracellular organelle;intracellular part;non-membrane-bounded organelle;organelle		Thymosin	1	1	1	24.4	24.4	24.4	5.1868	0.00022931	2.8807	72771000	1	34789000	0	0	37982000	0	0	36385000	17394000	0	0	18991000	0	0	4	0	0.989664	NaN	0	H3BU88;A0A087X1C1;P0CG35;P0CG34	H3BU88;A0A087X1C1;P0CG35;P0CG34	Thymosin beta-15B;Thymosin beta-15A	TMSB15B;TMSB15A
NaN	NaN	23.2152	NaN	NaN	NaN			actin cytoskeleton organization;actin filament-based process;biological regulation;cell projection assembly;cell projection organization;cellular component assembly;cellular component assembly at cellular level;cellular component movement;cellular component organization;cellular component organization at cellular level;cellular component organization or biogenesis;cellular component organization …	binding;enzyme binding;GTP binding;GTPase binding;GTP-dependent protein binding;guanyl nucleotide binding;guanyl ribonucleotide binding;lipid binding;nucleotide binding;phosphatidylinositol binding;phosphatidylinositol-4-phosphate binding;phospholipid binding;protein binding;purine nucleotide binding;purine ribonucleoside triphosphate binding;purine ribonucleotide binding;Rac GTPase binding;Ras G…	cell cortex;cell part;cell projection;cytoplasm;cytoplasmic part;Golgi apparatus part;Golgi membrane;intracellular organelle part;intracellular part;membrane;organelle membrane;organelle part;plasma membrane;ruffle;trans-Golgi network membrane		Arfaptin	2	2	2	8	8	8	41.595	0	3.6677	32800000	4	3651200	0	8432600	3093900	8454600	9168200	1822200	202850	0	468480	171880	469700	509340	6	0	0.989382	NaN	0	A0A087X1E4;P53365-3;P53365;E9PPY7;E9PRV8;P53365-2	A0A087X1E4;P53365-3;P53365;E9PPY7;E9PRV8;P53365-2	Arfaptin-2	ARFIP2
30.1705	30.3491	30.5401	30.0112	29.4571	30.829			cellular metabolic process;cellular process;electron transport chain;generation of precursor metabolites and energy;metabolic process;mitochondrial electron transport, NADH to ubiquinone;oxidation-reduction process;respiratory electron transport chain;small molecule metabolic process	catalytic activity;NADH dehydrogenase (quinone) activity;NADH dehydrogenase (ubiquinone) activity;NADH dehydrogenase activity;oxidoreductase activity;oxidoreductase activity, acting on NADH or NADPH;oxidoreductase activity, acting on NADH or NADPH, quinone or similar compound as acceptor	cell part;cytoplasmic part;intracellular organelle part;intracellular part;macromolecular complex;membrane;membrane part;mitochondrial inner membrane;mitochondrial membrane;mitochondrial membrane part;mitochondrial part;mitochondrial respiratory chain complex I;NADH dehydrogenase complex;organelle inner membrane;organelle membrane;organelle part;protein complex;respiratory chain complex I	Alzheimer's disease;Huntington's disease;Oxidative phosphorylation;Parkinson's disease	ETC_C1_NDUFA5	5	5	5	70.3	70.3	70.3	11.965	0	42.084	6310600000	42	954190000	225950000	1836600000	943780000	1250900000	1099300000	1577700000	238550000	56487000	459140000	235940000	312720000	274810000	7	0.243246	1	0.254152	0.495895	A0A087X1G1;H7BYD0;Q16718-2;Q16718;F8WAS3;C9IZN5;A0A087WXR5	A0A087X1G1;H7BYD0;Q16718-2;Q16718;F8WAS3;C9IZN5	NADH dehydrogenase [ubiquinone] 1 alpha subcomplex subunit 5	NDUFA5
NaN	26.9666	26.9066	27.3858	26.9665	27.3684			cellular macromolecule metabolic process;cellular metabolic process;cellular process;cellular protein metabolic process;'de novo' posttranslational protein folding;'de novo' protein folding;macromolecule metabolic process;metabolic process;primary metabolic process;protein folding;protein metabolic process	binding;selenium binding	cell part;cytoplasmic part;endoplasmic reticulum lumen;endoplasmic reticulum part;extracellular membrane-bounded organelle;extracellular organelle;extracellular region part;extracellular vesicular exosome;intracellular organelle lumen;intracellular organelle part;intracellular part;membrane-bounded organelle;membrane-bounded vesicle;membrane-enclosed lumen;organelle;organelle lumen;organelle part…		Sep15_SelM	2	2	2	17.7	17.7	17.7	17.942	0	7.2966	563840000	4	129440000	38874000	144600000	27053000	120830000	103050000	62649000	14382000	4319300	16067000	3005900	13425000	11450000	4	0.728248	1	-0.303641	-1.09141	A0A087X1G7;A0A0B4J1S4;O60613;A0A0J9YX89	A0A087X1G7;A0A0B4J1S4;O60613;A0A0J9YX89	15 kDa selenoprotein	SEP15
NaN	NaN	24.3193	NaN	NaN	NaN			anatomical structure development;biological adhesion;cell adhesion;cell development;cell-cell adhesion;cellular developmental process;cellular process;cellular process involved in reproduction;developmental process;developmental process involved in reproduction;fertilization;germ cell development;reproductive process;Sertoli cell development;spermatid development		acrosomal vesicle;cell part;cytoplasmic membrane-bounded vesicle;cytoplasmic part;cytoplasmic vesicle;cytosol;Golgi apparatus;Golgi apparatus part;Golgi membrane;integral to membrane;intracellular membrane-bounded organelle;intracellular organelle;intracellular organelle part;intracellular part;intrinsic to membrane;membrane;membrane part;membrane-bounded organelle;membrane-bounded vesicle;organe…		fn3	1	1	1	6.1	6.1	6.1	35.289	0	5.2855	35186000	1	0	5215000	0	10262000	0	19709000	4398300	0	651880	0	1282700	0	2463700	4	0	0.9891	NaN	0	A0A087X1M6;G5E9X3;Q9Y2H6-2;Q9Y2H6	A0A087X1M6;G5E9X3;Q9Y2H6-2;Q9Y2H6	Fibronectin type-III domain-containing protein 3A	FNDC3A
27.2334	26.7152	26.3434	26.6385	27.1211	26.3115			cellular macromolecule metabolic process;cellular metabolic process;cellular nitrogen compound metabolic process;cellular process;macromolecule metabolic process;metabolic process;ncRNA metabolic process;ncRNA processing;nitrogen compound metabolic process;nucleic acid metabolic process;nucleobase-containing compound metabolic process;primary metabolic process;RNA metabolic process;RNA processing…	catalytic activity;endonuclease activity;endonuclease activity, active with either ribo- or deoxyribonucleic acids and producing 5'-phosphomonoesters;endoribonuclease activity;endoribonuclease activity, producing 5'-phosphomonoesters;hydrolase activity;hydrolase activity, acting on ester bonds;nuclease activity;ribonuclease activity;ribonuclease P activity;tRNA-specific ribonuclease activity	cell part;intracellular membrane-bounded organelle;intracellular organelle;intracellular organelle part;intracellular part;macromolecular complex;membrane-bounded organelle;multimeric ribonuclease P complex;nuclear part;nucleolar part;nucleolar ribonuclease P complex;nucleus;organelle;organelle part;ribonuclease P complex;ribonucleoprotein complex	Ribosome biogenesis in eukaryotes;RNA transport	Ribonuc_P_40	5	5	5	16.2	16.2	16.2	36.783	0	10.035	501400000	9	119180000	31378000	90443000	53846000	94963000	111590000	29494000	7010600	1845700	5320200	3167400	5586100	6563900	5	0.0740395	1	0.0736427	0.163961	A0A087X1N3;O75818-2;O75818;F8WC38;X6RLL4	A0A087X1N3;O75818-2;O75818;F8WC38;X6RLL4	Ribonuclease P protein subunit p40	RPP40
34.0546	34.0514	34.2686	34.0901	33.9284	34.0192			activation of immune response;activation of innate immune response;anaphase-promoting complex-dependent proteasomal ubiquitin-dependent protein catabolic process;antigen processing and presentation;antigen processing and presentation of exogenous antigen;antigen processing and presentation of exogenous peptide antigen;antigen processing and presentation of exogenous peptide antigen via MHC class …		cell part;cytoplasmic part;cytosol;extracellular membrane-bounded organelle;extracellular organelle;extracellular region part;extracellular vesicular exosome;intracellular organelle part;intracellular part;macromolecular complex;membrane;membrane-bounded organelle;membrane-bounded vesicle;nuclear part;nucleoplasm;organelle;organelle part;proteasome activator complex;proteasome complex;protein com…	Antigen processing and presentation;Proteasome	PA28_alpha;PA28_beta	22	22	22	79.5	79.5	79.5	29.126	0	132.17	79963000000	156	10242000000	4926400000	16720000000	15420000000	13782000000	18873000000	5330900000	682770000	328430000	1114700000	1028000000	918820000	1258200000	6	0.584262	1	0.112305	0.604604	A0A087X1Z3;Q9UL46;H0YM70;H0YKU2;H0YLG1;H0YLD2	A0A087X1Z3;Q9UL46;H0YM70	Proteasome activator complex subunit 2	PSME2
29.2505	29.0537	29.1368	29.6795	29.0424	29.4111			biological regulation;gamete generation;male gamete generation;multicellular organismal process;multicellular organismal reproductive process;positive regulation of biological process;positive regulation of cell proliferation;positive regulation of cellular process;positive regulation of neural precursor cell proliferation;regulation of biological process;regulation of cell proliferation;regulati…		cell part;cytoplasm;integral to membrane;intracellular part;intrinsic to membrane;membrane;membrane part;plasma membrane			18	18	18	25.2	25.2	25.2	102.28	0	39.458	2991100000	33	580160000	153600000	753090000	466800000	554350000	483110000	53413000	10360000	2742800	13448000	8335800	9899100	8627000	5	0.524945	1	-0.230683	-0.786609	A0A087X211;Q8TCG1;Q8TCG1-2;F8WAX6;F8WF26	A0A087X211;Q8TCG1;Q8TCG1-2	Protein CIP2A	KIAA1524
29.0364	29.2215	28.6311	29.4135	29.4726	28.9068			cellular component organization;cellular component organization at cellular level;cellular component organization or biogenesis;cellular component organization or biogenesis at cellular level;cellular process;endosome organization;endosome transport;establishment of localization;establishment of localization in cell;establishment of protein localization;intracellular transport;organelle organizat…		cell part;cytoplasmic part;early endosome;endosome;intracellular membrane-bounded organelle;intracellular organelle;intracellular organelle part;intracellular part;macromolecular complex;membrane-bounded organelle;nuclear part;nucleoplasm;organelle;organelle part;protein complex;WASH complex		WASH-7_C;WASH-7_mid;WASH-7_N	15	15	15	13.6	13.6	13.6	136.5	0	25.321	2673500000	35	450200000	134890000	585560000	410330000	536340000	556230000	41131000	6926100	2075200	9008600	6312800	8251400	8557300	5	0.530213	1	-0.301339	-0.860258	A0A087X256;Q2M389;Q2M389-2;F8W1W1;F8VYH7	A0A087X256;Q2M389;Q2M389-2	WASH complex subunit 7	KIAA1033
27.0251	27.096	27.1981	27.0861	NaN	27.3246			anatomical structure morphogenesis;biological regulation;cell migration;cell migration in hindbrain;cell motility;cell part morphogenesis;cell projection morphogenesis;cell projection organization;cellular component morphogenesis;cellular component movement;cellular component organization;cellular component organization at cellular level;cellular component organization or biogenesis;cellular comp…	binding;DNA binding;mRNA binding;nucleic acid binding;nucleotide binding;protein binding;protein binding transcription factor activity;protein C-terminus binding;RNA binding;transcription cofactor activity;transcription corepressor activity;transcription factor binding;transcription factor binding transcription factor activity	cell part;cytoplasm;cytoplasmic part;Golgi apparatus part;intracellular membrane-bounded organelle;intracellular organelle;intracellular organelle part;intracellular part;membrane-bounded organelle;nuclear part;nucleoplasm;nucleus;organelle;organelle part;perikaryon;trans-Golgi network		Fox-1_C;RRM_1	4	4	4	18	18	18	20.66	0	4.4923	685010000	5	85816000	26955000	226100000	40325000	132860000	172960000	137000000	17163000	5391000	45220000	8064900	26571000	34592000	36	0.361849	1	-0.0989577	-0.471206	I3L1D4;S4R469;F8VR27;F8VZY7;B0QYV1;B0QYY4;A0A087X2B1;A0A0G2JRA5;J3KNW3;B7Z1U7;F8VZG9;O43251-9;Q9NWB1-3;O43251-4;O43251-5;O43251-10;O43251-2;O43251;Q9NWB1-4;Q9NWB1-5;Q9NWB1;O43251-7;Q9NWB1-2;O43251-6;O43251-8;A0A0G2JSB3;B0QYY7;J3QQZ2;J3QRF4;F8VRS4;A6NFN3;A6NFN3-2;O43251-3;B0QYY6;A0A0G2JRD1;S4R3K7	I3L1D4;S4R469;F8VR27;F8VZY7;B0QYV1;B0QYY4;A0A087X2B1;A0A0G2JRA5;J3KNW3;B7Z1U7;F8VZG9;O43251-9;Q9NWB1-3;O43251-4;O43251-5;O43251-10;O43251-2;O43251;Q9NWB1-4;Q9NWB1-5;Q9NWB1;O43251-7;Q9NWB1-2;O43251-6;O43251-8;A0A0G2JSB3;B0QYY7;J3QQZ2;J3QRF4;F8VRS4;A6NFN3;A6NFN3-2;O43251-3;B0QYY6	RNA binding protein fox-1 homolog;RNA binding protein fox-1 homolog 2;RNA binding protein fox-1 homolog 1;RNA binding protein fox-1 homolog 3	RBFOX1;RBFOX2;RBFOX3
29.5531	29.7835	29.3038	29.7178	29.8229	29.4958			anatomical structure development;anatomical structure morphogenesis;biological regulation;blood coagulation;carboxylic acid metabolic process;cell migration;cell motility;cell surface receptor linked signaling pathway;cellular component disassembly;cellular component disassembly at cellular level;cellular component movement;cellular component organization;cellular component organization at cellul…	binding;carbohydrate binding;mannose binding;monosaccharide binding;sugar binding	acrosomal membrane;adherens junction;anchoring junction;cell junction;cell part;cell-substrate adherens junction;cell-substrate junction;cytoplasmic membrane-bounded vesicle;cytoplasmic part;cytoplasmic vesicle;cytoplasmic vesicle membrane;cytoplasmic vesicle part;extracellular membrane-bounded organelle;extracellular organelle;extracellular region part;extracellular vesicular exosome;focal adhes…		I-set	5	5	5	28.5	28.5	28.5	23.896	0	19.413	3685300000	17	723120000	237910000	688480000	711540000	640180000	684060000	335030000	65739000	21628000	62589000	64686000	58198000	62187000	9	0.320792	1	-0.13203	-0.491235	A0A087X2B5;P35613-2;P35613;I3L192;A0A087WUV8;P35613-3;P35613-4;R4GMX5;R4GN83	A0A087X2B5;P35613-2;P35613;I3L192;A0A087WUV8;P35613-3;P35613-4;R4GMX5	Basigin	BSG
29.0558	29.6005	29.4679	29.459	29.5499	29.6259			biosynthetic process;cellular biosynthetic process;cellular component disassembly;cellular component disassembly at cellular level;cellular component organization;cellular component organization at cellular level;cellular component organization or biogenesis;cellular component organization or biogenesis at cellular level;cellular macromolecular complex disassembly;cellular macromolecular complex …		cell part;cytoplasmic part;intracellular membrane-bounded organelle;intracellular non-membrane-bounded organelle;intracellular organelle;intracellular organelle part;intracellular part;macromolecular complex;membrane;membrane-bounded organelle;mitochondrial inner membrane;mitochondrial membrane;mitochondrial part;mitochondrion;non-membrane-bounded organelle;organelle;organelle inner membrane;orga…		Tim44	12	12	12	45.4	45.4	45.4	35.29	0	21.115	3393600000	32	573970000	169100000	781610000	466350000	667530000	735010000	169680000	28698000	8454900	39081000	23318000	33377000	36750000	4	0.425174	1	-0.17023	-0.628294	A0A087X2D5;Q9BRJ2;A0A0G2JMS5;A0A087WU62	A0A087X2D5;Q9BRJ2;A0A0G2JMS5;A0A087WU62	39S ribosomal protein L45, mitochondrial	MRPL45
29.5106	29.3872	29.4169	29.3293	29.0643	29.1434			activation of JUN kinase activity;activation of MAPK activity;biological regulation;cell differentiation;cellular component assembly;cellular component organization;cellular component organization or biogenesis;cellular developmental process;cellular macromolecule metabolic process;cellular metabolic process;cellular process;cellular protein metabolic process;developmental process;endosome transp…	binding;binding, bridging;cytoskeletal protein binding;enzyme binding;JUN kinase binding;kinase binding;kinesin binding;MAP-kinase scaffold activity;protein binding;protein complex scaffold;protein kinase binding;receptor signaling complex scaffold activity;signaling adaptor activity;structural molecule activity	acrosomal vesicle;cell part;cytoplasm;cytoplasmic membrane-bounded vesicle;cytoplasmic part;cytoplasmic vesicle;cytosol;extracellular membrane-bounded organelle;extracellular organelle;extracellular region part;extracellular vesicular exosome;integral to membrane;intracellular membrane-bounded organelle;intracellular organelle;intracellular part;intrinsic to membrane;membrane part;membrane-bounde…		Jnk-SapK_ap_N	14	14	14	15.6	15.6	15.6	145.17	0	40.987	3174500000	29	406530000	96863000	696580000	483310000	714020000	777230000	48099000	6159500	1467600	10554000	7322900	10818000	11776000	13	1.39092	1	0.2592	1.38672	A0A087X2D8;O60271-4;O60271-2;O60271;O60271-9;O60271-5;O60271-3;D6RHI8;E9PFH7;A0A087WYG2;Q9UPT6;H0YBE9;Q9UPT6-2	A0A087X2D8;O60271-4;O60271-2;O60271;O60271-9;O60271-5;O60271-3	C-Jun-amino-terminal kinase-interacting protein 4	SPAG9
29.5674	29.5375	29.619	29.3093	29.3175	29.714			anatomical structure formation involved in morphogenesis;cellular macromolecule metabolic process;cellular metabolic process;cellular process;cellular protein metabolic process;developmental process;macromolecule metabolic process;macromolecule modification;metabolic process;neural tube closure;primary metabolic process;protein metabolic process;protein modification by small protein conjugation;p…	acid-amino acid ligase activity;binding;catalytic activity;cation binding;ion binding;ligase activity;ligase activity, forming carbon-nitrogen bonds;metal ion binding;small conjugating protein ligase activity;ubiquitin-protein ligase activity	cell part;cytoplasm;intracellular membrane-bounded organelle;intracellular organelle;intracellular part;membrane-bounded organelle;nucleus;organelle		Ank_2;HECT;MIB_HERC2;Sad1_UNC	23	23	23	12.2	12.2	12.2	289.63	0	78.804	3507900000	50	519920000	164610000	890960000	568910000	616880000	746580000	28063000	4159400	1316900	7127700	4551300	4935000	5972700	6	0.398201	1	0.127718	0.541971	A0A087X2H1;Q9ULT8;G3V4V5;H0YJP0;H0YJD4;A0A087WVU6	A0A087X2H1;Q9ULT8;G3V4V5	E3 ubiquitin-protein ligase HECTD1	HECTD1
31.3029	31.6018	31.6177	31.5269	31.8636	31.588			activation of immune response;activation of innate immune response;anaphase-promoting complex-dependent proteasomal ubiquitin-dependent protein catabolic process;antigen processing and presentation;antigen processing and presentation of exogenous antigen;antigen processing and presentation of exogenous peptide antigen;antigen processing and presentation of exogenous peptide antigen via MHC class …	adenyl nucleotide binding;adenyl ribonucleotide binding;ATP binding;ATPase activity;binding;binding, bridging;catalytic activity;hydrolase activity;hydrolase activity, acting on acid anhydrides;hydrolase activity, acting on acid anhydrides, in phosphorus-containing anhydrides;nucleoside-triphosphatase activity;nucleotide binding;protein binding;protein binding, bridging;purine nucleotide binding;…	cell part;cytoplasmic part;cytosol;cytosolic part;cytosolic proteasome complex;extracellular membrane-bounded organelle;extracellular organelle;extracellular region part;extracellular vesicular exosome;inclusion body;intracellular membrane-bounded organelle;intracellular organelle;intracellular organelle part;intracellular part;macromolecular complex;membrane;membrane-bounded organelle;membrane-b…	Proteasome	AAA	18	18	18	43.9	43.9	43.9	45.796	0	67.242	14435000000	70	1856600000	790940000	3321900000	2893700000	2912500000	2659000000	627600000	80724000	34389000	144430000	125810000	126630000	115610000	7	0.449327	1	-0.152054	-0.619049	A0A087X2I1;P62333;H0YJC0;H0YJS8;H0YJX2;H0YJE9;H0YJT1	A0A087X2I1;P62333;H0YJC0	26S protease regulatory subunit 10B	PSMC6
NaN	NaN	24.8686	NaN	NaN	NaN			alpha-beta T cell activation;alpha-beta T cell differentiation;anatomical structure development;biological regulation;biosynthetic process;CD4-positive, alpha-beta T cell activation;CD4-positive, alpha-beta T cell differentiation;CD4-positive, CD25-positive, alpha-beta regulatory T cell differentiation;cell activation;cell differentiation;cell surface receptor linked signaling pathway;cellular bi…	activating transcription factor binding;binding;chromatin binding;DNA binding;enzyme binding;enzyme regulator activity;histone deacetylase binding;histone deacetylase regulator activity;hormone receptor binding;nuclear hormone receptor binding;nucleic acid binding;nucleic acid binding transcription factor activity;protein binding;protein binding transcription factor activity;receptor binding;regu…	cell part;chromatin;chromosomal part;cytoplasm;cytoskeletal part;intracellular membrane-bounded organelle;intracellular organelle;intracellular organelle part;intracellular part;macromolecular complex;membrane;membrane-bounded organelle;microtubule;nuclear chromatin;nuclear chromosome part;nuclear part;nucleoplasm;nucleoplasm part;nucleus;organelle;organelle part;protein complex;spindle microtubu…		Myb_DNA-binding	1	1	1	1.2	1.2	1.2	116.26	0	4.0217	104220000	3	17978000	0	22607000	18274000	16515000	28842000	1796800	309960	0	389780	315070	284750	497270	3	0	0.988819	NaN	0	E7EVK1;A0A088AWL3;O75376	E7EVK1;A0A088AWL3;O75376	Nuclear receptor corepressor 1	NCOR1
27.0521	26.7582	26.9226	27.4097	NaN	26.9646			actin cytoskeleton organization;actin filament organization;actin filament-based process;actin nucleation;Arp2/3 complex-mediated actin nucleation;biological regulation;cellular component disassembly;cellular component disassembly at cellular level;cellular component organization;cellular component organization at cellular level;cellular component organization or biogenesis;cellular component org…	alpha-tubulin binding;binding;cytoskeletal protein binding;enzyme binding;protein binding;tubulin binding;ubiquitin protein ligase binding	autophagic vacuole;cell part;cell projection;centriole;cytoplasmic part;cytoplasmic vesicle;cytoskeletal part;early endosome;early endosome membrane;endosomal part;endosome;endosome membrane;filopodium;intracellular membrane-bounded organelle;intracellular non-membrane-bounded organelle;intracellular organelle;intracellular organelle part;intracellular part;invadopodium;lamellipodium;late endosom…		WASH_WAHD	5	5	5	18.7	18.7	18.7	39.227	0	9.1536	586560000	7	112140000	23081000	159130000	151890000	76310000	64009000	41897000	8009800	1648600	11366000	10850000	5450700	4572000	8	0.586378	1	-0.27616	-0.923832	A0A096LNU2;A0A096LP75;Q9NQA3;C4AMC7;Q6VEQ5;A0A096LP26;A8K0Z3;A8MWX3	A0A096LNU2;A0A096LP75;Q9NQA3;C4AMC7;Q6VEQ5;A0A096LP26;A8K0Z3;A8MWX3	WAS protein family homolog 6;Putative WAS protein family homolog 3;WAS protein family homolog 2;WAS protein family homolog 1;Putative WAS protein family homolog 4	WASH6P;WASH3P;WASH2P;WASH1;WASH4P
NaN	27.5618	27.8101	NaN	NaN	27.2987			cell differentiation;cellular developmental process;cellular macromolecule metabolic process;cellular metabolic process;cellular process;cellular protein metabolic process;developmental process;gamete generation;macromolecule metabolic process;macromolecule modification;male gamete generation;metabolic process;multicellular organismal development;multicellular organismal process;multicellular org…	binding;catalytic activity;cation binding;ion binding;ligase activity;metal ion binding;transition metal ion binding;zinc ion binding	cell part;cytoplasm;intracellular;intracellular membrane-bounded organelle;intracellular organelle;intracellular part;membrane-bounded organelle;nucleus;organelle		zf-C3HC4;zf-Di19	2	2	2	9.6	9.6	9.6	20.885	0	3.973	699190000	9	25463000	78772000	157820000	41154000	165800000	230180000	53784000	1958700	6059400	12140000	3165700	12754000	17706000	4	0	0.988538	0.387278	0	A0A096LNV3;A0A096LP02;Q9Y508-2;Q9Y508	A0A096LNV3;A0A096LP02;Q9Y508-2;Q9Y508	E3 ubiquitin-protein ligase RNF114	RNF114
28.8856	28.5087	29.1317	28.6591	28.52	28.8993			biological regulation;cellular process;endosome transport;establishment of localization;establishment of localization in cell;establishment of protein localization;intracellular transport;negative regulation of barbed-end actin filament capping;negative regulation of biological process;negative regulation of cellular component organization;protein transport;regulation of barbed-end actin filament…	binding;lipid binding;phosphatidylinositol binding;phosphatidylinositol-3,4,5-trisphosphate binding;phosphatidylinositol-3,4-bisphosphate binding;phosphatidylinositol-3,5-bisphosphate binding;phosphatidylinositol-3-phosphate binding;phosphatidylinositol-4,5-bisphosphate binding;phosphatidylinositol-4-phosphate binding;phosphatidylinositol-5-phosphate binding;phospholipid binding	cell part;cytoplasmic part;early endosome;early endosome membrane;endosomal part;endosome;endosome membrane;intracellular membrane-bounded organelle;intracellular organelle;intracellular organelle part;intracellular part;macromolecular complex;membrane;membrane-bounded organelle;organelle;organelle membrane;organelle part;plasma membrane;protein complex;WASH complex		CAP-ZIP_m	7	7	7	8.4	8.4	8.4	136.86	0	18.926	2144500000	26	270000000	83553000	487920000	413250000	344890000	544840000	35155000	4426300	1369700	7998700	6774500	5654000	8931800	17	0.283164	1	0.149208	0.477707	F8W7U3;A0A0A0MR88;A0A096LPC5;Q641Q2;J3KP36;E7ESD2;Q9Y4E1-3;Q9Y4E1-6;Q9Y4E1-2;Q9Y4E1;Q9Y4E1-4;Q641Q2-2;A0A087WYF6;Q9Y4E1-5;B1AP61;A0A0A0MT65;Q5SRD0	F8W7U3;A0A0A0MR88;A0A096LPC5;Q641Q2;J3KP36;E7ESD2;Q9Y4E1-3;Q9Y4E1-6;Q9Y4E1-2;Q9Y4E1;Q9Y4E1-4;Q641Q2-2;A0A087WYF6;Q9Y4E1-5	WASH complex subunit FAM21A;WASH complex subunit FAM21C	FAM21A;FAM21C
NaN	NaN	24.0876	NaN	NaN	NaN								1	1	1	8	8	8	15.639	0.00022873	2.8293	75581000	5	18591000	3226700	14754000	15911000	0	23099000	6298400	1549200	268890	1229500	1325900	0	1924900	1	0	0.988257	NaN	0	A0A096LPF5	A0A096LPF5		TRANK1
31.0785	31.3192	31.1035	30.6064	30.9429	30.7012					cell part;cytoplasmic part;intracellular membrane-bounded organelle;intracellular organelle;intracellular part;membrane-bounded organelle;mitochondrion;organelle		DJ-1_PfpI	15	10	10	72	59.9	59.9	30.376	0	107	9555400000	56	1328800000	552990000	1947400000	1415900000	2209500000	2100900000	530860000	73822000	30721000	108190000	78659000	122750000	116720000	12	1.52771	1	0.416923	1.84497	A0A096LPI6;A0A0B4J2D5;P30042;A0A096LNH5;H7C1F6;A0A0B4J2H4;P30042-2;H7C2G3;A0A096LP73;F2Z2Q0;A0A096LP12;A0A096LNJ1	A0A096LPI6;A0A0B4J2D5;P30042;A0A096LNH5;H7C1F6;A0A0B4J2H4;P30042-2	ES1 protein homolog, mitochondrial	C21orf33
29.4596	29.1376	29.4003	29.1252	28.5706	29.2603							Rtf2	7	7	7	26.8	26.8	26.8	37.531	0	34.856	2826500000	34	439640000	118630000	669050000	377690000	550250000	671230000	148760000	23139000	6243700	35213000	19878000	28961000	35328000	4	0.676496	1	0.347133	1.04222	A0A0A0MQR2;Q9BY42;A2A2L5;A2A2L6	A0A0A0MQR2;Q9BY42;A2A2L5	Protein RTF2 homolog	RTFDC1
NaN	27.3434	27.2621	27.6146	27.2786	27.0426			amine biosynthetic process;amine metabolic process;biosynthetic process;carboxylic acid biosynthetic process;carboxylic acid metabolic process;cellular amine metabolic process;cellular amino acid biosynthetic process;cellular amino acid metabolic process;cellular biosynthetic process;cellular ketone metabolic process;cellular metabolic process;cellular nitrogen compound biosynthetic process;cellu…	catalytic activity;oxidoreductase activity;oxidoreductase activity, acting on the CH-NH group of donors;oxidoreductase activity, acting on the CH-NH group of donors, NAD or NADP as acceptor;pyrroline-5-carboxylate reductase activity		Arginine and proline metabolism	F420_oxidored;P5CR_dimer	3	3	3	11.2	11.2	11.2	29.892	0	7.5969	678550000	8	123100000	36830000	144580000	42679000	155140000	176230000	48468000	8792700	2630700	10327000	3048500	11081000	12588000	5	0.0137486	0.999107	-0.00917689	-0.0290042	A0A0A0MQS1;Q53H96-2;Q53H96;B5MD87;F8WEI0	A0A0A0MQS1;Q53H96-2;Q53H96;B5MD87	Pyrroline-5-carboxylate reductase;Pyrroline-5-carboxylate reductase 3	PYCRL
27.8398	27.3816	27.0895	26.9977	NaN	27.3615			cellular macromolecule metabolic process;cellular metabolic process;cellular nitrogen compound metabolic process;cellular process;macromolecule metabolic process;metabolic process;mRNA metabolic process;mRNA processing;nitrogen compound metabolic process;nucleic acid metabolic process;nucleobase-containing compound metabolic process;primary metabolic process;RNA metabolic process;RNA processing;R…		cell part;intracellular membrane-bounded organelle;intracellular organelle;intracellular part;membrane-bounded organelle;nucleus;organelle		DRY_EERY	4	4	4	7.8	7.8	7.8	74.824	0	4.28	754350000	6	101920000	31192000	159160000	156590000	137850000	167630000	35922000	4853300	1485300	7579200	7456900	6564500	7982400	8	0.327067	1	0.257387	0.623516	F5H0Q6;A0A0A0MQS2;Q8N2M8-3;Q8N2M8;Q8N2M8-4;K7EKC9;K7EKR8;K7EM61	F5H0Q6;A0A0A0MQS2;Q8N2M8-3;Q8N2M8;Q8N2M8-4;K7EKC9	CLK4-associating serine/arginine rich protein	CLASRP
30.5356	30.9453	30.5686	30.5253	30.7213	30.7372			developmental process;multicellular organismal development;multicellular organismal process		cell part;cytoplasm;intracellular organelle part;intracellular part;nuclear part;nucleoplasm;organelle part		WD40;WD40_alt	10	10	10	33.8	33.8	33.8	43.237	0	67.202	8115600000	51	958150000	362340000	1842500000	1269100000	2080200000	1603400000	405780000	47907000	18117000	92123000	63456000	104010000	80168000	7	0.0507589	1	0.0218703	0.0881758	U3KQC1;A0A0A0MQU0;Q9BV38;K7EIR0;K7EML4;A0A087X237;K7EKX5	U3KQC1;A0A0A0MQU0;Q9BV38;K7EIR0;K7EML4	WD repeat-containing protein 18	WDR18
NaN	NaN	27.4473	NaN	27.5422	NaN			amine metabolic process;carboxylic acid metabolic process;cellular amine metabolic process;cellular amino acid metabolic process;cellular ketone metabolic process;cellular metabolic process;cellular nitrogen compound metabolic process;cellular process;lipid metabolic process;metabolic process;nitrogen compound metabolic process;organic acid metabolic process;oxoacid metabolic process;primary meta…	binding;carbon-sulfur lyase activity;catalytic activity;cofactor binding;lyase activity;pyridoxal phosphate binding;selenocysteine lyase activity;transferase activity;vitamin B6 binding;vitamin binding	cell part;cytoplasmic part;cytosol;intracellular part	Selenocompound metabolism	Aminotran_5	4	4	4	15.9	15.9	15.9	48.793	0	7.4068	357320000	4	28695000	39704000	64811000	0	19393000	204720000	14888000	1195600	1654300	2700500	0	808060	8530000	11	0	0.987976	-0.0949574	0	A0A0A0MQU4;Q96I15-2;Q96I15;C9JNL5;H7C280;H7C1S7;H7C4A1;H7C3V9;H7C277;F8WCL3;F8WBU3	A0A0A0MQU4;Q96I15-2;Q96I15;C9JNL5;H7C280;H7C1S7;H7C4A1;H7C3V9;H7C277	Selenocysteine lyase	SCLY
28.1154	28.5712	28.2195	28.8385	28.2327	28.3478			alternative nuclear mRNA splicing, via spliceosome;anatomical structure development;anatomical structure morphogenesis;appendage morphogenesis;biological regulation;cell differentiation;cellular component assembly;cellular component assembly at cellular level;cellular component organization;cellular component organization at cellular level;cellular component organization or biogenesis;cellular co…	binding;cation binding;double-stranded RNA binding;ion binding;metal ion binding;nucleic acid binding;RNA binding	cell part;centrosome;cytoplasm;cytoplasmic part;cytoskeletal part;intracellular membrane-bounded organelle;intracellular non-membrane-bounded organelle;intracellular organelle;intracellular organelle part;intracellular part;macromolecular complex;membrane-bounded organelle;microtubule organizing center;non-membrane-bounded organelle;nuclear part;nucleoplasm;nucleus;organelle;organelle part;ribonu…		zf-CCCH	10	10	2	35.3	35.3	13.8	37.898	0	53.078	1505000000	12	486030000	90590000	241900000	261040000	220860000	204610000	136820000	44184000	8235500	21991000	23731000	20078000	18601000	17	0.300252	1	-0.170988	-0.516015	C9JP00;A0A0A0MQX8;Q9NR56;Q9NR56-7;Q86VM6;O95205;Q5VZF2-3;Q5VZF2-2;Q5VZF2;B1AKI6;Q9NUK0-2;Q9NUK0;C9J4T8;Q9NUK0-4;Q9NUK0-3;C9JCX1;H7C4Y1	C9JP00;A0A0A0MQX8;Q9NR56;Q9NR56-7;Q86VM6;O95205;Q5VZF2-3;Q5VZF2-2;Q5VZF2	Muscleblind-like protein 1;Muscleblind-like protein 2	MBNL1;MBLL;MBNL2
33.5383	33.494	33.4666	33.8136	33.6442	33.2322			anion transport;biological regulation;establishment of localization;ion transport;negative regulation of biological process;negative regulation of cellular component organization;negative regulation of cellular process;negative regulation of protein complex assembly;negative regulation of protein polymerization;regulation of biological process;regulation of cellular component biogenesis;regulatio…	anion channel activity;anion transmembrane transporter activity;binding;channel activity;gated channel activity;ion channel activity;ion transmembrane transporter activity;nucleotide binding;passive transmembrane transporter activity;porin activity;substrate-specific channel activity;substrate-specific transmembrane transporter activity;substrate-specific transporter activity;transmembrane transp…	cell part;cytoplasmic part;extracellular membrane-bounded organelle;extracellular organelle;extracellular region part;extracellular vesicular exosome;integral to membrane;intracellular membrane-bounded organelle;intracellular non-membrane-bounded organelle;intracellular organelle;intracellular organelle part;intracellular part;intrinsic to membrane;macromolecular complex;membrane;membrane part;me…	Calcium signaling pathway;Huntington's disease;Parkinson's disease	Porin_3	18	18	18	68.1	68.1	68.1	30.348	0	263.87	53052000000	109	10606000000	4235100000	9402500000	9259600000	9027400000	10522000000	3789500000	757580000	302510000	671600000	661400000	644810000	751550000	7	0.135056	1	-0.0636915	-0.232532	A0A0A0MR02;P45880;P45880-2;P45880-1;Q5JSD2;Q5JSD1;A2A3S1	A0A0A0MR02;P45880;P45880-2;P45880-1;Q5JSD2;Q5JSD1	Voltage-dependent anion-selective channel protein 2	VDAC2
27.2912	27.8138	27.6303	27.8971	27.8646	27.3796			biological regulation;biosynthetic process;cell cycle process;cell division;cellular biosynthetic process;cellular macromolecule biosynthetic process;cellular macromolecule metabolic process;cellular metabolic process;cellular nitrogen compound metabolic process;cellular process;cellular protein metabolic process;dephosphorylation;exit from mitosis;gene expression;macromolecule biosynthetic proce…	catalytic activity;CTD phosphatase activity;DNA-directed RNA polymerase activity;hydrolase activity;hydrolase activity, acting on ester bonds;nucleotidyltransferase activity;phosphatase activity;phosphoprotein phosphatase activity;phosphoric ester hydrolase activity;protein serine/threonine phosphatase activity;RNA polymerase activity;transferase activity;transferase activity, transferring phosph…	actin cytoskeleton;cell part;centrosome;cytoplasm;cytoplasmic part;cytoskeletal part;cytoskeleton;intracellular membrane-bounded organelle;intracellular non-membrane-bounded organelle;intracellular organelle;intracellular organelle part;intracellular part;membrane-bounded organelle;microtubule organizing center;midbody;non-membrane-bounded organelle;nuclear part;nucleoplasm;nucleus;organelle;orga…		FCP1_C;NIF;PTCB-BRCT	6	6	6	11.6	11.6	11.6	87.58	0	21.335	914210000	15	177670000	57203000	178900000	187150000	162390000	150890000	22855000	4441800	1430100	4472500	4678800	4059800	3772300	6	0.234296	1	-0.135253	-0.413871	K7EJD2;A0A0A0MR03;Q9Y5B0-4;Q9Y5B0;A0A0J9YWJ4;A0A0J9YWB6	K7EJD2;A0A0A0MR03;Q9Y5B0-4;Q9Y5B0;A0A0J9YWJ4;A0A0J9YWB6	RNA polymerase II subunit A C-terminal domain phosphatase	CTDP1
30.6761	30.3483	30.5146	30.7937	30.6264	30.5113			biological regulation;blood coagulation;cell activation;cell chemotaxis;cell migration;cell motility;cell surface receptor linked signaling pathway;cellular component movement;cellular metabolic process;cellular process;cellular response to chemical stimulus;cellular response to fibroblast growth factor stimulus;cellular response to growth factor stimulus;cellular response to organic substance;ce…	binding;cation binding;enzyme regulator activity;GTPase regulator activity;guanyl-nucleotide exchange factor activity;ion binding;metal ion binding;nucleic acid binding transcription factor activity;nucleoside-triphosphatase regulator activity;Rac guanyl-nucleotide exchange factor activity;Ras guanyl-nucleotide exchange factor activity;Rho guanyl-nucleotide exchange factor activity;sequence-speci…	cell junction;cell part;cell-cell junction;cytoplasmic part;cytosol;intracellular part;membrane;plasma membrane	B cell receptor signaling pathway;Chemokine signaling pathway;Fc epsilon RI signaling pathway;Fc gamma R-mediated phagocytosis;Focal adhesion;Leukocyte transendothelial migration;Natural killer cell mediated cytotoxicity;Regulation of actin cytoskeleton;T cell receptor signaling pathway	C1_1;CAMSAP_CH;CH;PH;RhoGEF;SH2;SH3_1	20	20	19	31.7	31.7	30.4	91.729	0	65.684	7202400000	60	1370600000	373290000	1666700000	1265300000	1015200000	1511200000	175670000	33430000	9104500	40652000	30861000	24761000	36858000	5	0.449443	1	-0.130799	-0.580706	F5H5P4;Q96D37;A0A0A0MR07;P15498;P15498-2	F5H5P4;Q96D37;A0A0A0MR07;P15498;P15498-2	Proto-oncogene vav	VAV1
28.2792	27.8094	28.093	28.1312	27.1637	27.8193			biological regulation;cellular component assembly;cellular component assembly at cellular level;cellular component organization;cellular component organization at cellular level;cellular component organization or biogenesis;cellular component organization or biogenesis at cellular level;cellular macromolecular complex assembly;cellular macromolecular complex subunit organization;cellular process;…	binding;nucleic acid binding;RNA binding	cell part;cytoplasm;cytoplasmic part;intracellular non-membrane-bounded organelle;intracellular organelle;intracellular organelle part;intracellular part;macromolecular complex;membrane;non-membrane-bounded organelle;nuclear membrane;nuclear part;organelle;organelle membrane;organelle part;perinuclear region of cytoplasm;ribonucleoprotein complex;RNA granule;stress granule		PUF	8	3	3	8.4	3.3	3.3	94.068	0	5.6592	1144700000	13	210770000	48873000	206920000	243000000	184210000	250940000	40883000	7527500	1745400	7390200	8678400	6579000	8962000	6	0.49028	1	0.355798	0.854956	A0A0C4DG68;A0A0A0MR59;Q8TB72-2;Q8TB72-4;Q8TB72-3;Q8TB72	A0A0C4DG68;A0A0A0MR59;Q8TB72-2;Q8TB72-4;Q8TB72-3;Q8TB72	Pumilio homolog 2	PUM2
30.4439	30.3019	30.3514	30.4774	30.226	30.2093			3'-UTR-mediated mRNA stabilization;biological regulation;cellular macromolecule metabolic process;cellular metabolic process;cellular nitrogen compound metabolic process;cellular process;macromolecule metabolic process;metabolic process;mRNA metabolic process;mRNA processing;mRNA stabilization;negative regulation of biological process;negative regulation of biosynthetic process;negative regulatio…	binding;cation binding;identical protein binding;ion binding;metal ion binding;nucleic acid binding;nucleotide binding;protein binding;protein complex binding;transition metal ion binding;zinc ion binding	cell part;intracellular membrane-bounded organelle;intracellular organelle;intracellular organelle part;intracellular part;membrane-bounded organelle;nuclear part;nucleoplasm;nucleus;organelle;organelle part		G-patch;zf-RanBP	19	19	17	26.1	26.1	24.3	110.36	0	102.63	6190000000	52	1257000000	265750000	1387000000	1022900000	953190000	1304200000	140680000	28567000	6039700	31523000	23247000	21663000	29642000	5	0.254006	1	0.0615285	0.313623	A0A0A0MR66;P98175-2;P98175;P98175-4;P98175-3	A0A0A0MR66;P98175-2;P98175;P98175-4;P98175-3	RNA-binding protein 10	RBM10
NaN	NaN	25.2454	NaN	NaN	NaN			amine metabolic process;benzene-containing compound metabolic process;carboxylic acid metabolic process;catabolic process;cellular amine metabolic process;cellular amino acid metabolic process;cellular aromatic compound metabolic process;cellular catabolic process;cellular detoxification of nitrogen compound;cellular ketone metabolic process;cellular metabolic process;cellular modified amino acid…	amine binding;amino acid binding;binding;carboxylic acid binding;catalytic activity;enzyme binding;glutathione binding;glutathione transferase activity;identical protein binding;modified amino acid binding;peptide binding;protein binding;protein dimerization activity;protein homodimerization activity;transferase activity;transferase activity, transferring alkyl or aryl (other than methyl) groups	cell part;cytoplasm;cytoplasmic part;cytosol;intracellular part	Drug metabolism - cytochrome P450;Glutathione metabolism;Metabolism of xenobiotics by cytochrome P450	GST_C;GST_N	1	1	1	16.7	16.7	16.7	11.987	0	5.8631	189110000	6	32095000	12231000	32525000	32721000	42090000	37449000	27016000	4585000	1747200	4646500	4674400	6012800	5349900	9	0	0.987695	NaN	0	H3BRM6;B9ZVX7;Q5T8R1;A0A0A0MR85;P09488-2;Q03013-2;Q03013;P46439;P09488	H3BRM6;B9ZVX7;Q5T8R1;A0A0A0MR85;P09488-2;Q03013-2;Q03013;P46439;P09488	Glutathione S-transferase Mu 1;Glutathione S-transferase Mu 4;Glutathione S-transferase Mu 5	GSTM1;GSTM5;GSTM4
31.8642	31.7973	31.7238	31.8672	31.741	31.7688			biological regulation;biosynthetic process;cellular biosynthetic process;cellular macromolecule biosynthetic process;cellular macromolecule metabolic process;cellular metabolic process;cellular nitrogen compound metabolic process;cellular process;gene expression;macromolecule biosynthetic process;macromolecule metabolic process;metabolic process;mRNA metabolic process;mRNA processing;multi-organi…	binding;enzyme binding;nucleic acid binding;protein binding;RNA binding	cell part;intracellular membrane-bounded organelle;intracellular organelle;intracellular organelle part;intracellular part;macromolecular complex;membrane-bounded organelle;nuclear part;nucleoplasm;nucleus;organelle;organelle part;ribonucleoprotein complex;viral nucleocapsid;virion part		SAP;SPRY	21	21	21	30.4	30.4	30.4	85.939	0	70.276	16741000000	104	2833100000	851820000	3552800000	2702500000	3301500000	3499700000	507310000	85852000	25813000	107660000	81893000	100040000	106050000	15	0.0163694	1	0.00275167	0.0176657	A0A0A0MRA5;B7Z4B8;Q9BUJ2-4;Q9BUJ2-2;Q9BUJ2;M0R3F1;Q9BUJ2-3;M0QYZ0;M0QYI8;M0QYM5;M0R0K8;M0QYG9;M0R203;M0QZV6;Q9BUJ2-5	A0A0A0MRA5;B7Z4B8;Q9BUJ2-4;Q9BUJ2-2;Q9BUJ2;M0R3F1;Q9BUJ2-3;M0QYZ0	Heterogeneous nuclear ribonucleoprotein U-like protein 1	HNRNPUL1
27.286	NaN	NaN	NaN	26.9008	NaN							DUF3752	3	3	3	10.9	10.9	10.9	37.971	0	4.5288	364500000	5	77431000	31903000	59974000	113260000	34573000	47353000	22781000	4839400	1993900	3748400	7078800	2160800	2959600	4	0	0.987415	0.385227	0	A0A0A0MRI1;Q8IXQ4-2;Q8IXQ4;Q8IXQ4-3	A0A0A0MRI1;Q8IXQ4-2;Q8IXQ4;Q8IXQ4-3	GPALPP motifs-containing protein 1	GPALPP1
27.4678	27.3614	27.5635	27.1941	NaN	27.1977			biological regulation;cellular process;cellular response to stimulus;intracellular signal transduction;regulation of biological process;regulation of cellular process;regulation of response to stimulus;regulation of signal transduction;regulation of signaling;regulation of small GTPase mediated signal transduction;response to stimulus;signal transduction;small GTPase mediated signal transduction	enzyme activator activity;enzyme regulator activity;GTPase activator activity;GTPase regulator activity;nucleoside-triphosphatase regulator activity	cell part;cytoplasmic membrane-bounded vesicle;cytoplasmic part;cytoplasmic vesicle;cytosol;intracellular;intracellular membrane-bounded organelle;intracellular organelle;intracellular part;membrane-bounded organelle;membrane-bounded vesicle;organelle;vesicle		RhoGAP	4	4	4	5.6	5.6	5.6	95.527	0	8.8901	725420000	6	107560000	4943100	152790000	147630000	164120000	148380000	20726000	3073200	141230	4365400	4218100	4689100	4239300	6	1.42267	1	0.268312	1.53023	A0A0A0MRJ9;Q7Z6I6-2;Q7Z6I6;A0A0A0MRJ8;Q7Z6I6-3;Q7Z6I6-4	A0A0A0MRJ9;Q7Z6I6-2;Q7Z6I6;A0A0A0MRJ8;Q7Z6I6-3	Rho GTPase-activating protein 30	ARHGAP30
28.0722	NaN	27.968	NaN	28.2405	27.9145			cell differentiation;cellular developmental process;cellular process;developmental process;hemopoietic progenitor cell differentiation	binding;nucleic acid binding			G-patch	7	7	7	29.5	29.5	29.5	42.054	0	13.292	872410000	8	186560000	139280000	135860000	148790000	69305000	192610000	36350000	7773500	5803400	5660600	6199600	2887700	8025600	8	0.113915	1	-0.057374	-0.211637	A0A0A0MRK1;E9PAV9;Q5T3I0;Q5T3I0-3;F8W895;E9PPY4;F2Z3C6;Q5T3I0-2	A0A0A0MRK1;E9PAV9;Q5T3I0;Q5T3I0-3;F8W895;E9PPY4;F2Z3C6	G patch domain-containing protein 4	GPATCH4
28.8322	29.0771	28.9559	28.7333	28.4483	29.3351			cellular macromolecule metabolic process;cellular metabolic process;cellular process;cellular protein metabolic process;establishment of localization;establishment of localization in cell;establishment of protein localization;establishment of protein localization in mitochondrion;establishment of protein localization to organelle;intracellular protein transport;intracellular transport;macromolecu…		cell part;cytoplasmic part;integral to membrane;intracellular organelle part;intracellular part;intrinsic to membrane;membrane;membrane part;mitochondrial inner membrane;mitochondrial membrane;mitochondrial outer membrane;mitochondrial part;organelle inner membrane;organelle membrane;organelle outer membrane;organelle part;outer membrane		Tom37;Tom37_C	9	9	9	21.9	21.9	21.9	51.462	0	20.216	2391800000	22	261690000	80472000	605760000	460650000	505380000	477830000	95671000	10467000	3218900	24231000	18426000	20215000	19113000	5	0.161141	1	0.11616	0.313297	A0A0A0MRK6;Q13505-3;Q13505;A0A0C4DFQ1;Q13505-2	A0A0A0MRK6;Q13505-3;Q13505;A0A0C4DFQ1;Q13505-2	Metaxin-1	MTX1
NaN	NaN	25.0168	NaN	NaN	NaN			anatomical structure formation involved in morphogenesis;anatomical structure morphogenesis;axon guidance;biological regulation;cell projection assembly;cell projection organization;cellular component assembly;cellular component assembly at cellular level;cellular component assembly involved in morphogenesis;cellular component organization;cellular component organization at cellular level;cellula…	actin binding;binding;cation binding;cytoskeletal protein binding;ion binding;metal ion binding;protein binding;transition metal ion binding;zinc ion binding	actin cytoskeleton;actin filament bundle;actomyosin;cell part;cell projection;cytoplasm;cytoskeletal part;cytoskeleton;intracellular non-membrane-bounded organelle;intracellular organelle;intracellular organelle part;intracellular part;lamellipodium;non-membrane-bounded organelle;organelle;organelle part;stress fiber	Axon guidance	LIM;VHP	2	2	2	6.2	6.2	6.2	46.07	0	3.4543	143580000	3	22210000	8461700	22414000	22489000	36042000	31961000	5317700	822610	313400	830130	832940	1334900	1183700	11	0	0.987135	NaN	0	J3QSX6;F8W8M4;A0A0A0MRL6;O14639-4;O14639-3;O14639-5;O14639-2;O14639-6;O14639;H0Y7N6;F6XFR5	J3QSX6;F8W8M4;A0A0A0MRL6;O14639-4;O14639-3;O14639-5;O14639-2;O14639-6;O14639;H0Y7N6;F6XFR5	Actin-binding LIM protein 1	ABLIM1
28.257	28.7369	28.6013	28.4637	28.8536	28.7052			biological regulation;cell surface receptor linked signaling pathway;cellular process;cellular response to stimulus;G-protein coupled receptor protein signaling pathway;opioid receptor signaling pathway;regulation of biological process;regulation of cell growth;regulation of cellular component organization;regulation of cellular process;regulation of growth;response to stimulus;signal transduction	binding;G-protein coupled receptor activity;molecular transducer activity;opioid receptor activity;peptide binding;peptide receptor activity;peptide receptor activity, G-protein coupled;receptor activity;signal transducer activity;signaling receptor activity;transmembrane signaling receptor activity	cell part;cytoplasm;intracellular membrane-bounded organelle;intracellular organelle;intracellular part;membrane;membrane-bounded organelle;nucleus;organelle		OGFr_III;OGFr_N	10	10	10	22.9	22.9	22.9	67.194	0	28.45	1783700000	21	173630000	143850000	509080000	225380000	303970000	427830000	61508000	5987100	4960400	17554000	7771600	10482000	14753000	4	0.319959	1	-0.142471	-0.504276	A0A0A0MRN5;Q9NZT2-2;Q9NZT2;A0A087X028	A0A0A0MRN5;Q9NZT2-2;Q9NZT2;A0A087X028	Opioid growth factor receptor	OGFR
27.0967	27.7233	27.4615	27.452	26.681	27.7544			cellular component assembly;cellular component assembly at cellular level;cellular component organization;cellular component organization at cellular level;cellular component organization or biogenesis;cellular component organization or biogenesis at cellular level;cellular macromolecular complex assembly;cellular macromolecular complex subunit organization;cellular process;cellular protein compl…	binding;cytoskeletal protein binding;microtubule binding;protein binding;structural molecule activity;tubulin binding	actin cytoskeleton;cell part;centrosome;cytoplasm;cytoplasmic part;cytoskeletal part;cytoskeleton;intracellular membrane-bounded organelle;intracellular non-membrane-bounded organelle;intracellular organelle;intracellular organelle part;intracellular part;macromolecular complex;membrane;membrane-bounded organelle;microtubule;microtubule organizing center;non-membrane-bounded organelle;nuclear par…		MAP7	9	9	9	11.3	11.3	11.3	90.131	0	13.226	864970000	15	96267000	24526000	245680000	91297000	213110000	194090000	22179000	2468400	628860	6299600	2340900	5464400	4976600	5	0.131419	1	0.131363	0.280924	A0A0A0MRP0;Q8IWC1-2;Q8IWC1-4;Q8IWC1;Q8IWC1-3	A0A0A0MRP0;Q8IWC1-2;Q8IWC1-4;Q8IWC1;Q8IWC1-3	MAP7 domain-containing protein 3	MAP7D3
NaN	NaN	23.4727	NaN	NaN	NaN			alcohol metabolic process;carbohydrate metabolic process;cellular carbohydrate metabolic process;cellular metabolic process;cellular process;fucose metabolic process;hexose metabolic process;metabolic process;monosaccharide metabolic process;primary metabolic process;small molecule metabolic process	binding;catalytic activity;fucose-1-phosphate guanylyltransferase activity;GTP binding;guanyl nucleotide binding;guanyl ribonucleotide binding;guanylyltransferase activity;nucleotide binding;nucleotidyltransferase activity;purine nucleotide binding;purine ribonucleoside triphosphate binding;purine ribonucleotide binding;ribonucleotide binding;transferase activity;transferase activity, transferrin…	cell part;cytoplasm;intracellular part	Amino sugar and nucleotide sugar metabolism;Fructose and mannose metabolism	Fucokinase	1	1	1	10.3	10.3	10.3	18.912	0.0011261	2.5709	34354000	3	0	1362200	10805000	0	11227000	10960000	3817200	0	151350	1200600	0	1247500	1217700	3	0	0.986854	NaN	0	H0YDF0;A0A0A0MRP2;O14772	H0YDF0;A0A0A0MRP2;O14772	Fucose-1-phosphate guanylyltransferase	FPGT
26.7291	26.5848	26.9257	26.9069	NaN	26.3408			biological regulation;biosynthetic process;cell differentiation;cell proliferation;cellular biosynthetic process;cellular developmental process;cellular macromolecule biosynthetic process;cellular macromolecule metabolic process;cellular metabolic process;cellular nitrogen compound metabolic process;cellular process;developmental process;inner cell mass cell proliferation;macromolecule biosynthet…		cell part;cytoplasmic part;intracellular membrane-bounded organelle;intracellular organelle;intracellular organelle part;intracellular part;macromolecular complex;membrane-bounded organelle;nuclear part;nucleoplasm;nucleoplasm part;nucleus;organelle;organelle part;perinuclear region of cytoplasm;protein complex;transcription factor complex;transcription factor TFIID complex	Basal transcription factors	Bromo_TP;TAF8_C	6	6	6	54	54	54	18.669	0	24.67	478450000	18	87763000	15543000	90955000	64543000	95408000	124240000	47845000	8776300	1554300	9095500	6454300	9540800	12424000	7	0.18513	1	0.122686	0.35403	A0A0A0MRR3;Q7Z7C8;Q7Z7C8-2;Q7Z7C8-4;C9J7M8;B4DZU5;C9J856	A0A0A0MRR3;Q7Z7C8;Q7Z7C8-2;Q7Z7C8-4;C9J7M8	Transcription initiation factor TFIID subunit 8	TAF8
NaN	NaN	NaN	29.9638	30.7502	NaN			cellular component assembly;cellular component assembly at cellular level;cellular component organization;cellular component organization at cellular level;cellular component organization or biogenesis;cellular component organization or biogenesis at cellular level;cellular macromolecular complex assembly;cellular macromolecular complex subunit organization;cellular macromolecule metabolic proces…	binding;cation binding;identical protein binding;ion binding;metal ion binding;mRNA binding;nucleic acid binding;protein binding;protein dimerization activity;protein homodimerization activity;RNA binding;single-stranded RNA binding;snRNA binding;transition metal ion binding;U1 snRNA binding;zinc ion binding	Cajal body;cell part;commitment complex;intracellular organelle part;intracellular part;macromolecular complex;nuclear body;nuclear part;nucleoplasm;nucleoplasm part;organelle part;prespliceosome;ribonucleoprotein complex;small nuclear ribonucleoprotein complex;spliceosomal complex;U1 snRNP;U2-type prespliceosome;U2-type spliceosomal complex	Spliceosome	zf-U1	2	2	2	17.2	17.2	17.2	19.687	0	10.293	4907700000	7	990010000	397960000	739970000	703690000	926030000	1150000000	613460000	123750000	49745000	92496000	87961000	115750000	143750000	2	0	0.986574	NaN	0	A0A0A0MRR7;P09234	A0A0A0MRR7;P09234	U1 small nuclear ribonucleoprotein C	SNRPC
NaN	27.6686	27.4617	27.7781	27.8141	27.4706			actin cytoskeleton organization;actin filament organization;actin filament-based process;actin polymerization or depolymerization;anatomical structure development;anatomical structure formation involved in morphogenesis;anatomical structure morphogenesis;anterior/posterior pattern specification;biological regulation;cell development;cell part morphogenesis;cell projection morphogenesis;cell proje…	binding;cytoskeletal protein binding;enzyme activator activity;enzyme regulator activity;kinase activator activity;kinase regulator activity;protein binding;protein complex binding;protein kinase activator activity;protein kinase regulator activity;protein tyrosine kinase activator activity	cell junction;cell part;cell projection;cell projection part;cytoplasm;cytoplasmic part;cytoskeletal part;cytoskeleton;cytosol;endoplasmic reticulum;extracellular membrane-bounded organelle;extracellular organelle;extracellular region part;extracellular vesicular exosome;filopodium;growth cone;intracellular;intracellular membrane-bounded organelle;intracellular non-membrane-bounded organelle;intr…		Abi_HHR;SH3_1	7	7	5	22.4	22.4	16.8	43.294	0	16.674	874800000	10	135710000	51920000	299560000	73940000	133490000	180180000	48600000	7539300	2884500	16642000	4107800	7416300	10010000	17	0.300233	1	-0.122454	-0.470133	B6VEX4;A0A0A0MRT6;Q8IZP0-10;Q8IZP0-8;Q8IZP0-7;Q8IZP0-2;Q8IZP0-4;Q8IZP0-3;Q8IZP0-5;Q8IZP0-6;Q8IZP0-9;Q8IZP0-12;Q8IZP0;Q8IZP0-11;B7Z836;Q9NYB9-3;H0Y6B5	B6VEX4;A0A0A0MRT6;Q8IZP0-10;Q8IZP0-8;Q8IZP0-7;Q8IZP0-2;Q8IZP0-4;Q8IZP0-3;Q8IZP0-5;Q8IZP0-6;Q8IZP0-9;Q8IZP0-12;Q8IZP0;Q8IZP0-11	Abl interactor 1	ABI1
29.499	29.8695	29.6773	29.3969	29.0347	29.5789			biosynthetic process;cell differentiation;cellular biosynthetic process;cellular developmental process;cellular macromolecule biosynthetic process;cellular macromolecule metabolic process;cellular metabolic process;cellular process;cellular protein metabolic process;developmental process;establishment of localization;establishment of protein localization;macromolecule biosynthetic process;macromo…	receptor activity	cell part;cytoplasmic part;endoplasmic reticulum;endoplasmic reticulum part;integral to endoplasmic reticulum membrane;integral to membrane;integral to organelle membrane;intracellular membrane-bounded organelle;intracellular non-membrane-bounded organelle;intracellular organelle;intracellular organelle part;intracellular part;intrinsic to endoplasmic reticulum membrane;intrinsic to membrane;intr…	Protein processing in endoplasmic reticulum	Rib_recp_KP_reg	19	19	19	19.2	19.2	19.2	152.45	0	80.841	3670300000	43	471350000	108900000	920100000	627780000	905400000	636740000	38634000	4961600	1146300	9685200	6608200	9530500	6702600	9	0.831567	1	0.345071	1.18006	A0A0A0MRV0;Q9P2E9;Q9P2E9-2;A0A087WVV2;Q9P2E9-3;F8W7S5;A0A087WU26;A2A2S5;V9GY78	A0A0A0MRV0;Q9P2E9;Q9P2E9-2;A0A087WVV2;Q9P2E9-3;F8W7S5	Ribosome-binding protein 1	RRBP1
NaN	NaN	26.5815	NaN	NaN	25.8671				binding;enzyme activator activity;enzyme regulator activity;GTPase activator activity;GTPase regulator activity;identical protein binding;nucleoside-triphosphatase regulator activity;protein binding;protein dimerization activity;protein homodimerization activity			RabGAP-TBC	2	2	2	5.9	5.9	5.9	53.04	0	7.3713	331990000	6	32187000	7404400	61467000	38784000	97853000	94292000	15090000	1463000	336560	2794000	1762900	4447900	4286000	6	0	0.986294	0.714348	0	B0QYI1;A0A0A0MRY0;Q8WUA7-2;Q8WUA7-4;Q8WUA7;Q8WUA7-3	B0QYI1;A0A0A0MRY0;Q8WUA7-2;Q8WUA7-4;Q8WUA7;Q8WUA7-3	TBC1 domain family member 22A	TBC1D22A
NaN	25.8681	25.8701	26.0114	NaN	26.127			activation of immune response;activation of innate immune response;biological adhesion;biological regulation;biosynthetic process;cell adhesion;cell-cell adhesion;cellular biosynthetic process;cellular macromolecule biosynthetic process;cellular macromolecule metabolic process;cellular metabolic process;cellular process;cellular protein metabolic process;cellular response to stimulus;defense resp…	binding;enzyme binding;kinase binding;mitogen-activated protein kinase binding;protein binding;protein kinase binding	cell part;cytoplasm;intracellular;intracellular membrane-bounded organelle;intracellular organelle;intracellular part;membrane-bounded organelle;nucleus;organelle			2	2	2	4.7	4.7	4.7	55.697	0	4.6013	260820000	4	49987000	0	71995000	30610000	51588000	56635000	13041000	2499400	0	3599800	1530500	2579400	2831700	11	1.12963	1	-0.200129	-1.26842	E7EMV7;A0A0A0MRZ4;Q15025-7;Q15025-8;Q15025-5;Q15025-6;Q15025-4;Q15025-3;Q15025-2;Q15025;H0YC17	E7EMV7;A0A0A0MRZ4;Q15025-7;Q15025-8;Q15025-5;Q15025-6;Q15025-4;Q15025-3;Q15025-2;Q15025;H0YC17	TNFAIP3-interacting protein 1	TNIP1
26.6455	NaN	NaN	NaN	26.693	NaN			activation of caspase activity;activation of immune response;activation of innate immune response;anatomical structure development;anatomical structure formation involved in morphogenesis;angiogenesis;apoptosis;B cell activation;biological regulation;cell activation;cell death;cell differentiation;cell differentiation involved in embryonic placenta development;cell surface receptor linked signali…	binding;catalytic activity;cysteine-type endopeptidase activity;cysteine-type endopeptidase activity involved in apoptotic process;cysteine-type peptidase activity;death effector domain binding;endopeptidase activity;enzyme binding;hydrolase activity;peptidase activity;peptidase activity, acting on L-amino acid peptides;protein binding;protein domain specific binding;scaffold protein binding;ubiq…	CD95 death-inducing signaling complex;cell body;cell part;cell projection;cytoplasm;cytoplasmic part;cytoskeletal part;cytoskeleton;cytosol;death-inducing signaling complex;intracellular membrane-bounded organelle;intracellular non-membrane-bounded organelle;intracellular organelle;intracellular organelle part;intracellular part;macromolecular complex;membrane;membrane part;membrane raft;membrane…	Alzheimer's disease;Apoptosis;Chagas disease (American trypanosomiasis);Huntington's disease;ko05152;NOD-like receptor signaling pathway;p53 signaling pathway;Pathways in cancer;RIG-I-like receptor signaling pathway;Toll-like receptor signaling pathway;Toxoplasmosis;Viral myocarditis	DED;Peptidase_C14	6	6	3	39.4	39.4	23.7	23.465	0	8.8677	238800000	3	43153000	22496000	33582000	86768000	17232000	35566000	17057000	3082400	1606900	2398700	6197700	1230900	2540400	14	0	0.986015	-0.0474491	0	E7ETB7;E7EQ06;A0A0A0MS31;Q14790-6;Q14790-5;Q14790-8;Q14790-7;Q14790-3;Q14790-2;Q14790;Q14790-4;Q14790-9;E7EQ01;E7EVN1	E7ETB7;E7EQ06;A0A0A0MS31;Q14790-6;Q14790-5;Q14790-8;Q14790-7;Q14790-3;Q14790-2;Q14790;Q14790-4;Q14790-9;E7EQ01;E7EVN1	Caspase-8;Caspase-8 subunit p18;Caspase-8 subunit p10	CASP8
NaN	NaN	27.587	NaN	NaN	NaN			biological regulation;cation homeostasis;chemical homeostasis;homeostatic process;ion homeostasis;iron ion homeostasis;regulation of biological quality	ion transmembrane transporter activity;substrate-specific transmembrane transporter activity;substrate-specific transporter activity;transmembrane transporter activity;transporter activity	cell part;cytoplasmic part;integral to membrane;intracellular membrane-bounded organelle;intracellular organelle;intracellular organelle part;intracellular part;intrinsic to membrane;membrane;membrane part;membrane-bounded organelle;mitochondrial membrane;mitochondrial part;mitochondrion;organelle;organelle membrane;organelle part		Mtc	2	1	1	8.7	2.8	2.8	35.503	0.0034988	2.0308	456000000	3	32463000	0	128950000	0	104770000	189810000	22800000	1623100	0	6447700	0	5238400	9490600	3	0	0.985735	NaN	0	A0A0A0MS41;Q9BWM7;S4R3N9	A0A0A0MS41;Q9BWM7;S4R3N9	Sideroflexin;Sideroflexin-3	SFXN3
NaN	NaN	25.3752	NaN	NaN	NaN			cellular component assembly;cellular component assembly at cellular level;cellular component organization;cellular component organization at cellular level;cellular component organization or biogenesis;cellular component organization or biogenesis at cellular level;cellular macromolecular complex assembly;cellular macromolecular complex subunit organization;cellular process;cellular protein compl…		cell part;cytoplasmic part;Golgi apparatus part;Golgi membrane;Golgi transport complex;intracellular organelle part;intracellular part;macromolecular complex;membrane;organelle membrane;organelle part;protein complex		COG4	2	2	2	17.7	17.7	17.7	14.269	0.0063789	1.6618	40975000	1	0	0	0	0	0	40975000	5853600	0	0	0	0	0	5853600	10	0	0.985456	NaN	0	H3BSD2;H3BMV9;A0A0A0MS45;J3KNI1;Q9H9E3-2;Q9H9E3;J3QLW1;E9PRT5;J3KRB5;Q9H9E3-3	H3BSD2;H3BMV9;A0A0A0MS45;J3KNI1;Q9H9E3-2;Q9H9E3;J3QLW1;E9PRT5;J3KRB5;Q9H9E3-3	Conserved oligomeric Golgi complex subunit 4	COG4
25.7377	26.0864	NaN	NaN	NaN	26.0069			anatomical structure development;biological regulation;calcium ion transport;cation transport;cell communication;cell cycle process;cell differentiation;cell surface receptor linked signaling pathway;cell-cell signaling;cellular component assembly;cellular component organization;cellular component organization or biogenesis;cellular developmental process;cellular macromolecule metabolic process;c…	adenyl nucleotide binding;adenyl ribonucleotide binding;ATP binding;binding;calcium-dependent protein serine/threonine phosphatase activity;calmodulin binding;calmodulin-dependent protein kinase activity;catalytic activity;hydrolase activity;hydrolase activity, acting on ester bonds;identical protein binding;kinase activity;nucleotide binding;phosphatase activity;phosphoprotein phosphatase activi…	cell part;cytoplasmic part;cytoplasmic vesicle membrane;cytoplasmic vesicle part;cytosol;endocytic vesicle membrane;endoplasmic reticulum membrane;endoplasmic reticulum part;intracellular organelle part;intracellular part;membrane;membrane part;nuclear part;nucleoplasm;organelle membrane;organelle part;plasma membrane;sarcoplasmic reticulum membrane;vesicle membrane	Calcium signaling pathway;ErbB signaling pathway;Gastric acid secretion;Glioma;GnRH signaling pathway;ko05152;Long-term potentiation;Melanogenesis;Neurotrophin signaling pathway;Olfactory transduction;Oocyte meiosis;Phototransduction - fly;Wnt signaling pathway	CaMKII_AD;Pkinase	6	3	2	14	6.4	3.9	57.796	0	13.867	248410000	4	27645000	6012200	63867000	41130000	61525000	48230000	9936400	1105800	240490	2554700	1645200	2461000	1929200	16	0	0.985177	-0.0948257	0	Q5SWX3;A0A0A0MS52;A0A0A0MT11;Q13555-10;Q13555-3;Q13555-5;Q13555-4;Q13555-7;Q13555-9;Q13555-2;Q13555-8;Q13555;Q13555-6;Q8WU40;H0Y6G2;H7BXS4	Q5SWX3;A0A0A0MS52;A0A0A0MT11;Q13555-10;Q13555-3;Q13555-5;Q13555-4;Q13555-7;Q13555-9;Q13555-2;Q13555-8;Q13555;Q13555-6;Q8WU40;H0Y6G2;H7BXS4	Calcium/calmodulin-dependent protein kinase type II subunit gamma	CAMK2G;CAMK2B
NaN	25.334	25.6521	NaN	NaN	25.3349			biological regulation;biosynthetic process;cellular biosynthetic process;cellular component organization;cellular component organization at cellular level;cellular component organization or biogenesis;cellular component organization or biogenesis at cellular level;cellular macromolecule biosynthetic process;cellular macromolecule metabolic process;cellular metabolic process;cellular nitrogen comp…	acetyltransferase activity;adenyl nucleotide binding;adenyl ribonucleotide binding;ATP binding;binding;catalytic activity;DNA binding;helicase activity;histone acetyltransferase activity;hydrolase activity;hydrolase activity, acting on acid anhydrides;hydrolase activity, acting on acid anhydrides, in phosphorus-containing anhydrides;lysine N-acetyltransferase activity;N-acetyltransferase activity…	cell part;cytoplasmic part;Golgi apparatus;intracellular membrane-bounded organelle;intracellular organelle;intracellular organelle part;intracellular part;macromolecular complex;membrane-bounded organelle;nuclear part;nucleoplasm;nucleus;organelle;organelle part;perinuclear region of cytoplasm;protein complex		Helicase_C;HSA;SNF2_N	4	2	2	1.2	0.9	0.9	315.61	0.00023452	3.2124	150340000	4	14834000	7856400	42685000	0	36418000	48541000	1549800	152930	80993	440060	0	375440	500430	6	0	0.984897	0.158171	0	A0A0A0MS59;A0A0C4DFX4;Q6ZRS2-3;Q6ZRS2-2;Q6ZRS2;A0A087X0E3	A0A0A0MS59;A0A0C4DFX4;Q6ZRS2-3;Q6ZRS2-2;Q6ZRS2;A0A087X0E3	Helicase SRCAP	SRCAP
NaN	24.9453	NaN	NaN	NaN	NaN								1	1	1	1	1	1	208.47	0.0024091	2.0633	65105000	1	15641000	0	22167000	0	27297000	0	638290	153340	0	217330	0	267620	0	2	0	0.984619	NaN	0	A0A0A0MS79;O14513	A0A0A0MS79;O14513	Nck-associated protein 5	NCKAP5
25.6619	25.7136	25.9234	25.9843	25.4686	25.683			arachidonic acid metabolic process;carboxylic acid metabolic process;cellular alkene metabolic process;cellular ketone metabolic process;cellular lipid metabolic process;cellular metabolic process;cellular process;cobalamin metabolic process;cofactor metabolic process;establishment of localization;fatty acid metabolic process;heterocycle metabolic process;icosanoid metabolic process;leukotriene m…	active transmembrane transporter activity;adenyl nucleotide binding;adenyl ribonucleotide binding;ATP binding;ATPase activity;ATPase activity, coupled;ATPase activity, coupled to movement of substances;ATPase activity, coupled to transmembrane movement of substances;binding;catalytic activity;hydrolase activity;hydrolase activity, acting on acid anhydrides;hydrolase activity, acting on acid anhyd…	basolateral plasma membrane;cell part;extracellular membrane-bounded organelle;extracellular organelle;extracellular region part;extracellular vesicular exosome;integral to membrane;integral to plasma membrane;intrinsic to membrane;intrinsic to plasma membrane;membrane;membrane part;membrane-bounded organelle;membrane-bounded vesicle;organelle;plasma membrane;plasma membrane part;vesicle	ABC transporters;Vitamin digestion and absorption	ABC_membrane;ABC_tran	2	2	2	2.1	2.1	2.1	134.99	0.00023441	3.2052	255540000	8	37642000	14204000	66796000	28290000	48521000	60089000	4483200	660390	249200	1171900	496310	851250	1054200	11	0.116494	1	0.0543321	0.201535	A0A0A0MS99;I3L4X2;P33527-8;P33527-6;P33527-7;P33527-5;P33527-4;P33527-2;P33527-3;P33527;P33527-9	A0A0A0MS99;I3L4X2;P33527-8;P33527-6;P33527-7;P33527-5;P33527-4;P33527-2;P33527-3;P33527;P33527-9	Multidrug resistance-associated protein 1	ABCC1
NaN	25.7707	26.7085	27.3313	NaN	27.3618			biological regulation;cell surface receptor linked signaling pathway;cellular process;cellular response to chemical stimulus;cellular response to cytokine stimulus;cellular response to organic substance;cellular response to stimulus;cytokine-mediated signaling pathway;gamete generation;male gamete generation;multicellular organismal process;multicellular organismal reproductive process;positive r…	binding;nucleic acid binding;RNA binding;RNA cap binding;translation factor activity, nucleic acid binding;translation initiation factor activity	cell part;cytoplasmic part;cytosol;eukaryotic translation initiation factor 4F complex;intracellular part;macromolecular complex;protein complex	RNA transport;Viral myocarditis	MA3;MIF4G;W2	9	4	4	6	3.4	3.4	180.5	0	6.4674	478050000	8	95857000	7016900	188600000	18994000	56427000	111150000	5558700	1114600	81592	2193100	220860	656130	1292400	5	0.846913	1	-1.10692	-1.94497	A0A0A0MSA7;A0A0U1RQK7;O43432-4;O43432;O43432-3	A0A0A0MSA7;A0A0U1RQK7;O43432-4;O43432;O43432-3	Eukaryotic translation initiation factor 4 gamma 3	EIF4G3
28.1937	28.1095	27.8404	27.8819	28.1615	28.0223			cellular component organization;cellular component organization at cellular level;cellular component organization or biogenesis;cellular component organization or biogenesis at cellular level;cellular macromolecule metabolic process;cellular metabolic process;cellular process;cellular protein metabolic process;establishment of localization;establishment of localization in cell;establishment of pr…		cell cortex part;cell part;cell projection part;centriolar satellite;cytoplasmic part;cytoskeletal part;cytosol;exocyst;growth cone membrane;intracellular organelle part;intracellular part;macromolecular complex;membrane;membrane part;microtubule organizing center;microtubule organizing center part;organelle part;plasma membrane;plasma membrane part;protein complex	Insulin signaling pathway	Exo70	10	10	10	23.5	23.5	23.5	78.808	0	21.823	1228300000	21	120440000	74446000	293920000	205090000	291110000	243320000	34120000	3345500	2067900	8164400	5696900	8086300	6758900	12	0.0678671	1	0.025987	0.111212	A0A0A0MSB8;Q9UPT5-2;Q9UPT5-5;Q9UPT5-1;Q9UPT5-6;Q9UPT5;A0A0A0MRE1;B4DJ07;Q9UPT5-4;B5MCY9;K7ERQ5;C9JME6	A0A0A0MSB8;Q9UPT5-2;Q9UPT5-5;Q9UPT5-1;Q9UPT5-6;Q9UPT5;A0A0A0MRE1;B4DJ07	Exocyst complex component 7	EXOC7
26.5059	NaN	NaN	26.2945	26.3865	NaN				binding;nucleic acid binding			DUF4187;G-patch	2	2	2	7.4	7.4	7.4	33.277	0	4.4881	291180000	5	59000000	21904000	52141000	66390000	41564000	50183000	18199000	3687500	1369000	3258800	4149400	2597700	3136400	2	0	0.98434	0.165436	0	A0A0A0MSF9;Q8N954	A0A0A0MSF9;Q8N954	G patch domain-containing protein 11	GPATCH11
27.3178	27.4446	27.5557	28.1072	28.247	28.2073			cellular component organization;cellular component organization at cellular level;cellular component organization or biogenesis;cellular component organization or biogenesis at cellular level;cellular macromolecule metabolic process;cellular metabolic process;cellular nitrogen compound metabolic process;cellular process;cellular response to stimulus;cellular response to stress;chromatin modificat…	adenyl nucleotide binding;adenyl ribonucleotide binding;ATP binding;ATPase activity;ATPase activity, coupled;ATP-dependent DNA helicase activity;ATP-dependent helicase activity;binding;catalytic activity;DNA binding;DNA helicase activity;DNA-dependent ATPase activity;helicase activity;hydrolase activity;hydrolase activity, acting on acid anhydrides;hydrolase activity, acting on acid anhydrides, i…	cell part;cytoplasm;intracellular membrane-bounded organelle;intracellular organelle;intracellular organelle part;intracellular part;membrane;membrane-bounded organelle;nuclear part;nucleoplasm;nucleus;organelle;organelle part;plasma membrane		Helicase_C;SNF2_N	8	8	8	10.9	10.9	10.9	89.974	0	9.4784	1066100000	12	49564000	91629000	532250000	186720000	78442000	127480000	28813000	1339600	2476500	14385000	5046600	2120000	3445500	8	3.13012	0.152	-0.747824	-4.14686	A0A0A0MSH9;Q86WJ1-3;Q86WJ1-4;Q86WJ1-2;Q86WJ1;A0A0A0MRH8;Q86WJ1-5;A0A087WTM4	A0A0A0MSH9;Q86WJ1-3;Q86WJ1-4;Q86WJ1-2;Q86WJ1;A0A0A0MRH8;Q86WJ1-5	Chromodomain-helicase-DNA-binding protein 1-like	CHD1L
27.3133	NaN	NaN	NaN	NaN	NaN					cell part;cytoplasmic part;integral to membrane;intracellular membrane-bounded organelle;intracellular organelle;intracellular part;intrinsic to membrane;membrane part;membrane-bounded organelle;mitochondrion;organelle		DUF2346	2	2	2	38.6	38.6	38.6	5.5534	0.00067966	2.6456	306060000	3	0	0	187700000	118360000	0	0	153030000	0	0	93851000	59182000	0	0	2	0	0.984061	NaN	0	A0A0A0MSK2;P0DJ07	A0A0A0MSK2;P0DJ07	Protein PET100 homolog, mitochondrial	PET100
NaN	NaN	NaN	NaN	26.2681	NaN			biological regulation;biosynthetic process;cellular biosynthetic process;cellular macromolecule biosynthetic process;cellular macromolecule metabolic process;cellular metabolic process;cellular nitrogen compound metabolic process;cellular process;macromolecule biosynthetic process;macromolecule metabolic process;metabolic process;nitrogen compound metabolic process;nucleic acid metabolic process;…	binding;chromatin binding;DNA binding;nucleic acid binding	cell part;intracellular membrane-bounded organelle;intracellular organelle;intracellular organelle part;intracellular part;membrane-bounded organelle;nuclear part;nucleoplasm;nucleus;organelle;organelle part		ELM2	2	2	2	9.9	9.9	9.9	48.714	0.00023719	3.4	220930000	2	29406000	19929000	44876000	27957000	50023000	48742000	10521000	1400300	949000	2136900	1331300	2382000	2321000	4	0	0.983783	NaN	0	H7C1L3;A0A0A0MSU2;A0A1C7CYX1;Q6PJG2	H7C1L3;A0A0A0MSU2;A0A1C7CYX1;Q6PJG2	ELM2 and SANT domain-containing protein 1	ELMSAN1
24.6928	NaN	25.0469	NaN	NaN	24.7366			behavior;biological regulation;biosynthetic process;carbohydrate homeostasis;cellular biosynthetic process;cellular macromolecule biosynthetic process;cellular macromolecule metabolic process;cellular metabolic process;cellular nitrogen compound metabolic process;cellular process;chemical homeostasis;DNA metabolic process;DNA replication;eating behavior;feeding behavior;glucose homeostasis;growth…		cell part;intracellular membrane-bounded organelle;intracellular organelle;intracellular organelle part;intracellular part;membrane-bounded organelle;nuclear part;nucleoplasm;nucleus;organelle;organelle part		DUF1767	2	2	2	5.5	5.5	5.5	46.629	0.00023283	3.1025	105070000	6	15746000	0	28695000	19087000	9393600	32150000	5530100	828740	0	1510300	1004600	494400	1692100	2	0	0.983504	0.133275	0	A0A0A0MSU3;Q9H9A7	A0A0A0MSU3;Q9H9A7	RecQ-mediated genome instability protein 1	RMI1
NaN	27.7485	NaN	NaN	NaN	NaN			amide transport;antigen processing and presentation;antigen processing and presentation of endogenous antigen;antigen processing and presentation of endogenous peptide antigen;antigen processing and presentation of endogenous peptide antigen via MHC class I;antigen processing and presentation of exogenous antigen;antigen processing and presentation of exogenous peptide antigen;antigen processing …	active transmembrane transporter activity;antigen binding;ATPase activity;ATPase activity, coupled;ATPase activity, coupled to movement of substances;ATPase activity, coupled to transmembrane movement of substances;binding;catalytic activity;hydrolase activity;hydrolase activity, acting on acid anhydrides;hydrolase activity, acting on acid anhydrides, catalyzing transmembrane movement of substanc…	cell part;cytoplasmic part;endoplasmic reticulum;endoplasmic reticulum membrane;endoplasmic reticulum part;Golgi apparatus part;Golgi membrane;integral to endoplasmic reticulum membrane;integral to lumenal side of endoplasmic reticulum membrane;integral to membrane;integral to organelle membrane;intracellular membrane-bounded organelle;intracellular organelle;intracellular organelle part;intracel…	Antigen processing and presentation	C1-set	2	2	2	5.1	5.1	5.1	47.606	0	3.5726	547060000	4	41349000	0	231530000	40037000	190530000	43611000	39076000	2953500	0	16538000	2859800	13609000	3115000	11	0	0.983226	NaN	0	A0A0G2JKZ1;A2AB90;A0A0G2JH37;A0A0A0MSV9;O15533-2;O15533;O15533-3;Q6P1N7;C9JA35;A0A0A0MT98;O15533-4	A0A0G2JKZ1;A2AB90;A0A0G2JH37;A0A0A0MSV9;O15533-2;O15533;O15533-3;Q6P1N7;C9JA35;A0A0A0MT98;O15533-4	Tapasin	TAPBP
28.0494	28.5013	28.3736	28.5035	28.2814	28.3143			biological regulation;cell migration;cell motility;cell surface receptor linked signaling pathway;cellular component movement;cellular component organization;cellular component organization at cellular level;cellular component organization or biogenesis;cellular component organization or biogenesis at cellular level;cellular macromolecule metabolic process;cellular metabolic process;cellular proc…	adenyl nucleotide binding;adenyl ribonucleotide binding;ATP binding;binding;catalytic activity;cation binding;ion binding;kinase activity;lipid binding;magnesium ion binding;metal ion binding;nucleotide binding;phosphatidic acid binding;phosphatidylinositol binding;phosphatidylinositol-4,5-bisphosphate binding;phosphatidylserine binding;phospholipid binding;phosphotransferase activity, alcohol gr…	cell part;cytoplasm;cytoskeleton;extracellular membrane-bounded organelle;extracellular organelle;extracellular region part;extracellular vesicular exosome;intracellular non-membrane-bounded organelle;intracellular organelle;intracellular part;membrane;membrane-bounded organelle;membrane-bounded vesicle;microtubule cytoskeleton;non-membrane-bounded organelle;organelle;plasma membrane;vesicle		KA1;Pkinase	10	10	6	15	15	9.7	83.954	0	19.898	1615700000	16	266700000	55695000	415450000	252150000	353240000	272480000	39408000	6505000	1358400	10133000	6150000	8615700	6645900	26	0.143014	1	-0.0583318	-0.232141	A0A0A0MSZ1;A0A0A0MT23;J3KNR0;P27448-3;P27448-4;P27448-2;P27448;A0A0A0MST9;A0A0A0MQR8;P27448-8;P27448-6;P27448-7;H0YIY6;B4DIB3;A0A087X0I6;Q9P0L2;H0YKJ3;H0YNV4;H0YKP9;A2SY06;Q9P0L2-3;Q9P0L2-2;K7EK17;K7EKG8;Q96L34-2;Q96L34	A0A0A0MSZ1;A0A0A0MT23;J3KNR0;P27448-3;P27448-4;P27448-2;P27448;A0A0A0MST9;A0A0A0MQR8;P27448-8;P27448-6;P27448-7;H0YIY6;B4DIB3;A0A087X0I6;Q9P0L2	MAP/microtubule affinity-regulating kinase 3;Serine/threonine-protein kinase MARK1	MARK3;MARK1
30.797	30.7312	30.6021	30.6217	30.9232	30.688			alcohol metabolic process;biological regulation;biosynthetic process;C21-steroid hormone biosynthetic process;C21-steroid hormone metabolic process;cellular biosynthetic process;cellular hormone metabolic process;cellular ketone metabolic process;cellular metabolic process;cellular nitrogen compound metabolic process;cellular process;cholesterol metabolic process;coenzyme biosynthetic process;coe…	binding;catalytic activity;coenzyme binding;cofactor binding;ferredoxin-NADP+ reductase activity;NADP binding;NADPH binding;NADPH-adrenodoxin reductase activity;nucleotide binding;oxidoreductase activity;oxidoreductase activity, acting on iron-sulfur proteins as donors;oxidoreductase activity, acting on iron-sulfur proteins as donors, NAD or NADP as acceptor	cell part;cytoplasmic part;intracellular membrane-bounded organelle;intracellular organelle;intracellular organelle lumen;intracellular organelle part;intracellular part;membrane;membrane-bounded organelle;membrane-enclosed lumen;mitochondrial inner membrane;mitochondrial matrix;mitochondrial membrane;mitochondrial part;mitochondrion;organelle;organelle inner membrane;organelle lumen;organelle me…			18	18	18	48.1	48.1	48.1	53.808	0	71.292	7941900000	62	1315600000	471710000	1975700000	1186600000	1351200000	1641300000	264730000	43852000	15724000	65855000	39552000	45039000	54710000	16	0.115204	1	-0.0342127	-0.16458	A0A0C4DFN8;A0A0A0MSZ4;P22570;P22570-7;A0A0A0MTN9;A0A0A0MTR6;A0A0C4DGN7;A0A0A0MT64;P22570-4;P22570-5;P22570-2;P22570-3;J3QQX3;P22570-6;J3QKZ8;J3QQW7	A0A0C4DFN8;A0A0A0MSZ4;P22570;P22570-7;A0A0A0MTN9;A0A0A0MTR6;A0A0C4DGN7;A0A0A0MT64;P22570-4;P22570-5;P22570-2;P22570-3;J3QQX3;P22570-6	NADPH:adrenodoxin oxidoreductase, mitochondrial	FDXR
28.3462	NaN	27.8518	28.0181	28.079	27.7594			biological regulation;biosynthetic process;cellular biosynthetic process;cellular macromolecule biosynthetic process;cellular macromolecule metabolic process;cellular metabolic process;cellular nitrogen compound metabolic process;cellular process;cellular protein metabolic process;macromolecule biosynthetic process;macromolecule metabolic process;metabolic process;nitrogen compound metabolic proc…	binding;DNA binding;nucleic acid binding;nucleic acid binding transcription factor activity;protein binding transcription factor activity;regulatory region DNA binding;regulatory region nucleic acid binding;sequence-specific DNA binding;sequence-specific DNA binding transcription factor activity;transcription coactivator activity;transcription cofactor activity;transcription factor binding transc…	CCAAT-binding factor complex;cell part;intracellular membrane-bounded organelle;intracellular organelle;intracellular organelle part;intracellular part;macromolecular complex;membrane-bounded organelle;nuclear part;nucleoplasm;nucleoplasm part;nucleus;organelle;organelle part;protein complex;protein-DNA complex;transcription factor complex	Antigen processing and presentation;ko05152	CBFD_NFYB_HMF	4	4	4	33.3	33.3	33.3	14.909	0	10.277	1161600000	10	212190000	70556000	258180000	227860000	202360000	190480000	165950000	30313000	10079000	36882000	32551000	28908000	27211000	14	0.253313	0.997433	0.146844	0.453928	Q5T6K7;E9PI99;A0A0A0MT00;Q5T6K5;Q13952-6;Q13952-7;Q13952-2;Q13952-5;Q13952-3;Q13952;E9PJA8;E9PQR2;Q13952-4;E9PL11	Q5T6K7;E9PI99;A0A0A0MT00;Q5T6K5;Q13952-6;Q13952-7;Q13952-2;Q13952-5;Q13952-3;Q13952;E9PJA8;E9PQR2;Q13952-4	Nuclear transcription factor Y subunit gamma	NFYC
32.5043	32.5554	32.3771	32.4364	32.2744	32.4549			activation of immune response;activation of MAPK activity;anatomical structure development;antigen receptor-mediated signaling pathway;axon guidance;B cell activation;B cell differentiation;B cell proliferation;B cell receptor signaling pathway;biological adhesion;biological regulation;biosynthetic process;bone marrow development;calcium ion homeostasis;calcium ion transport;calcium ion transport…	binding;carbohydrate binding;catalytic activity;enzyme binding;glycosaminoglycan binding;heparin binding;hydrolase activity;hydrolase activity, acting on ester bonds;kinase binding;molecular transducer activity;pattern binding;phosphatase activity;phosphoprotein phosphatase activity;phosphoric ester hydrolase activity;polysaccharide binding;protein binding;protein kinase binding;protein tyrosine …	adherens junction;anchoring junction;cell junction;cell part;cell surface;cell-substrate adherens junction;cell-substrate junction;external side of plasma membrane;extracellular membrane-bounded organelle;extracellular organelle;extracellular region part;extracellular vesicular exosome;focal adhesion;integral to membrane;integral to plasma membrane;intrinsic to membrane;intrinsic to plasma membra…	Cell adhesion molecules (CAMs);Fc gamma R-mediated phagocytosis;Primary immunodeficiency;T cell receptor signaling pathway	CD45;fn3;PTP_N;Y_phosphatase	36	36	36	36.7	36.7	36.7	131.13	0	225.3	27379000000	177	3862000000	1002800000	6324000000	4968100000	5877500000	5344400000	472050000	66586000	17290000	109030000	85656000	101340000	92145000	12	0.506346	1	0.0903511	0.507342	X6R433;A0A0A0MT22;P08575-2;P08575;M3ZCP1;A0A075B788;E9PKH0;A0A140TA77;A0A140TA68;A0A0G2JNW2;A0A140TA57;M9MMK9	X6R433;A0A0A0MT22;P08575-2;P08575;M3ZCP1;A0A075B788	Protein-tyrosine-phosphatase;Receptor-type tyrosine-protein phosphatase C	PTPRC
NaN	NaN	25.8393	NaN	NaN	NaN			cellular macromolecule metabolic process;cellular metabolic process;cellular nitrogen compound metabolic process;cellular process;macromolecule metabolic process;metabolic process;mRNA metabolic process;mRNA processing;nitrogen compound metabolic process;nucleic acid metabolic process;nucleobase-containing compound metabolic process;primary metabolic process;RNA metabolic process;RNA processing;R…	binding;enzyme binding;nucleic acid binding;nucleotide binding;protein binding;RNA binding;RNA polymerase binding;RNA polymerase core enzyme binding	cell part;intracellular organelle part;intracellular part;macromolecular complex;nuclear matrix;nuclear part;nucleoplasm;organelle part;ribonucleoprotein complex;spliceosomal complex		CTD_bind;RRM_1	5	1	1	4.7	2.5	2.5	148.86	0	16.945	298210000	6	46227000	7815400	76226000	44793000	66629000	56522000	6935200	1075000	181750	1772700	1041700	1549500	1314500	3	0	0.982948	NaN	0	A0A0A0MT33;Q9UPN6;Q9UPN6-2	A0A0A0MT33;Q9UPN6;Q9UPN6-2	Protein SCAF8	SCAF8
28.2868	27.8521	28.2985	28.4541	28.7175	28.2703			biological regulation;cellular component organization;cellular component organization or biogenesis;cellular macromolecule metabolic process;cellular membrane organization;cellular metabolic process;cellular process;cellular protein metabolic process;endocytosis;establishment of localization;macromolecule metabolic process;membrane invagination;membrane organization;metabolic process;negative reg…	catalytic activity;cis-trans isomerase activity;isomerase activity;peptidyl-prolyl cis-trans isomerase activity	actin filament;axon;cell part;cell projection;cell projection part;cytoplasmic part;cytoskeletal part;early endosome;endosome;growth cone;intracellular membrane-bounded organelle;intracellular organelle;intracellular organelle part;intracellular part;macromolecular complex;membrane;membrane-bounded organelle;neuron projection;organelle;organelle part;protein complex;site of polarized growth		FKBP_C	11	11	11	11.5	11.5	11.5	136.27	0	18.823	1478900000	15	286680000	87837000	328110000	287020000	175110000	314170000	25946000	5029400	1541000	5756300	5035500	3072100	5511800	7	0.788545	1	-0.334861	-1.1313	A0A0A0MT60;Q5T1M5;Q5T1M5-2;X6RKW4;Q5T1M5-3;F5GZB4;Q8IVV2	A0A0A0MT60;Q5T1M5;Q5T1M5-2	Peptidyl-prolyl cis-trans isomerase;FK506-binding protein 15	FKBP15
26.8083	26.7523	27.1885	NaN	26.1342	26.6113			anatomical structure development;anatomical structure morphogenesis;biological regulation;blood vessel endothelial cell differentiation;blood vessel morphogenesis;cell development;cell differentiation;cell junction organization;cell surface receptor linked signaling pathway;cell-cell junction organization;cellular component organization;cellular component organization or biogenesis;cellular devel…		cell part;cytoplasm;intracellular part;macromolecular complex;protein complex			2	2	2	8.1	8.1	8.1	38.818	0	3.9969	474350000	8	34605000	18848000	108690000	91595000	92017000	128600000	21561000	1573000	856730	4940300	4163400	4182600	5845400	6	0.925322	1	0.543611	1.5495	C9JUH3;A0A0A0MT72;Q9BSQ5-3;Q9BSQ5-4;Q9BSQ5;Q9BSQ5-2	C9JUH3;A0A0A0MT72;Q9BSQ5-3;Q9BSQ5-4;Q9BSQ5;Q9BSQ5-2	Cerebral cavernous malformations 2 protein	CCM2
27.7114	28.0331	NaN	28.7509	27.7425	27.7582			amine catabolic process;amine metabolic process;branched chain family amino acid catabolic process;branched chain family amino acid metabolic process;carboxylic acid catabolic process;carboxylic acid metabolic process;catabolic process;cellular amine metabolic process;cellular amino acid catabolic process;cellular amino acid metabolic process;cellular catabolic process;cellular ketone metabolic p…	acyl-CoA dehydrogenase activity;binding;catalytic activity;coenzyme binding;cofactor binding;flavin adenine dinucleotide binding;isovaleryl-CoA dehydrogenase activity;oxidoreductase activity;oxidoreductase activity, acting on the CH-CH group of donors	cell part;cytoplasmic part;intracellular membrane-bounded organelle;intracellular organelle;intracellular organelle lumen;intracellular organelle part;intracellular part;membrane;membrane-bounded organelle;membrane-enclosed lumen;mitochondrial matrix;mitochondrial membrane;mitochondrial part;mitochondrion;nuclear part;nucleoplasm;organelle;organelle lumen;organelle membrane;organelle part	Valine, leucine and isoleucine degradation	Acyl-CoA_dh_1;Acyl-CoA_dh_M;Acyl-CoA_dh_N	6	6	6	15	15	15	46.65	0	7.2985	1044900000	11	308880000	72860000	99962000	220370000	245600000	97248000	47496000	14040000	3311800	4543700	10017000	11164000	4420400	8	0.175111	1	-0.211651	-0.386944	A0A0A0MT83;P26440;P26440-2;H0YN10;H0YLC3;H7C4G6;H0YKV0;A0A087WVD3	A0A0A0MT83;P26440;P26440-2;H0YN10;H0YLC3;H7C4G6	Isovaleryl-CoA dehydrogenase, mitochondrial	IVD
31.2708	31.3243	31.2315	31.7051	31.2015	31.4456			anatomical structure homeostasis;biological regulation;cellular macromolecule metabolic process;cellular metabolic process;cellular nitrogen compound metabolic process;cellular process;homeostatic process;macromolecule metabolic process;metabolic process;multicellular organismal process;ncRNA metabolic process;ncRNA processing;neurological system process;nitrogen compound metabolic process;nuclei…		cell part;intracellular non-membrane-bounded organelle;intracellular organelle;intracellular organelle part;intracellular part;macromolecular complex;non-membrane-bounded organelle;nuclear part;nucleolar part;nucleolus;organelle;organelle part;preribosome;protein complex;Pwp2p-containing subcomplex of 90S preribosome;ribonucleoprotein complex;small-subunit processome	Ribosome biogenesis in eukaryotes	Utp21;WD40	26	26	26	31.2	31.2	31.2	99.365	0	123.66	12404000000	111	2419500000	681070000	3071800000	2054200000	1954200000	2223000000	310090000	60486000	17027000	76795000	51354000	48855000	55574000	2	0.52046	1	-0.175212	-0.706839	A0A0A0MTB8;Q8NI36	A0A0A0MTB8;Q8NI36	WD repeat-containing protein 36	WDR36
28.1433	28.0202	27.8658	27.3629	27.8608	27.7141			cellular macromolecule metabolic process;cellular metabolic process;cellular process;cellular protein metabolic process;macromolecule metabolic process;macromolecule modification;metabolic process;primary metabolic process;protein autoubiquitination;protein metabolic process;protein modification by small protein conjugation;protein modification by small protein conjugation or removal;protein modi…	acid-amino acid ligase activity;ATPase activity;binding;catalytic activity;cation binding;hydrolase activity;hydrolase activity, acting on acid anhydrides;hydrolase activity, acting on acid anhydrides, in phosphorus-containing anhydrides;ion binding;ligase activity;ligase activity, forming carbon-nitrogen bonds;metal ion binding;nucleoside-triphosphatase activity;pyrophosphatase activity;small co…	cell part;cytoplasm;intracellular non-membrane-bounded organelle;intracellular organelle;intracellular organelle part;intracellular part;membrane;non-membrane-bounded organelle;nuclear part;nucleolus;organelle;organelle part		zf-C3HC4	11	11	11	3	3	3	591.4	0	31.494	1149600000	20	78748000	45488000	356130000	175350000	221270000	272600000	4195600	287400	166020	1299700	639970	807550	994870	6	1.01585	1	0.363874	1.35713	A0A0A0MTR7;A0A0A0MTC1;Q63HN8;Q63HN8-4;Q63HN8-6;Q63HN8-5	A0A0A0MTR7;A0A0A0MTC1;Q63HN8;Q63HN8-4	E3 ubiquitin-protein ligase RNF213	RNF213
28.533	28.7423	28.2283	28.4809	28.5052	28.6927			establishment of localization;transport	binding;double-stranded RNA binding;nucleic acid binding;RNA binding	cell part;cytoplasmic part;cytoskeletal part;endoplasmic reticulum;intracellular membrane-bounded organelle;intracellular non-membrane-bounded organelle;intracellular organelle;intracellular organelle part;intracellular part;macromolecular complex;membrane;membrane-bounded organelle;microtubule;non-membrane-bounded organelle;nuclear part;nucleolus;organelle;organelle part;protein complex		dsrm	11	9	9	33.8	30.9	30.9	34.861	0	24.823	1846700000	32	261850000	59533000	494110000	261130000	427320000	342740000	87937000	12469000	2834900	23529000	12435000	20348000	16321000	21	0.13139	1	-0.0584367	-0.221717	E5RJN7;A0A0A0MTC4;A0A0A0MTD1;F8VPI7;E7EPX0;A0A0A0MTC6;E7EVJ4;E9PH62;A0A0A0MTC5;Q9NUL3-4;Q9NUL3-6;Q9NUL3-8;Q9NUL3-3;Q9NUL3-7;Q9NUL3-2;Q9NUL3;G5EA18;E7EVI1;E5RJ67;H0YBY0;E5RFK1	E5RJN7;A0A0A0MTC4;A0A0A0MTD1;F8VPI7;E7EPX0;A0A0A0MTC6;E7EVJ4;E9PH62;A0A0A0MTC5;Q9NUL3-4;Q9NUL3-6;Q9NUL3-8;Q9NUL3-3;Q9NUL3-7;Q9NUL3-2;Q9NUL3;G5EA18;E7EVI1	Double-stranded RNA-binding protein Staufen homolog 2	STAU2
29.1694	NaN	NaN	NaN	NaN	NaN			biological adhesion;biological regulation;cell adhesion;cell-cell adhesion;cellular macromolecule metabolic process;cellular metabolic process;cellular process;cellular protein metabolic process;macromolecule metabolic process;macromolecule modification;metabolic process;primary metabolic process;protein metabolic process;protein modification by small protein conjugation;protein modification by s…	acid-amino acid ligase activity;binding;catalytic activity;cation binding;ion binding;ligase activity;ligase activity, forming carbon-nitrogen bonds;metal ion binding;small conjugating protein ligase activity;transition metal ion binding;ubiquitin-protein ligase activity;zinc ion binding	adherens junction;anchoring junction;apical plasma membrane;cell junction;cell part;cell-cell adherens junction;cell-cell junction;cell-substrate adherens junction;cell-substrate junction;cytoplasm;focal adhesion;intracellular membrane-bounded organelle;intracellular organelle;intracellular part;macromolecular complex;membrane part;membrane-bounded organelle;nucleus;organelle;plasma membrane part…	Adherens junction	CH;LIM;PDZ	2	2	2	1.9	1.9	1.9	121.33	0.00045568	2.7727	557410000	3	0	67798000	0	428500000	0	61105000	9779000	0	1189400	0	7517600	0	1072000	15	0	0.98267	NaN	0	H0Y424;A0A0A0MTE2;E9PMT2;F8WD26;J3KP06;E9PLU6;E9PK58;E9PJ10;E9PMP7;E9PMS6;Q8WWI1-3;Q8WWI1-5;Q8WWI1-4;Q8WWI1-2;Q8WWI1	H0Y424;A0A0A0MTE2;E9PMT2;F8WD26;J3KP06;E9PLU6;E9PK58;E9PJ10;E9PMP7;E9PMS6;Q8WWI1-3;Q8WWI1-5;Q8WWI1-4;Q8WWI1-2;Q8WWI1	LIM domain only protein 7	LMO7
NaN	25.3545	NaN	NaN	NaN	NaN			amine metabolic process;amino acid activation;carboxylic acid metabolic process;cellular amine metabolic process;cellular amino acid metabolic process;cellular ketone metabolic process;cellular macromolecule metabolic process;cellular metabolic process;cellular nitrogen compound metabolic process;cellular process;gene expression;macromolecule metabolic process;metabolic process;ncRNA metabolic pr…	adenyl nucleotide binding;adenyl ribonucleotide binding;aminoacyl-tRNA editing activity;aminoacyl-tRNA ligase activity;ATP binding;binding;carboxylic ester hydrolase activity;catalytic activity;hydrolase activity;hydrolase activity, acting on ester bonds;ligase activity;ligase activity, forming aminoacyl-tRNA and related compounds;ligase activity, forming carbon-oxygen bonds;nucleotide binding;pu…	cell part;cytoplasmic part;intracellular membrane-bounded organelle;intracellular organelle;intracellular part;membrane-bounded organelle;mitochondrion;organelle	Aminoacyl-tRNA biosynthesis;Valine, leucine and isoleucine biosynthesis	Anticodon_1;tRNA-synt_1	2	2	2	2.4	2.4	2.4	118.37	0.00045486	2.7153	111350000	3	24799000	13069000	0	37229000	36249000	0	2141300	476910	251330	0	715940	697090	0	13	0	0.982393	NaN	0	B7ZL25;A0A140TA45;A0A140TA40;A0A0A0MTG1;B4E0K6;A0A140T8Y0;A0A0G2JIA5;A0A140TA36;A0A140TA35;A0A0G2JL52;Q5ST30-3;Q5ST30;Q5ST30-4	B7ZL25;A0A140TA45;A0A140TA40;A0A0A0MTG1;B4E0K6;A0A140T8Y0;A0A0G2JIA5;A0A140TA36;A0A140TA35;A0A0G2JL52;Q5ST30-3;Q5ST30;Q5ST30-4	Valine--tRNA ligase, mitochondrial	VARS2
NaN	NaN	NaN	26.8509	NaN	NaN			adult behavior;anatomical structure development;behavior;behavioral interaction between organisms;biological adhesion;biological regulation;brainstem development;cell adhesion;cell differentiation;cell junction organization;cell-cell adhesion;cell-cell junction organization;cellular chemical homeostasis;cellular component assembly;cellular component assembly at cellular level;cellular component o…	anion binding;binding;carboxylic ester hydrolase activity;catalytic activity;cell adhesion molecule binding;chloride ion binding;hydrolase activity;hydrolase activity, acting on ester bonds;identical protein binding;ion binding;neurexin family protein binding;protein binding;protein dimerization activity;protein homodimerization activity;receptor activity;scaffold protein binding	cell junction;cell part;cell projection;cell surface;cytoskeletal part;dendrite;excitatory synapse;integral to membrane;integral to plasma membrane;intracellular organelle part;intracellular part;intrinsic to membrane;intrinsic to plasma membrane;membrane;membrane part;neuron projection;organelle part;plasma membrane;plasma membrane part;postsynaptic density;postsynaptic membrane;synapse;synapse …	Cell adhesion molecules (CAMs)	COesterase	3	3	3	5.4	5.4	5.4	91.894	0.0015594	2.3691	301320000	3	86077000	13637000	70720000	88771000	42111000	0	11589000	3310600	524510	2720000	3414300	1619700	0	13	0	0.982115	NaN	0	A0A0A0MTH0;Q8NFZ3-2;Q8NFZ3;Q8N0W4;Q8N0W4-2;A6NMU8;I3L498;A0A087WW27;E7EVK0;Q9NZ94-3;Q9NZ94-2;Q8NFZ4;Q9NZ94	A0A0A0MTH0;Q8NFZ3-2;Q8NFZ3;Q8N0W4;Q8N0W4-2;A6NMU8	Neuroligin-4, Y-linked;Neuroligin-4, X-linked	NLGN4X;NLGN4Y
29.2653	29.5255	29.3132	29.3199	29.2277	29.5541			aging;ameboidal cell migration;anatomical structure development;anatomical structure formation involved in morphogenesis;anatomical structure morphogenesis;axon ensheathment;biological adhesion;biological regulation;branching involved in ureteric bud morphogenesis;branching morphogenesis of a tube;cell adhesion;cell aging;cell cycle arrest;cell cycle process;cell junction assembly;cell junction o…	adenyl nucleotide binding;adenyl ribonucleotide binding;ATP binding;binding;catalytic activity;enzyme binding;kinase activity;kinase binding;molecular transducer activity;nucleotide binding;phosphotransferase activity, alcohol group as acceptor;protein binding;protein kinase activity;protein kinase binding;protein serine/threonine kinase activity;purine nucleotide binding;purine ribonucleoside tr…	actin filament bundle;actomyosin;adherens junction;anchoring junction;axon part;cell body;cell junction;cell part;cell projection;cell projection part;cell-cell junction;cell-substrate adherens junction;cell-substrate junction;contractile fiber part;costamere;cytoplasm;cytoplasmic part;cytoskeletal part;cytosol;dendritic shaft;focal adhesion;intracellular organelle part;intracellular part;lamelli…	Bacterial invasion of epithelial cells;Endometrial cancer;Focal adhesion;PPAR signaling pathway	Ank;Ank_2;Pkinase_Tyr	11	11	11	26.1	26.1	26.1	54.611	0	30.371	3165500000	40	790750000	110350000	685920000	525440000	559580000	493460000	131900000	32948000	4597800	28580000	21893000	23316000	20561000	4	0.0019349	0.99995	0.000745773	0.00330248	A0A0A0MTH3;Q13418;Q13418-3;Q13418-2	A0A0A0MTH3;Q13418;Q13418-3;Q13418-2	Integrin-linked protein kinase	ILK
29.9704	29.5888	29.5789	30.0373	29.6191	29.876			biological regulation;negative regulation of binding;negative regulation of biological process;negative regulation of biosynthetic process;negative regulation of cellular biosynthetic process;negative regulation of cellular macromolecule biosynthetic process;negative regulation of cellular metabolic process;negative regulation of cellular process;negative regulation of chromatin binding;negative …	adenyl nucleotide binding;adenyl ribonucleotide binding;ATP binding;binding;catalytic activity;DNA binding;helicase activity;hydrolase activity;hydrolase activity, acting on acid anhydrides;hydrolase activity, acting on acid anhydrides, in phosphorus-containing anhydrides;nucleic acid binding;nucleic acid binding transcription factor activity;nucleoside-triphosphatase activity;nucleotide binding;…	cell part;intracellular membrane-bounded organelle;intracellular organelle;intracellular part;membrane-bounded organelle;nucleus;organelle		DUF3535;Helicase_C;SNF2_N	15	15	15	10.8	10.8	10.8	206.93	0	29.78	4392300000	33	796160000	129740000	823240000	330400000	1500400000	812270000	51674000	9366600	1526300	9685200	3887100	17652000	9556100	3	0.301395	1	-0.131465	-0.474083	A0A0A0MTH9;O14981;O14981-2	A0A0A0MTH9;O14981	TATA-binding protein-associated factor 172	BTAF1
NaN	26.4248	26.2715	NaN	NaN	26.3327			actin cytoskeleton organization;actin filament-based process;activation of immune response;anatomical structure development;antigen receptor-mediated signaling pathway;B cell homeostasis;B-1 B cell homeostasis;biological regulation;blood coagulation;brown fat cell differentiation;cell differentiation;cell surface receptor linked signaling pathway;cellular component organization;cellular component…	binding;binding, bridging;JAK pathway signal transduction adaptor activity;molecular transducer activity;protein binding;protein binding, bridging;SH3/SH2 adaptor activity;signal transducer activity;signaling adaptor activity	actin filament;actin filament bundle;actomyosin;cell part;cell projection;cytoplasm;cytoplasmic part;cytoskeletal part;cytosol;intracellular organelle part;intracellular part;macromolecular complex;membrane;organelle part;plasma membrane;protein complex;ruffle;stress fiber	Insulin signaling pathway;Neurotrophin signaling pathway	PH;Phe_ZIP;SH2	5	5	5	8.7	8.7	8.7	72.286	0	8.5874	312000000	8	51743000	0	80843000	23817000	78256000	77342000	11143000	1848000	0	2887200	850610	2794900	2762200	3	0	0.981838	0.0155001	0	A0A0A0MTI2;O14492;C9JK89	A0A0A0MTI2;O14492	SH2B adapter protein 2	SH2B2
27.5322	27.7979	28.1005	28.7573	27.6989	28.0029			acyl-CoA biosynthetic process;acyl-CoA metabolic process;acylglycerol biosynthetic process;acylglycerol metabolic process;biosynthetic process;carboxylic acid biosynthetic process;carboxylic acid metabolic process;cellular biosynthetic process;cellular ketone metabolic process;cellular lipid metabolic process;cellular metabolic process;cellular process;coenzyme biosynthetic process;coenzyme metab…	catalytic activity;fatty acid elongase activity;fatty acid synthase activity;transferase activity;transferase activity, transferring acyl groups;transferase activity, transferring acyl groups other than amino-acyl groups	cell body;cell part;cell projection;cytoplasmic part;dendrite;endoplasmic reticulum;endoplasmic reticulum membrane;endoplasmic reticulum part;integral to membrane;intracellular membrane-bounded organelle;intracellular organelle;intracellular organelle part;intracellular part;intrinsic to membrane;membrane;membrane part;membrane-bounded organelle;neuron projection;neuronal cell body;organelle;orga…	Biosynthesis of unsaturated fatty acids	ELO	3	3	3	9.2	9.2	9.2	30.742	0	6.9237	1250000000	13	271500000	63436000	296130000	105850000	218750000	294330000	113640000	24682000	5766900	26921000	9622800	19887000	26758000	4	0.410346	1	-0.342821	-0.753657	A0A0A0MTI6;Q9NYP7;Q9NYP7-2;Q9NYP7-3	A0A0A0MTI6;Q9NYP7;Q9NYP7-2	Elongation of very long chain fatty acids protein;Elongation of very long chain fatty acids protein 5	ELOVL5
NaN	NaN	NaN	NaN	26.3383	25.6122			biological regulation;catabolic process;cellular macromolecule metabolic process;cellular metabolic process;cellular process;cellular protein metabolic process;cellular response to stimulus;dephosphorylation;lipid catabolic process;lipid metabolic process;macromolecule metabolic process;macromolecule modification;metabolic process;phosphate-containing compound metabolic process;phosphorus metabol…	anion binding;binding;carboxylic ester hydrolase activity;catalytic activity;hydrolase activity;hydrolase activity, acting on ester bonds;ion binding;phosphate ion binding;serine hydrolase activity	cell part;cytoplasmic part;endoplasmic reticulum;integral to membrane;intracellular membrane-bounded organelle;intracellular organelle;intracellular part;intrinsic to membrane;membrane;membrane part;membrane-bounded organelle;organelle	Bile secretion	Abhydrolase_3	2	2	2	5.5	5.5	5.5	49.062	0.0085972	1.4749	215940000	2	41366000	21215000	50107000	19568000	24601000	59079000	10283000	1969800	1010300	2386000	931810	1171500	2813300	6	0	0.981561	NaN	0	A0A0R4J2G3;A0A0A0MTJ9;Q6PIU2-3;Q6PIU2;Q6PIU2-2;H7C046	A0A0R4J2G3;A0A0A0MTJ9;Q6PIU2-3;Q6PIU2;Q6PIU2-2;H7C046	Neutral cholesterol ester hydrolase 1	NCEH1
26.3632	26.4461	25.8671	26.4065	26.3798	NaN			anaphase-promoting complex-dependent proteasomal ubiquitin-dependent protein catabolic process;biological regulation;catabolic process;cell communication;cell cycle;cell cycle process;cell proliferation;cellular catabolic process;cellular macromolecule catabolic process;cellular macromolecule metabolic process;cellular metabolic process;cellular process;cellular protein metabolic process;cellular…	acid-amino acid ligase activity;binding;catalytic activity;identical protein binding;ligase activity;ligase activity, forming carbon-nitrogen bonds;protein binding;small conjugating protein ligase activity;ubiquitin-protein ligase activity	aggresome;cell part;cullin-RING ubiquitin ligase complex;cytoplasm;cytoplasmic part;cytosol;inclusion body;intracellular membrane-bounded organelle;intracellular non-membrane-bounded organelle;intracellular organelle;intracellular organelle part;intracellular part;macromolecular complex;membrane-bounded organelle;non-membrane-bounded organelle;nuclear part;nucleolus;nucleoplasm;nucleus;organelle;…	Cell cycle;Pathways in cancer;Small cell lung cancer;Ubiquitin mediated proteolysis	F-box-like	2	2	2	8.7	8.7	8.7	48.885	0	3.6354	369320000	4	74770000	20560000	87963000	57268000	76256000	52503000	16787000	3398600	934540	3998300	2603100	3466200	2386500	5	0.280081	1	-0.1677	-0.502668	A0A0A0MTL5;Q13309;D6RAG5;Q13309-4;Q13309-2	A0A0A0MTL5;Q13309;D6RAG5;Q13309-4;Q13309-2	S-phase kinase-associated protein 2	SKP2
29.744	29.7753	29.957	29.6252	29.8717	29.709			biological regulation;catabolic process;cell cycle arrest;cell cycle process;cellular catabolic process;cellular macromolecule catabolic process;cellular macromolecule metabolic process;cellular metabolic process;cellular process;cellular protein metabolic process;cellular response to chemical stimulus;cellular response to hypoxia;cellular response to oxygen levels;cellular response to stimulus;c…	binding;enzyme binding;protein binding;ubiquitin protein ligase binding	cell part;Cul2-RING ubiquitin ligase complex;cullin-RING ubiquitin ligase complex;cytoplasmic part;cytoplasmic ubiquitin ligase complex;cytosol;intracellular non-membrane-bounded organelle;intracellular organelle;intracellular organelle part;intracellular part;macromolecular complex;non-membrane-bounded organelle;nuclear part;nucleolus;nucleoplasm;organelle;organelle part;protein complex;ubiquiti…	Pathways in cancer;Renal cell carcinoma;Ubiquitin mediated proteolysis	Cullin;Cullin_Nedd8	15	15	15	20.4	20.4	20.4	88.505	0	52.382	3943600000	47	708030000	273930000	806670000	794820000	728160000	632020000	91712000	16466000	6370500	18760000	18484000	16934000	14698000	5	0.386546	1	0.0901445	0.454786	A0A0A0MTN0;Q13617;Q13617-2;Q5T2B5;Q5T2B7	A0A0A0MTN0;Q13617;Q13617-2;Q5T2B5	Cullin-2	CUL2
26.9322	27.0419	27.3313	27.0353	27.1287	26.9322			actin cytoskeleton organization;actin filament organization;actin filament-based process;alcohol metabolic process;biological adhesion;biological regulation;biosynthetic process;carbohydrate metabolic process;cell adhesion;cellular biosynthetic process;cellular carbohydrate metabolic process;cellular component organization;cellular component organization at cellular level;cellular component organ…	binding;catalytic activity;hydrolase activity;protein binding;protein domain specific binding;SH2 domain binding	cell part;cell projection;cytoplasm;cytoplasmic part;cytoskeleton;cytosol;filopodium;Golgi apparatus;intracellular membrane-bounded organelle;intracellular non-membrane-bounded organelle;intracellular organelle;intracellular part;lamellipodium;membrane;membrane-bounded organelle;non-membrane-bounded organelle;organelle;plasma membrane	Inositol phosphate metabolism;Phosphatidylinositol signaling system	Exo_endo_phos;SAM_1;SH2	3	3	3	3.8	3.8	3.8	126.52	0	7.6704	659320000	8	109120000	22701000	138740000	99076000	131110000	158570000	10989000	1818700	378350	2312300	1651300	2185200	2642800	4	0.204171	1	0.06972	0.300717	A0A0A0MTP6;O15357;F5H588;O15357-2	A0A0A0MTP6;O15357	Phosphatidylinositol 3,4,5-trisphosphate 5-phosphatase 2	INPPL1
30.3836	30.6486	29.9289	30.3869	29.9537	29.8825					cell part;cytoplasmic part;integral to membrane;intracellular membrane-bounded organelle;intracellular organelle;intracellular organelle part;intracellular part;intrinsic to membrane;macromolecular complex;membrane part;membrane-bounded organelle;mitochondrial membrane part;mitochondrial part;mitochondrial proton-transporting ATP synthase complex;mitochondrion;organelle;organelle part;protein com…		Mit_proteolip	3	3	3	24.7	24.7	24.7	9.1078	0	3.6954	5770700000	18	1005000000	236900000	957500000	1011500000	1549700000	1010100000	1154100000	201010000	47380000	191500000	202290000	309940000	202020000	4	0.395757	1	0.246036	0.678333	A0A0A0MTQ5;G3V556;P56378;P56378-2	A0A0A0MTQ5;G3V556;P56378;P56378-2	6.8 kDa mitochondrial proteolipid	C14orf2;MP68
29.0663	29.264	29.2006	29.2405	29.417	29.4783			biological regulation;cation homeostasis;cation transport;cellular cation homeostasis;cellular chemical homeostasis;cellular homeostasis;cellular ion homeostasis;cellular iron ion homeostasis;cellular metal ion homeostasis;cellular process;chemical homeostasis;establishment of localization;homeostatic process;ion homeostasis;ion transport;iron ion homeostasis;iron ion transport;metabolic process;…	4 iron, 4 sulfur cluster binding;binding;cation binding;ion binding;iron-responsive element binding;iron-sulfur cluster binding;metal cluster binding;metal ion binding;mRNA binding;nucleic acid binding;RNA binding;translation regulator activity;translation repressor activity	cell part;cytoplasm;intracellular part		Aconitase;Aconitase_C	14	14	14	21.8	21.8	21.8	105.06	0	47.979	3003400000	40	506980000	169220000	776710000	288370000	570500000	691590000	69846000	11790000	3935400	18063000	6706300	13267000	16083000	8	1.02805	1	-0.201637	-1.04968	A0A0A6YY96;P48200;H0YNL8;P48200-2;H0YN46;H0YLE0;H0YMA8;H0YL48	A0A0A6YY96;P48200	Iron-responsive element-binding protein 2	IREB2
28.5407	29.0463	28.4613	28.8566	28.7228	29.1366			activation of immune response;activation of innate immune response;apoptosis;biological regulation;cell death;cellular process;cellular response to biotic stimulus;cellular response to lipopolysaccharide;cellular response to molecule of bacterial origin;cellular response to stimulus;death;defense response;establishment of localization;establishment of protein localization;I-kappaB kinase/NF-kappa…	binding;lipid binding;molecular transducer activity;phospholipid binding;signal transducer activity	cell part;COPI vesicle coat;COPII vesicle coat;cytoplasmic part;cytoplasmic vesicle part;early endosome;early endosome membrane;endoplasmic reticulum;endoplasmic reticulum membrane;endoplasmic reticulum part;endoplasmic reticulum-Golgi intermediate compartment;endoplasmic reticulum-Golgi intermediate compartment membrane;endosomal part;endosome;endosome membrane;extracellular membrane-bounded org…	Toll-like receptor signaling pathway	EMP24_GP25L;TIR_2	5	5	5	25.5	25.5	25.5	21.233	0	18.996	2145100000	22	360310000	103820000	566370000	284400000	470720000	359520000	195010000	32755000	9438400	51488000	25855000	42793000	32683000	5	0.432991	1	-0.222595	-0.695478	A0A0A6YYA0;Q86XR7-2;Q9Y3B3-2;Q9Y3B3;G3V2Y2	A0A0A6YYA0;Q86XR7-2;Q9Y3B3-2;Q9Y3B3	Transmembrane emp24 domain-containing protein 7	TMED7-TICAM2;TMED7
26.8115	26.963	26.8138	27.4701	26.5705	26.8679			activation of NF-kappaB-inducing kinase activity;activation of protein kinase activity;biological regulation;cellular macromolecule metabolic process;cellular metabolic process;cellular process;cellular protein metabolic process;macromolecule metabolic process;macromolecule modification;metabolic process;positive regulation of catalytic activity;positive regulation of kinase activity;positive reg…	acid-amino acid ligase activity;binding;catalytic activity;cation binding;ion binding;ligase activity;ligase activity, forming carbon-nitrogen bonds;metal ion binding;nucleic acid binding;small conjugating protein ligase activity;ubiquitin-protein ligase activity	cell part;intracellular membrane-bounded organelle;intracellular organelle;intracellular part;membrane-bounded organelle;nucleus;organelle		zf-C2H2	4	4	4	7	7	7	59.57	0.00068074	2.6709	601530000	6	148950000	14722000	130150000	103410000	103940000	100360000	25064000	6206100	613420	5423000	4308900	4330700	4181600	4	0.147363	1	-0.106681	-0.288846	A0A0A6YYC7;Q96JP5-2;Q96JP5;H3BTR0	A0A0A6YYC7;Q96JP5-2;Q96JP5;H3BTR0	E3 ubiquitin-protein ligase ZFP91	ZFP91-CNTF;ZFP91
26.4987	NaN	NaN	NaN	26.333	NaN			cell cycle;cellular component organization;cellular component organization at cellular level;cellular component organization or biogenesis;cellular component organization or biogenesis at cellular level;cellular macromolecule metabolic process;cellular metabolic process;cellular nitrogen compound metabolic process;cellular process;chromosome condensation;chromosome organization;DNA conformation c…		cell part;chromosome;intracellular non-membrane-bounded organelle;intracellular organelle;intracellular organelle part;intracellular part;membrane;non-membrane-bounded organelle;nuclear part;nucleoplasm;organelle;organelle part		DUF1032	3	3	3	8.3	8.3	8.3	66.257	0	10.185	266410000	4	76374000	20225000	55318000	69086000	14418000	30990000	10247000	2937500	777900	2127600	2657100	554550	1191900	9	0	0.981284	0.165789	0	A0A0A6YYG7;Q6IBW4-2;Q6IBW4;Q6IBW4-4;E5RJN3;Q6IBW4-5;E5RJL4;F8WAR3;H0YC55	A0A0A6YYG7;Q6IBW4-2;Q6IBW4;Q6IBW4-4;E5RJN3;Q6IBW4-5	Condensin-2 complex subunit H2	NCAPH2
30.1569	29.8798	30.0556	30.1768	30.3052	29.9436				G-protein coupled receptor activity;molecular transducer activity;receptor activity;signal transducer activity;signaling receptor activity;transmembrane signaling receptor activity	cell part;integral to membrane;intracellular membrane-bounded organelle;intracellular non-membrane-bounded organelle;intracellular organelle;intracellular organelle part;intracellular part;intrinsic to membrane;membrane part;membrane-bounded organelle;non-membrane-bounded organelle;nuclear part;nucleolus;nucleus;organelle;organelle part		7tm_1;Brix	11	11	11	31.9	31.9	31.9	58.199	0	34.836	5148600000	38	944820000	265420000	1170000000	758560000	992770000	1017100000	245170000	44991000	12639000	55715000	36122000	47275000	48431000	9	0.345608	1	-0.111101	-0.476367	A0A0A6YYI3;A0A0B4J1V8;Q9NQ55-2;Q9NQ55;Q9NQ55-3;A8MV53;C9J3W3;C9JHF7;H7C446	A0A0A6YYI3;A0A0B4J1V8;Q9NQ55-2;Q9NQ55;Q9NQ55-3;A8MV53;C9J3W3	Suppressor of SWI4 1 homolog	PPAN-P2RY11;PPAN
27.9821	28.1848	28.1048	28.389	28.1814	28.3649			actin cytoskeleton organization;actin filament organization;actin filament polymerization;actin filament-based process;actin polymerization or depolymerization;cellular component assembly;cellular component assembly at cellular level;cellular component organization;cellular component organization at cellular level;cellular component organization or biogenesis;cellular component organization or bi…	actin binding;binding;cytoskeletal protein binding;protein binding	cell part;cytoplasmic membrane-bounded vesicle;cytoplasmic part;cytoplasmic vesicle;cytosol;Golgi apparatus;Golgi apparatus part;Golgi membrane;integral to membrane;intracellular membrane-bounded organelle;intracellular organelle;intracellular organelle part;intracellular part;intrinsic to membrane;membrane;membrane part;membrane-bounded organelle;membrane-bounded vesicle;organelle;organelle memb…		DUF1900;WD40	8	8	8	12.7	12.7	12.7	114.16	0	17.491	1444400000	17	257410000	51786000	376430000	225720000	229650000	303450000	36111000	6435100	1294700	9410600	5643100	5741300	7586300	14	1.17933	1	-0.221187	-1.17541	A0A0A6YYL4;P57737-3;P57737-2;P57737-4;P57737;I3L0X9;I3L3T0;I3L442;E7EP81;I3L167;Q9Y3D7;I3L351;I3L1U7;I3L212	A0A0A6YYL4;P57737-3;P57737-2;P57737-4;P57737	Coronin;Coronin-7	CORO7-PAM16;CORO7
NaN	27.2122	NaN	27.1439	NaN	NaN			biological regulation;biosynthetic process;cell cycle;cell cycle checkpoint;cell cycle phase;cell cycle process;cell division;cellular biosynthetic process;cellular component assembly;cellular component assembly at cellular level;cellular component organization;cellular component organization at cellular level;cellular component organization or biogenesis;cellular component organization or biogen…	acid-amino acid ligase activity;binding;caspase inhibitor activity;caspase regulator activity;catalytic activity;cation binding;chaperone binding;cobalt ion binding;cofactor binding;cysteine-type endopeptidase inhibitor activity;cytoskeletal protein binding;endopeptidase inhibitor activity;endopeptidase regulator activity;enzyme binding;enzyme inhibitor activity;enzyme regulator activity;GTPase b…	cell part;centriole;chromosomal part;chromosome;chromosome passenger complex;chromosome, centromeric region;condensed chromosome kinetochore;cytoplasm;cytoplasmic microtubule;cytoplasmic part;cytoskeletal part;cytosol;interphase microtubule organizing center;intracellular membrane-bounded organelle;intracellular non-membrane-bounded organelle;intracellular organelle;intracellular organelle part;i…	Colorectal cancer;Pathways in cancer	BIR	3	3	3	26.8	26.8	26.8	16.389	0	3.8178	329200000	7	115630000	1593700	32170000	52192000	119290000	8323500	41150000	14454000	199210	4021200	6524100	14911000	1040400	10	0	0.981007	0.0682106	0	A0A0B4J1S3;H3BLT4;O15392-5;O15392-4;O15392;O15392-2;K7EMW2;O15392-7;O15392-6;O15392-3	A0A0B4J1S3;H3BLT4;O15392-5;O15392-4;O15392;O15392-2;K7EMW2	Baculoviral IAP repeat-containing protein 5	BIRC5
27.2159	27.6491	27.7111	26.794	26.8869	27.3167			androgen receptor signaling pathway;biological regulation;biosynthetic process;cellular biosynthetic process;cellular component assembly;cellular component organization;cellular component organization or biogenesis;cellular macromolecule metabolic process;cellular metabolic process;cellular nitrogen compound metabolic process;cellular process;cellular response to stimulus;developmental process;ge…	acetyltransferase activity;binding;catalytic activity;histone acetyltransferase activity;hormone receptor binding;ligand-dependent nuclear receptor transcription coactivator activity;lysine N-acetyltransferase activity;N-acetyltransferase activity;N-acyltransferase activity;nuclear hormone receptor binding;protein binding;protein binding transcription factor activity;receptor activity;receptor bi…	cell part;intracellular membrane-bounded organelle;intracellular organelle;intracellular organelle part;intracellular part;macromolecular complex;mediator complex;membrane-bounded organelle;nuclear part;nucleoplasm;nucleoplasm part;nucleus;organelle;organelle part;protein complex		Med24_N	8	8	8	10.4	10.4	10.4	113.01	0	15.277	775220000	17	103700000	33161000	212880000	74219000	188360000	162900000	14908000	1994300	637710	4093800	1427300	3622300	3132600	8	1.10431	1	0.526123	1.62369	A0A0B4J1W0;O75448-2;O75448;F5H5K2;F5GY88;B4DDR8;E9PFL1;B9TX62	A0A0B4J1W0;O75448-2;O75448;F5H5K2;F5GY88;B4DDR8	Mediator of RNA polymerase II transcription subunit 24	MED24
32.9559	32.5914	32.8406	32.8019	32.7451	32.7042			biological regulation;biosynthetic process;cellular biosynthetic process;cellular macromolecule biosynthetic process;cellular macromolecule metabolic process;cellular metabolic process;cellular nitrogen compound metabolic process;cellular process;establishment of localization;establishment of localization in cell;establishment of RNA localization;gene expression;intracellular transport;macromolec…	binding;cation binding;ion binding;metal ion binding;nucleic acid binding;nucleotide binding;transition metal ion binding;zinc ion binding	cell part;cytoplasm;extracellular membrane-bounded organelle;extracellular organelle;extracellular region part;extracellular vesicular exosome;intracellular membrane-bounded organelle;intracellular organelle;intracellular organelle part;intracellular part;membrane-bounded organelle;membrane-bounded vesicle;nuclear part;nucleoplasm;nucleus;organelle;organelle part;vesicle	Spliceosome	RRM_1;zf-CCHC	17	17	17	74.5	74.5	74.5	15.763	0	92.845	32395000000	104	4913400000	2183100000	6184100000	5684200000	5036300000	8394400000	4049400000	614170000	272890000	773010000	710530000	629530000	1049300000	7	0.15308	1	0.0455767	0.215784	A0A0B4J1Z1;C9JAB2;Q16629-3;Q16629-2;Q16629-4;Q16629;F8WEA1	A0A0B4J1Z1;C9JAB2;Q16629-3;Q16629-2;Q16629-4;Q16629	Serine/arginine-rich splicing factor 7	SRSF7
29.2209	29.3574	29.0606	28.9048	29.045	29.2434								7	7	7	43.9	43.9	43.9	14.234	0	17.061	2710400000	17	349770000	138460000	677080000	317620000	689710000	537770000	451740000	58296000	23077000	112850000	52937000	114950000	89628000	3	0.497456	1	0.148564	0.644887	A0A0B4J220;E9PLD3;E9PRG8	A0A0B4J220;E9PLD3;E9PRG8	Uncharacterized protein C11orf98	C11orf98
NaN	26.1146	27.0528	NaN	NaN	25.9875			anatomical structure development;apoptosis;biological regulation;blastocyst development;carbohydrate metabolic process;cell death;cellular carbohydrate metabolic process;cellular macromolecule metabolic process;cellular metabolic process;cellular process;cellular protein metabolic process;death;developmental process;glycosylation;macromolecule glycosylation;macromolecule metabolic process;macromo…	catalytic activity;dolichyl-diphosphooligosaccharide-protein glycotransferase activity;oligosaccharyl transferase activity;transferase activity;transferase activity, transferring glycosyl groups;transferase activity, transferring hexosyl groups	cell part;cytoplasmic part;endoplasmic reticulum membrane;endoplasmic reticulum part;extracellular membrane-bounded organelle;extracellular organelle;extracellular region part;extracellular vesicular exosome;integral to membrane;intracellular organelle part;intracellular part;intrinsic to membrane;macromolecular complex;membrane;membrane part;membrane-bounded organelle;membrane-bounded vesicle;ol…	N-Glycan biosynthesis;Protein processing in endoplasmic reticulum;Various types of N-glycan biosynthesis	DAD	2	2	2	36.9	36.9	36.9	7.2883	0	30.411	299340000	5	0	4607600	65613000	38430000	84467000	106230000	149670000	0	2303800	32807000	19215000	42234000	53113000	4	0	0.98073	0.596225	0	F5H895;A0A0B4J239;F5GXX5;P61803	F5H895;A0A0B4J239;F5GXX5;P61803	Dolichyl-diphosphooligosaccharide--protein glycosyltransferase subunit DAD1	DAD1
27.4799	NaN	27.9806	27.5213	NaN	27.5303			cellular process;ER to Golgi vesicle-mediated transport;establishment of localization;establishment of localization in cell;Golgi vesicle transport;intracellular transport;transport;vesicle-mediated transport		cell part;cytoplasm;cytoplasmic part;endoplasmic reticulum;Golgi apparatus;intracellular;intracellular membrane-bounded organelle;intracellular organelle;intracellular part;membrane-bounded organelle;organelle;perinuclear region of cytoplasm		Sedlin_N	3	3	3	25.3	25.3	25.3	16.676	0	11.986	780230000	11	143190000	34436000	156170000	123290000	33862000	289290000	78023000	14319000	3443600	15617000	12329000	3386200	28929000	7	0.300953	1	0.204414	0.58335	A0A0B4J294;H3BP13;Q9UL33-2;Q9UL33;H3BPN3;H3BUK6;A0A0B4J286	A0A0B4J294;H3BP13;Q9UL33-2;Q9UL33;H3BPN3;H3BUK6;A0A0B4J286	Trafficking protein particle complex subunit 2-like protein	TRAPPC2L
27.2289	27.6444	27.6235	28.2209	26.7108	27.2362			alcohol metabolic process;biological regulation;carbohydrate metabolic process;carbohydrate phosphorylation;cellular carbohydrate metabolic process;cellular metabolic process;cellular process;cellular response to biotic stimulus;cellular response to chemical stimulus;cellular response to cytokine stimulus;cellular response to interleukin-13;cellular response to interleukin-4;cellular response to …	adenyl nucleotide binding;adenyl ribonucleotide binding;ATP binding;binding;catalytic activity;kinase activity;nucleotide binding;phosphotransferase activity, alcohol group as acceptor;purine nucleotide binding;purine ribonucleoside triphosphate binding;purine ribonucleotide binding;ribonucleotide binding;sedoheptulokinase activity;transferase activity;transferase activity, transferring phosphoru…	cell part;cytoplasm;intracellular part	Carbon fixation in photosynthetic organisms	FGGY_N	4	4	4	17.8	17.8	17.8	51.504	0	21.291	928230000	13	187230000	15484000	207050000	154230000	142890000	221340000	44202000	8915800	737330	9859700	7344400	6804500	10540000	2	0.083891	1	0.109646	0.194835	A0A0B4J2A0;Q9UHJ6	A0A0B4J2A0;Q9UHJ6	Sedoheptulokinase	TRPV1;SHPK
32.7241	32.5509	32.6784	32.5669	33.1009	32.7825			biological regulation;calcium ion homeostasis;calcium ion transport;cation homeostasis;cation transport;cellular calcium ion homeostasis;cellular cation homeostasis;cellular chemical homeostasis;cellular divalent inorganic cation homeostasis;cellular homeostasis;cellular ion homeostasis;cellular metal ion homeostasis;cellular process;chemical homeostasis;divalent inorganic cation homeostasis;diva…	binding;calcium ion binding;cation binding;ion binding;metal ion binding	cell part;cytoplasm;cytoplasmic part;endosome;extracellular membrane-bounded organelle;extracellular organelle;extracellular region part;extracellular space;extracellular vesicular exosome;intracellular membrane-bounded organelle;intracellular organelle;intracellular part;late endosome;membrane-bounded organelle;membrane-bounded vesicle;multivesicular body;nucleus;organelle;vesicle		TCTP	7	7	7	37.8	37.8	37.8	21.525	0	55.325	31772000000	61	6056700000	1979200000	7503900000	4754400000	5971300000	5507000000	4538900000	865250000	282740000	1072000000	679200000	853040000	786710000	8	0.433701	1	-0.165634	-0.628548	Q5W0H4;A0A0B4J2C3;P13693;J3KPG2;E9PJF7;P13693-2;H0YCX0;Q56UQ5	Q5W0H4;A0A0B4J2C3;P13693;J3KPG2;E9PJF7;P13693-2	Translationally-controlled tumor protein	TPT1
30.6189	30.6988	30.5624	31.0001	30.7531	30.5683			cellular component assembly;cellular component assembly at cellular level;cellular component organization;cellular component organization at cellular level;cellular component organization or biogenesis;cellular component organization or biogenesis at cellular level;cellular macromolecular complex assembly;cellular macromolecular complex subunit organization;cellular macromolecule metabolic proces…	binding;nucleic acid binding;RNA binding;snoRNA binding	cell part;cytoplasm;intracellular non-membrane-bounded organelle;intracellular organelle;intracellular organelle part;intracellular part;macromolecular complex;non-membrane-bounded organelle;nuclear part;nucleolar part;nucleolus;organelle;organelle part;preribosome;protein complex;Pwp2p-containing subcomplex of 90S preribosome;ribonucleoprotein complex;small-subunit processome	Ribosome biogenesis in eukaryotes	Utp12;WD40	25	25	20	29.5	29.5	25.8	102.45	0	82.661	7908300000	66	1461800000	382820000	1774200000	1147500000	1572700000	1569300000	202780000	37482000	9815900	45492000	29422000	40326000	40238000	4	0.48819	1	-0.147121	-0.636303	A0A0B4J2E5;Q15269;A0A0J9YX21;C9J544	A0A0B4J2E5;Q15269	Periodic tryptophan protein 2 homolog	PWP2
28.4471	27.9131	28.2799	28.1547	NaN	27.933			biological regulation;biosynthetic process;cellular biosynthetic process;cellular macromolecule biosynthetic process;cellular macromolecule metabolic process;cellular metabolic process;cellular nitrogen compound metabolic process;cellular process;cellular response to stimulus;cellular response to stress;developmental process;DNA metabolic process;DNA repair;gene expression;macromolecule biosynthe…	binding;catalytic activity;DNA binding;DNA-directed RNA polymerase activity;LRR domain binding;nucleic acid binding;nucleotidyltransferase activity;protein binding;protein domain specific binding;RNA polymerase activity;transferase activity;transferase activity, transferring phosphorus-containing groups	cell part;DNA-directed RNA polymerase complex;DNA-directed RNA polymerase II, core complex;intracellular membrane-bounded organelle;intracellular organelle;intracellular organelle part;intracellular part;macromolecular complex;membrane-bounded organelle;nuclear DNA-directed RNA polymerase complex;nuclear part;nucleoplasm;nucleoplasm part;nucleus;organelle;organelle part;protein complex;RNA polyme…	Huntington's disease;Purine metabolism;Pyrimidine metabolism;RNA polymerase		5	5	5	53	53	53	13.074	0	23.985	1315200000	20	233380000	36928000	330160000	157250000	227620000	329880000	187890000	33340000	5275500	47166000	22464000	32517000	47126000	14	0.304101	1	0.169564	0.530365	A0A0B4J2F8;F6S314;E2QRJ6;P52435;A6NFM0;Q9H1A7;Q9GZM3;D6RAG0;E7EP90;A0A0B4J1Z8;F8WF84;E7EWC6;H0Y980;Q9GZM3-2	A0A0B4J2F8;F6S314;E2QRJ6;P52435;A6NFM0;Q9H1A7;Q9GZM3	DNA-directed RNA polymerase II subunit RPB11-a;DNA-directed RNA polymerase II subunit RPB11-b2;DNA-directed RNA polymerase II subunit RPB11-b1	POLR2J3;POLR2J;POLR2J2
27.223	27.5233	27.0652	27.6225	27.3779	27.3585			cellular component assembly;cellular component assembly at cellular level;cellular component organization;cellular component organization at cellular level;cellular component organization or biogenesis;cellular component organization or biogenesis at cellular level;cellular macromolecular complex assembly;cellular macromolecular complex subunit organization;cellular membrane organization;cellular…	AP-2 adaptor complex binding;binding;protein binding;protein complex binding	cell part;coated pit;membrane;membrane part;plasma membrane		FCH;muHD	8	8	8	10	10	10	97.018	0	12.931	697470000	14	151690000	64749000	120380000	138120000	130690000	91834000	17437000	3792200	1618700	3009600	3453100	3267300	2295800	22	0.501765	1	-0.182488	-0.704704	A0A0C3SFZ9;O14526-2;O14526;M0QZI3;M0QY09;M0QXD1;M0R3E7;M0R3E5;M0QZI9;M0R1K4;M0QXW2;M0QZS1;O14526-3;M0QZF0;M0R2J7;M0R107;M0QYA9;M0QZE1;M0QXY1;M0QYT8;M0R0U5;M0QYN8	A0A0C3SFZ9;O14526-2;O14526;M0QZI3;M0QY09;M0QXD1;M0R3E7;M0R3E5;M0QZI9;M0R1K4;M0QXW2;M0QZS1;O14526-3;M0QZF0;M0R2J7;M0R107	F-BAR domain only protein 1	FCHO1
29.9958	30.1205	30.0444	30.1081	29.9295	29.9879			alcohol metabolic process;biosynthetic process;cellular metabolic process;cellular process;cholesterol biosynthetic process;cholesterol biosynthetic process via 24,25-dihydrolanosterol;cholesterol metabolic process;demethylation;lipid biosynthetic process;lipid metabolic process;metabolic process;one-carbon metabolic process;primary metabolic process;small molecule metabolic process;steroid biosy…	binding;catalytic activity;cation binding;demethylase activity;heme binding;ion binding;iron ion binding;metal ion binding;monooxygenase activity;oxidoreductase activity;oxidoreductase activity, acting on paired donors, with incorporation or reduction of molecular oxygen;oxidoreductase activity, acting on paired donors, with incorporation or reduction of molecular oxygen, NADH or NADPH as one don…	cell part;cytoplasmic part;endoplasmic reticulum;endoplasmic reticulum membrane;endoplasmic reticulum part;integral to membrane;intracellular membrane-bounded organelle;intracellular organelle;intracellular organelle part;intracellular part;intrinsic to membrane;membrane;membrane part;membrane-bounded organelle;organelle;organelle membrane;organelle part	Steroid biosynthesis	p450	17	17	17	49.9	49.9	49.9	57.278	0	68.432	5015200000	64	609190000	250820000	1194900000	758980000	1138100000	1063200000	192890000	23430000	9646900	45957000	29192000	43773000	40892000	5	0.284341	1	0.0450649	0.274947	A0A0C4DFL7;Q16850;Q16850-2;H7C0D0;C9IYR8	A0A0C4DFL7;Q16850;Q16850-2	Lanosterol 14-alpha demethylase	CYP51A1
26.7468	27.0495	27.1048	27.0186	26.7247	26.956			biological regulation;biosynthetic process;cellular biosynthetic process;cellular component organization;cellular component organization at cellular level;cellular component organization or biogenesis;cellular component organization or biogenesis at cellular level;cellular macromolecule biosynthetic process;cellular macromolecule metabolic process;cellular metabolic process;cellular nitrogen comp…	binding;catalytic activity;cation binding;dioxygenase activity;ion binding;metal ion binding;oxidoreductase activity;transition metal ion binding;zinc ion binding	adherens junction;anchoring junction;cell junction;cell part;cell-substrate adherens junction;cell-substrate junction;focal adhesion;intracellular membrane-bounded organelle;intracellular organelle;intracellular organelle part;intracellular part;membrane-bounded organelle;nuclear part;nucleoplasm;nucleus;organelle;organelle part		JmjC;JmjN	8	8	8	12.4	12.4	12.4	121.9	0	7.6122	577300000	11	68228000	38815000	160860000	47404000	112270000	149720000	12550000	1483200	843810	3497000	1030500	2440600	3254800	5	0.179034	1	0.0672309	0.276973	A0A0C4DFL8;F5GX28;O94953;K7EQ54;O94953-2	A0A0C4DFL8;F5GX28;O94953;K7EQ54	Lysine-specific demethylase 4B	KDM4B
29.4834	29.8186	29.9194	30.2429	29.2575	29.6456			amine catabolic process;amine metabolic process;aromatic amino acid family catabolic process;aromatic amino acid family metabolic process;aromatic compound catabolic process;carboxylic acid catabolic process;carboxylic acid metabolic process;catabolic process;cellular amine metabolic process;cellular amino acid catabolic process;cellular amino acid metabolic process;cellular aromatic compound met…	antioxidant activity;binding;catalytic activity;cis-trans isomerase activity;glutathione peroxidase activity;glutathione transferase activity;identical protein binding;isomerase activity;maleylacetoacetate isomerase activity;oxidoreductase activity;oxidoreductase activity, acting on peroxide as acceptor;peroxidase activity;protein binding;protein dimerization activity;protein homodimerization act…	cell part;cytoplasm;cytoplasmic part;cytosol;intracellular membrane-bounded organelle;intracellular organelle;intracellular part;membrane-bounded organelle;mitochondrion;organelle	Drug metabolism - cytochrome P450;Glutathione metabolism;Metabolism of xenobiotics by cytochrome P450;Styrene degradation;Tyrosine metabolism	GST_C;GST_N_2;GST_N_3	8	8	8	47.7	47.7	47.7	24.114	0	40.265	4317400000	40	727210000	164060000	937520000	604810000	857930000	1025900000	431740000	72721000	16406000	93752000	60481000	85793000	102590000	12	0.0267456	1	0.0251516	0.0605451	A0A0C4DFM0;G3V5T0;G3V4T6;O43708;G3V267;A0A0A0MR33;O43708-2;O43708-3;G3V5U6;G3V3B9;G3V5G8;H0YJN8	A0A0C4DFM0;G3V5T0;G3V4T6;O43708;G3V267;A0A0A0MR33;O43708-2;O43708-3	Maleylacetoacetate isomerase	GSTZ1
28.218	27.8421	27.7745	27.6485	27.9032	28.5048					cell part;integral to membrane;intrinsic to membrane;membrane part		EMP70	3	3	3	6.9	6.9	6.9	72.54	0	22.5	1265500000	13	153070000	50252000	419760000	234170000	183920000	224380000	57525000	6957800	2284200	19080000	10644000	8360000	10199000	4	0.0912183	1	-0.0739733	-0.190201	A0A0C4DFM1;Q92544;F8WCN2;F2Z2L1	A0A0C4DFM1;Q92544	Transmembrane 9 superfamily member 4	TM9SF4
25.5334	NaN	NaN	NaN	NaN	NaN			cellular component organization;cellular component organization at cellular level;cellular component organization or biogenesis;cellular component organization or biogenesis at cellular level;cellular membrane fusion;cellular membrane organization;cellular process;membrane fusion;membrane organization;mitochondrial fusion;mitochondrion organization;organelle fusion;organelle organization	binding;catalytic activity;GTP binding;GTPase activity;guanyl nucleotide binding;guanyl ribonucleotide binding;hydrolase activity;hydrolase activity, acting on acid anhydrides;hydrolase activity, acting on acid anhydrides, in phosphorus-containing anhydrides;nucleoside-triphosphatase activity;nucleotide binding;purine nucleotide binding;purine ribonucleoside triphosphate binding;purine ribonucleo…	cell part;cytoplasmic part;integral to membrane;intracellular membrane-bounded organelle;intracellular organelle;intracellular organelle part;intracellular part;intrinsic to membrane;membrane;membrane part;membrane-bounded organelle;mitochondrial membrane;mitochondrial outer membrane;mitochondrial part;mitochondrion;organelle;organelle membrane;organelle outer membrane;organelle part;outer membra…		Fzo_mitofusin	3	3	3	4.6	4.6	4.6	84.159	0.0084034	1.4964	74254000	2	26148000	13636000	0	34469000	0	0	1687600	594280	309910	0	783390	0	0	6	0	0.980453	NaN	0	A0A0C4DFN1;Q8IWA4-3;Q8IWA4;H7C5H5;C9JXQ1;Q8IWA4-2	A0A0C4DFN1;Q8IWA4-3;Q8IWA4;H7C5H5	Mitofusin-1	MFN1
27.7322	NaN	NaN	27.477	NaN	NaN			catabolic process;cellular macromolecule metabolic process;cellular metabolic process;cellular process;glycoprotein catabolic process;glycoprotein metabolic process;macromolecule catabolic process;macromolecule metabolic process;metabolic process	binding;catalytic activity;cation binding;hydrolase activity;hydrolase activity, acting on carbon-nitrogen (but not peptide) bonds;hydrolase activity, acting on carbon-nitrogen (but not peptide) bonds, in linear amides;ion binding;metal ion binding;peptide-N4-(N-acetyl-beta-glucosaminyl)asparagine amidase activity	cell part;cytoplasm;intracellular part	Protein processing in endoplasmic reticulum	DUF750;PUB;Transglut_core	6	6	6	11.2	11.2	11.2	72.011	0	10.16	468510000	8	108890000	17024000	127190000	182150000	33249000	0	14197000	3299800	515870	3854300	5519700	1007600	0	8	0	0.980177	0.255213	0	A0A0C4DFP4;Q96IV0-2;Q96IV0;Q96IV0-3;Q96IV0-5;H0Y2P2;C9JU75;Q96IV0-4	A0A0C4DFP4;Q96IV0-2;Q96IV0;Q96IV0-3;Q96IV0-5;H0Y2P2	Peptide-N(4)-(N-acetyl-beta-glucosaminyl)asparagine amidase	NGLY1
NaN	NaN	25.3067	NaN	NaN	NaN			actin cytoskeleton organization;actin filament organization;actin filament-based process;activation of protein kinase activity;adaptive immune response;adaptive immune response based on somatic recombination of immune receptors built from immunoglobulin superfamily domains;amyloid precursor protein metabolic process;anatomical structure development;anatomical structure morphogenesis;axon guidance…	binding;catalytic activity;channel regulator activity;cytoskeletal protein binding;enzyme binding;glutamate receptor binding;guanylate kinase activity;hydrolase activity;hydrolase activity, acting on ester bonds;ion channel binding;ionotropic glutamate receptor binding;kinase activity;kinase binding;L27 domain binding;mitogen-activated protein kinase kinase binding;nucleobase-containing compound …	axon part;basal lamina;basolateral plasma membrane;cell junction;cell part;cell projection membrane;cell projection part;cell-cell contact zone;cell-cell junction;cytoplasm;cytoplasmic part;cytoskeletal part;cytosol;endoplasmic reticulum;endoplasmic reticulum membrane;endoplasmic reticulum part;extracellular matrix part;extracellular membrane-bounded organelle;extracellular organelle;extracellula…	T cell receptor signaling pathway	Guanylate_kin;L27_1;MAGUK_N_PEST;PDZ;PDZ_assoc;SH3_1	2	1	1	2.7	1.1	1.1	99.813	0.0053637	1.7648	136680000	1	13870000	9570900	24909000	25083000	24172000	39075000	3796700	385260	265860	691920	696760	671440	1085400	10	0	0.979901	NaN	0	A0A0C4DFT3;Q12959-8;Q12959-9;Q12959-5;Q12959-3;Q12959-6;Q12959-4;Q12959;Q12959-7;Q12959-2	A0A0C4DFT3;Q12959-8;Q12959-9;Q12959-5;Q12959-3;Q12959-6;Q12959-4;Q12959;Q12959-7;Q12959-2	Disks large homolog 1	DLG1
NaN	NaN	NaN	NaN	24.196	NaN			biological regulation;cellular component organization;cellular component organization at cellular level;cellular component organization or biogenesis;cellular component organization or biogenesis at cellular level;cellular macromolecule metabolic process;cellular metabolic process;cellular process;cellular protein metabolic process;cellular response to stimulus;chromatin modification;chromatin or…	binding;cation binding;ion binding;metal ion binding;transition metal ion binding;zinc ion binding	cell part;extracellular membrane-bounded organelle;extracellular organelle;extracellular region part;extracellular vesicular exosome;histone acetyltransferase complex;intracellular organelle part;intracellular part;macromolecular complex;membrane-bounded organelle;membrane-bounded vesicle;nuclear part;nucleoplasm;nucleoplasm part;organelle;organelle part;protein complex;vesicle		EPL1	1	1	1	11.4	11.4	11.4	16.602	0.0065817	1.6488	24079000	1	19339000	4739400	0	0	0	0	4815700	3867800	947870	0	0	0	0	8	0	0.979625	NaN	0	D6R9B8;C9J929;B5MBX1;A0A0C4DFT8;G3XAA4;Q9NQC1-3;Q9NQC1-2;Q9NQC1	D6R9B8;C9J929;B5MBX1;A0A0C4DFT8;G3XAA4;Q9NQC1-3;Q9NQC1-2;Q9NQC1	Protein Jade-2	JADE2
26.4106	NaN	NaN	NaN	NaN	NaN			cellular macromolecule metabolic process;cellular metabolic process;cellular nitrogen compound metabolic process;cellular process;macromolecule metabolic process;metabolic process;mRNA metabolic process;mRNA processing;nitrogen compound metabolic process;nucleic acid metabolic process;nucleobase-containing compound metabolic process;primary metabolic process;RNA metabolic process;RNA processing;R…		cell part;intracellular membrane-bounded organelle;intracellular non-membrane-bounded organelle;intracellular organelle;intracellular organelle part;intracellular part;membrane-bounded organelle;non-membrane-bounded organelle;nuclear body;nuclear part;nuclear speck;nucleolus;nucleoplasm part;nucleus;organelle;organelle part		SR-25	2	2	2	13.7	13.7	13.7	23.687	0.0084016	1.4942	210180000	1	52682000	18596000	0	63312000	32644000	42948000	26273000	6585300	2324500	0	7914000	4080500	5368500	13	0	0.979349	NaN	0	F5GYV5;H7BZV4;A0A0C4DG62;F8WCT1;Q66PJ3-7;Q66PJ3-4;Q66PJ3-3;Q66PJ3-2;Q66PJ3;F8WEP2;A0A0C4DH18;F5H7X4;Q66PJ3-5	F5GYV5;H7BZV4;A0A0C4DG62;F8WCT1;Q66PJ3-7;Q66PJ3-4;Q66PJ3-3;Q66PJ3-2;Q66PJ3;F8WEP2;A0A0C4DH18;F5H7X4;Q66PJ3-5	ADP-ribosylation factor-like protein 6-interacting protein 4	ARL6IP4
27.3295	27.4188	27.0971	27.6632	28.2349	27.6655			anatomical structure formation involved in morphogenesis;biological regulation;biosynthetic process;cell communication;cell-cell signaling;cell-cell signaling involved in cell fate commitment;cellular biosynthetic process;cellular macromolecule biosynthetic process;cellular macromolecule metabolic process;cellular metabolic process;cellular nitrogen compound metabolic process;cellular process;dev…	binding;DNA binding;nucleic acid binding;nucleic acid binding transcription factor activity;RNA polymerase II core promoter proximal region sequence-specific DNA binding transcription factor activity;RNA polymerase II core promoter proximal region sequence-specific DNA binding transcription factor activity involved in positive regulation of transcription;sequence-specific DNA binding;sequence-spe…	cell part;intracellular membrane-bounded organelle;intracellular organelle;intracellular organelle part;intracellular part;macromolecular complex;membrane-bounded organelle;nuclear part;nucleoplasm;nucleoplasm part;nucleus;organelle;organelle part;protein complex;transcription factor complex		Homeobox;Pou	7	4	4	24.2	16.6	16.6	58.683	0	29.148	764090000	12	120600000	116860000	204470000	91861000	90780000	139530000	76409000	12060000	11686000	20447000	9186100	9078000	13953000	8	1.26185	1	-0.572749	-1.82984	A0A0C4DG88;P14859-4;P14859-5;P14859-3;P14859;P14859-2;P14859-6;A0A0A0MT46	A0A0C4DG88;P14859-4;P14859-5;P14859-3;P14859;P14859-2;P14859-6;A0A0A0MT46	POU domain protein;POU domain, class 2, transcription factor 1	POU2F1
27.967	27.5434	28.4434	27.167	28.021	28.1454				adenyl nucleotide binding;adenyl ribonucleotide binding;ATP binding;binding;catalytic activity;helicase activity;hydrolase activity;hydrolase activity, acting on acid anhydrides;hydrolase activity, acting on acid anhydrides, in phosphorus-containing anhydrides;nucleic acid binding;nucleoside-triphosphatase activity;nucleotide binding;purine nucleotide binding;purine ribonucleoside triphosphate bi…			DEAD;Helicase_C	41	41	2	43.2	43.2	3.1	117.46	0	217.21	1269900000	12	215710000	61588000	250940000	140610000	221550000	379540000	23961000	4070100	1162000	4734800	2653000	4180200	7161100	3	0.197463	1	0.206774	0.411357	A0A0C4DG89;D6RJA6;H0Y9U3	A0A0C4DG89		DDX46
NaN	NaN	NaN	NaN	NaN	27.3358			biological adhesion;cell adhesion;cellular process		basement membrane;extracellular matrix part;extracellular region part	Amoebiasis;ECM-receptor interaction;Focal adhesion;Pathways in cancer;Small cell lung cancer;Toxoplasmosis	Laminin_EGF;Laminin_N	1	1	1	1.1	1.1	1.1	82.772	0.0097998	1.4084	263890000	2	94504000	0	169390000	0	0	0	5736700	2054400	0	3682300	0	0	0	3	0	0.979073	NaN	0	A0A0C4DG90;A4D0S4-3;A4D0S4	A0A0C4DG90;A4D0S4-3;A4D0S4	Laminin subunit beta-4	LAMB4
27.322	27.1346	26.9659	27.982	26.5812	26.8061			carboxylic acid catabolic process;carboxylic acid metabolic process;catabolic process;cellular catabolic process;cellular ketone metabolic process;cellular lipid catabolic process;cellular lipid metabolic process;cellular metabolic process;cellular process;fatty acid catabolic process;fatty acid metabolic process;lipid catabolic process;lipid metabolic process;metabolic process;monocarboxylic aci…	binding;carboxylic acid binding;catalytic activity;coenzyme binding;cofactor binding;dodecenoyl-CoA delta-isomerase activity;fatty acid binding;fatty-acyl-CoA binding;intramolecular oxidoreductase activity;intramolecular oxidoreductase activity, transposing C=C bonds;isomerase activity;lipid binding;monocarboxylic acid binding;protein binding;receptor binding	cell part;cytoplasmic part;intracellular membrane-bounded organelle;intracellular organelle;intracellular organelle lumen;intracellular organelle part;intracellular part;membrane;membrane-bounded organelle;membrane-enclosed lumen;microbody lumen;microbody part;mitochondrion;nuclear part;nucleoplasm;organelle;organelle lumen;organelle part;peroxisomal matrix;peroxisomal part	Fatty acid metabolism;Peroxisome	ACBP;ECH	4	4	4	27.4	27.4	27.4	22.007	0	8.8511	730110000	8	165760000	15774000	145480000	115970000	149390000	137740000	66374000	15069000	1434000	13226000	10543000	13581000	12522000	7	0.013127	0.999168	0.0177244	0.0324426	F1LLU7;A0A0C4DGA2;O75521-2;O75521;F8WAW4;C9JB63;F8W6J1	F1LLU7;A0A0C4DGA2;O75521-2;O75521;F8WAW4;C9JB63;F8W6J1	Enoyl-CoA delta isomerase 2, mitochondrial	ECI2
30.8347	30.8188	30.9048	30.9727	30.6635	30.8688			biological regulation;biosynthetic process;cellular biosynthetic process;cellular component organization;cellular component organization at cellular level;cellular component organization or biogenesis;cellular component organization or biogenesis at cellular level;cellular macromolecule biosynthetic process;cellular macromolecule metabolic process;cellular metabolic process;cellular nitrogen comp…	adenyl nucleotide binding;adenyl ribonucleotide binding;ATP binding;ATPase activity;binding;catalytic activity;cation binding;DNA binding;helicase activity;hydrolase activity;hydrolase activity, acting on acid anhydrides;hydrolase activity, acting on acid anhydrides, in phosphorus-containing anhydrides;ion binding;ligase activity;metal ion binding;nucleic acid binding;nucleoside-triphosphatase ac…	cell part;cytoplasm;intracellular membrane-bounded organelle;intracellular non-membrane-bounded organelle;intracellular organelle;intracellular organelle part;intracellular part;membrane;membrane-bounded organelle;non-membrane-bounded organelle;nuclear part;nucleolus;nucleoplasm;nucleus;organelle;organelle part		Helicase_C;HIRAN;SNF2_N;zf-RING_2	32	32	32	48.9	48.9	48.9	113.86	0	140.23	8636300000	92	1445800000	468450000	1871300000	1455500000	1578900000	1816400000	157020000	26287000	8517300	34024000	26463000	28707000	33025000	4	0.0653038	1	0.0177422	0.091162	A0A0C4DGA6;Q14527;Q14527-2;H7C5K0	A0A0C4DGA6;Q14527;Q14527-2	Helicase-like transcription factor	HLTF
27.1509	27.0076	26.9558	27.405	NaN	26.8061			amine biosynthetic process;amine metabolic process;apoptotic mitochondrial changes;biological regulation;biosynthetic process;carboxylic acid biosynthetic process;carboxylic acid metabolic process;cell redox homeostasis;cellular amine metabolic process;cellular amino acid biosynthetic process;cellular amino acid metabolic process;cellular biosynthetic process;cellular component organization;cellu…	acid-amino acid ligase activity;adenyl nucleotide binding;adenyl ribonucleotide binding;ADP binding;amine binding;amino acid binding;ATP binding;binding;carboxylic acid binding;catalytic activity;cation binding;coenzyme binding;cofactor binding;glutamate binding;glutamate-cysteine ligase activity;ion binding;ligase activity;ligase activity, forming carbon-nitrogen bonds;magnesium ion binding;meta…	cell part;cytoplasmic part;cytosol;glutamate-cysteine ligase complex;intracellular part;macromolecular complex;protein complex	Glutathione metabolism	GCS	3	3	3	13.9	13.9	13.9	28.751	0	5.796	615500000	13	134320000	13268000	122830000	127920000	88940000	128220000	47346000	10332000	1020600	9448700	9840200	6841500	9863300	6	0.100577	1	-0.0674464	-0.20099	A0A0C4DGB2;P48506;E1CEI4;D6RGF8;D6R959;H0Y9I7	A0A0C4DGB2;P48506;E1CEI4	Glutamate--cysteine ligase catalytic subunit	GCLC
28.6439	28.7701	29.0674	28.8944	28.2259	29.2462			biological regulation;negative regulation of apoptosis;negative regulation of biological process;negative regulation of catalytic activity;negative regulation of cell death;negative regulation of cellular process;negative regulation of endopeptidase activity;negative regulation of hydrolase activity;negative regulation of molecular function;negative regulation of peptidase activity;negative regul…	cysteine-type endopeptidase inhibitor activity;endopeptidase inhibitor activity;endopeptidase regulator activity;enzyme inhibitor activity;enzyme regulator activity;peptidase inhibitor activity;peptidase regulator activity	cell part;cytoplasm;cytoplasmic part;cytosol;intracellular part;membrane		Calpain_inhib	7	7	7	17	17	17	69.749	0	17.393	2381500000	16	374900000	57290000	713370000	233670000	425980000	576250000	76821000	12094000	1848100	23012000	7537600	13741000	18589000	28	0.0401167	1	0.0382862	0.0901921	E7ES10;E9PCH5;E7EVY3;B7Z574;A0A0C4DGB5;P20810-3;P20810-4;P20810-8;P20810-2;P20810;P20810-9;P20810-5;P20810-10;P20810-7;P20810-6;H0Y9H6;E9PDE4;H0Y7F0;F8W7E0;E7EQ12;A0A0A0MR45;E7EQA0;H0YD33;H0YA91;E7EQK6;A0A0C4DGD1;H0Y944;E9PSG1	E7ES10;E9PCH5;E7EVY3;B7Z574;A0A0C4DGB5;P20810-3;P20810-4;P20810-8;P20810-2;P20810;P20810-9;P20810-5;P20810-10;P20810-7;P20810-6;H0Y9H6;E9PDE4;H0Y7F0;F8W7E0	Calpastatin	CAST
24.741	NaN	NaN	NaN	NaN	NaN			biological regulation;cellular component organization;cellular component organization or biogenesis;cellular membrane organization;cellular process;cellular response to stimulus;endocytosis;establishment of localization;membrane invagination;membrane organization;positive regulation of catalytic activity;positive regulation of GTPase activity;positive regulation of hydrolase activity;positive reg…	binding;enzyme activator activity;enzyme regulator activity;GTPase activator activity;GTPase regulator activity;nucleoside-triphosphatase regulator activity;protein binding;protein domain specific binding;SH3 domain binding	cell part;cytoplasm;intracellular;intracellular part;membrane		PH;RhoGAP;WW	1	1	1	3.3	3.3	3.3	58.404	0.0061742	1.6705	22623000	1	0	2722500	0	19901000	0	0	870130	0	104710	0	765420	0	0	8	0	0.978797	NaN	0	A0A0C4DGE6;E9PNT2;E9PIR1;A0A0G2JRG8;A0A0G2JNY3;Q6ZUM4-2;Q6ZUM4-3;Q6ZUM4	A0A0C4DGE6;E9PNT2;E9PIR1;A0A0G2JRG8;A0A0G2JNY3;Q6ZUM4-2;Q6ZUM4-3;Q6ZUM4	Rho GTPase-activating protein 27	ARHGAP27
27.4025	27.6005	27.5482	27.5402	NaN	27.8617			activation of immune response;adaptive immune response;adaptive immune response based on somatic recombination of immune receptors built from immunoglobulin superfamily domains;antigen receptor-mediated signaling pathway;B cell receptor signaling pathway;biological regulation;cell surface receptor linked signaling pathway;cellular process;cellular response to stimulus;germinal center formation;im…				BACK;BTB;Kelch_1	4	4	4	8	8	8	69.155	0	4.9808	866190000	10	178290000	0	269150000	98101000	144930000	175720000	22794000	4691700	0	7083000	2581600	3813900	4624200	2	0.543232	1	-0.18392	-0.759598	A0A0C4DGF2;Q8WZ60	A0A0C4DGF2;Q8WZ60	Kelch-like protein 6	KLHL6
NaN	NaN	NaN	25.9908	NaN	NaN			anatomical structure development;anatomical structure morphogenesis;biological regulation;biosynthetic process;cellular biosynthetic process;cellular component organization;cellular component organization at cellular level;cellular component organization or biogenesis;cellular component organization or biogenesis at cellular level;cellular macromolecule biosynthetic process;cellular macromolecule…	binding;catalytic activity;cation binding;demethylase activity;DNA binding;histone demethylase activity;histone demethylase activity (H3-K36 specific);ion binding;metal ion binding;nucleic acid binding;oxidoreductase activity;oxidoreductase activity, acting on paired donors, with incorporation or reduction of molecular oxygen;oxidoreductase activity, acting on paired donors, with incorporation or…	cell part;intracellular membrane-bounded organelle;intracellular non-membrane-bounded organelle;intracellular organelle;intracellular organelle part;intracellular part;membrane-bounded organelle;non-membrane-bounded organelle;nuclear part;nucleolus;nucleoplasm;nucleus;organelle;organelle part		F-box;zf-CXXC	2	2	2	3	3	3	80.049	0.0047764	1.9063	170120000	3	47420000	4920400	35617000	19431000	25920000	36807000	4361900	1215900	126160	913260	498240	664610	943760	5	0	0.978522	NaN	0	A0A0C4DGG3;Q8NHM5-4;Q8NHM5-2;Q8NHM5-3;Q8NHM5	A0A0C4DGG3;Q8NHM5-4;Q8NHM5-2;Q8NHM5-3;Q8NHM5	Lysine-specific demethylase 2B	KDM2B
33.2824	33.256	33.2511	33.332	33.0975	33.2245			ATP-dependent chromatin remodeling;biological regulation;biosynthetic process;cellular biosynthetic process;cellular component assembly;cellular component assembly at cellular level;cellular component organization;cellular component organization at cellular level;cellular component organization or biogenesis;cellular component organization or biogenesis at cellular level;cellular macromolecule bi…	adenyl nucleotide binding;adenyl ribonucleotide binding;ATP binding;ATPase activity;ATPase activity, coupled;ATP-dependent DNA helicase activity;ATP-dependent helicase activity;binding;catalytic activity;cation binding;DNA binding;DNA helicase activity;DNA-dependent ATPase activity;helicase activity;hydrolase activity;hydrolase activity, acting on acid anhydrides;hydrolase activity, acting on aci…	cell part;centrosome;chromatin;chromatin remodeling complex;chromosomal part;cytoplasm;cytoplasmic part;cytoskeletal part;histone deacetylase complex;intracellular membrane-bounded organelle;intracellular non-membrane-bounded organelle;intracellular organelle;intracellular organelle part;intracellular part;macromolecular complex;membrane;membrane-bounded organelle;microtubule organizing center;no…		CHDCT2;CHDNT;Chromo;DUF1086;DUF1087;Helicase_C;PHD;SNF2_N	70	70	55	39.6	39.6	31.4	217.1	0	323.31	46299000000	259	8466000000	2056000000	9866400000	7864000000	8328900000	9717900000	520220000	95124000	23102000	110860000	88360000	93584000	109190000	5	0.263121	1	0.0451584	0.268046	F5GWX5;A0A0C4DGG9;Q14839;Q14839-2;F5H6N4	F5GWX5;A0A0C4DGG9;Q14839;Q14839-2	Chromodomain-helicase-DNA-binding protein 4	CHD4
26.1048	26.6862	26.8448	27.0886	26.1012	26.5503			biological regulation;biosynthetic process;cellular biosynthetic process;cellular macromolecule biosynthetic process;cellular macromolecule metabolic process;cellular metabolic process;cellular nitrogen compound metabolic process;cellular process;developmental process;macromolecule biosynthetic process;macromolecule metabolic process;metabolic process;multicellular organismal development;multicel…	binding;cation binding;ion binding;metal ion binding;transition metal ion binding;zinc ion binding			Churchill	1	1	1	22.4	22.4	22.4	9.8242	0	5.4025	473710000	11	100820000	17702000	97831000	50953000	92622000	113780000	78952000	16804000	2950300	16305000	8492200	15437000	18964000	4	0.0322968	1	-0.0347926	-0.07508	H0YIM9;A0A0C4DGJ7;Q8WUH1;Q8WUH1-2	H0YIM9;A0A0C4DGJ7;Q8WUH1;Q8WUH1-2	Protein Churchill	CHURC1-FNTB;CHURC1
NaN	NaN	25.2205	NaN	NaN	NaN			biological regulation;cellular process;cellular response to stimulus;establishment of localization;lipid transport;organic substance transport;phospholipid transport;regulation of biological process;regulation of cellular process;response to stimulus;signal transduction;transport	binding;lipid binding;lipid transporter activity;phosphatidylinositol transporter activity;phospholipid transporter activity;substrate-specific transporter activity;transporter activity	cell part;cytoplasm;intracellular;intracellular organelle part;intracellular part;nuclear part;nucleoplasm;organelle part		IP_trans	1	1	1	3.4	3.4	3.4	31.504	0.0061768	1.6749	87309000	3	18765000	11084000	0	20653000	0	36807000	5456800	1172800	692760	0	1290800	0	2300500	4	0	0.978246	NaN	0	E7EU35;A0A0C4DGP0;Q9UKF7-2;Q9UKF7	E7EU35;A0A0C4DGP0;Q9UKF7-2;Q9UKF7	Cytoplasmic phosphatidylinositol transfer protein 1	PITPNC1
NaN	NaN	NaN	NaN	25.6217	26.0936			biological regulation;cell cycle;cell cycle process;cell division;cellular component disassembly;cellular component disassembly at cellular level;cellular component movement;cellular component organization;cellular component organization at cellular level;cellular component organization or biogenesis;cellular component organization or biogenesis at cellular level;cellular macromolecular complex d…	adenyl nucleotide binding;adenyl ribonucleotide binding;ATP binding;ATPase activity;binding;catalytic activity;cytoskeletal protein binding;hydrolase activity;hydrolase activity, acting on acid anhydrides;hydrolase activity, acting on acid anhydrides, in phosphorus-containing anhydrides;kinesin binding;microtubule motor activity;motor activity;nucleoside-triphosphatase activity;nucleotide binding…	astral microtubule;cell part;cytoplasm;cytoplasmic microtubule;cytoplasmic part;cytoskeletal part;intracellular membrane-bounded organelle;intracellular non-membrane-bounded organelle;intracellular organelle;intracellular organelle part;intracellular part;kinesin complex;macromolecular complex;membrane;membrane-bounded organelle;microtubule;microtubule associated complex;microtubule plus end;non-…		Kinesin	2	2	2	4.8	4.8	4.8	91.054	0	8.3185	182900000	5	49156000	13826000	67169000	10176000	16858000	25718000	4461100	1198900	337230	1638300	248200	411170	627270	6	0	0.977971	NaN	0	A0A0C4DGP2;A0A0C4DGP5;Q86Y91-2;Q86Y91-3;Q86Y91;Q86Y91-4	A0A0C4DGP2;A0A0C4DGP5;Q86Y91-2;Q86Y91-3;Q86Y91;Q86Y91-4	Kinesin-like protein;Kinesin-like protein KIF18B	KIF18B
30.0394	30.4031	30.2108	30.3327	29.9578	30.0771			biological regulation;cellular component disassembly;cellular component disassembly at cellular level;cellular component organization;cellular component organization at cellular level;cellular component organization or biogenesis;cellular component organization or biogenesis at cellular level;cellular process;extracellular matrix disassembly;extracellular matrix organization;extracellular structu…	binding;calcium ion binding;calcium-dependent cysteine-type endopeptidase activity;catalytic activity;cation binding;cysteine-type endopeptidase activity;cysteine-type peptidase activity;endopeptidase activity;hydrolase activity;ion binding;metal ion binding;peptidase activity;peptidase activity, acting on L-amino acid peptides	cell part;cytoplasm;cytoplasmic part;cytosol;extracellular membrane-bounded organelle;extracellular organelle;extracellular region part;extracellular vesicular exosome;intracellular part;membrane;membrane-bounded organelle;membrane-bounded vesicle;organelle;plasma membrane;vesicle		EF-hand_6	10	10	10	26.7	26.7	26.7	33.786	0	40.031	5531200000	34	1071300000	257900000	1237300000	853140000	1171400000	940160000	460930000	89273000	21492000	103100000	71095000	97620000	78347000	12	0.247153	1	0.0952733	0.377301	A0A0C4DGQ5;P04632;U3KQE2;K7EIV0;A0A075B7C0;K7ELJ7;K7EKD8;U3KPR7;K7EM73;Q96L46;K7ES78;K7EMQ1	A0A0C4DGQ5;P04632;U3KQE2;K7EIV0;A0A075B7C0;K7ELJ7;K7EKD8;U3KPR7;K7EM73	Calpain small subunit 1	CAPNS1
NaN	NaN	26.2427	NaN	NaN	NaN			biological regulation;cellular macromolecule metabolic process;cellular metabolic process;cellular process;cellular protein metabolic process;dephosphorylation;dephosphorylation of RNA polymerase II C-terminal domain;macromolecule metabolic process;macromolecule modification;metabolic process;phosphate-containing compound metabolic process;phosphorus metabolic process;primary metabolic process;pr…		cell part;DNA-directed RNA polymerase II, holoenzyme;intracellular organelle part;intracellular part;macromolecular complex;nuclear part;nucleoplasm part;organelle part;protein complex		CTD_bind	3	2	2	14.5	9.3	9.3	32.916	0.0043516	1.93	384630000	2	59551000	23667000	80284000	59279000	87088000	74757000	24039000	3722000	1479200	5017800	3704900	5443000	4672300	4	0	0.977696	NaN	0	A0A0C4DGQ6;Q96P16-3;Q96P16;K7EP82	A0A0C4DGQ6;Q96P16-3;Q96P16	Regulation of nuclear pre-mRNA domain-containing protein 1A	RPRD1A
30.0303	29.9557	30.0069	30.2311	29.7509	29.7725			cellular metabolic process;cellular process;electron transport chain;generation of precursor metabolites and energy;metabolic process;mitochondrial electron transport, NADH to ubiquinone;oxidation-reduction process;respiratory electron transport chain;response to chemical stimulus;response to oxidative stress;response to stimulus;response to stress;small molecule metabolic process	catalytic activity;NADH dehydrogenase (quinone) activity;NADH dehydrogenase (ubiquinone) activity;NADH dehydrogenase activity;oxidoreductase activity;oxidoreductase activity, acting on NADH or NADPH;oxidoreductase activity, acting on NADH or NADPH, quinone or similar compound as acceptor	cell part;cytoplasmic part;intracellular organelle part;intracellular part;macromolecular complex;membrane;membrane part;mitochondrial inner membrane;mitochondrial membrane;mitochondrial membrane part;mitochondrial part;mitochondrial respiratory chain complex I;NADH dehydrogenase complex;organelle inner membrane;organelle membrane;organelle part;protein complex;respiratory chain;respiratory chain…	Alzheimer's disease;Huntington's disease;Oxidative phosphorylation;Parkinson's disease	Complex1_LYR	9	9	9	61.7	61.7	61.7	15.136	0	16.139	4698400000	33	765220000	271310000	1109900000	517550000	1000100000	1034300000	587290000	95653000	33914000	138740000	64694000	125010000	129290000	3	0.192674	1	0.0794722	0.307865	A0A0C4DGS0;P56556;R4GN43	A0A0C4DGS0;P56556;R4GN43	NADH dehydrogenase [ubiquinone] 1 alpha subcomplex subunit 6	NDUFA6
30.4149	30.6029	30.0849	30.529	30.6242	30.7418			biosynthetic process;carbohydrate metabolic process;cell activation;cellular biosynthetic process;cellular carbohydrate metabolic process;cellular macromolecule biosynthetic process;cellular macromolecule metabolic process;cellular metabolic process;cellular process;cellular protein metabolic process;cotranslational protein targeting to membrane;defense response;establishment of localization;esta…	catalytic activity;dolichyl-diphosphooligosaccharide-protein glycotransferase activity;oligosaccharyl transferase activity;transferase activity;transferase activity, transferring glycosyl groups;transferase activity, transferring hexosyl groups	cell part;cytoplasmic part;endoplasmic reticulum;endoplasmic reticulum membrane;endoplasmic reticulum part;integral to membrane;intracellular membrane-bounded organelle;intracellular organelle;intracellular organelle part;intracellular part;intrinsic to membrane;macromolecular complex;membrane;membrane part;membrane-bounded organelle;oligosaccharyltransferase complex;organelle;organelle membrane;…	N-Glycan biosynthesis;Protein processing in endoplasmic reticulum;Various types of N-glycan biosynthesis	DDOST_48kD	12	12	12	41.5	41.5	41.5	48.799	0	94.418	7201900000	35	846820000	445640000	2387500000	775740000	1701500000	1044600000	313130000	36818000	19376000	103810000	33728000	73980000	45419000	5	0.741258	1	-0.264097	-1.00247	A0A0C4DGS1;P39656-3;P39656;P39656-2;U3KQ84	A0A0C4DGS1;P39656-3;P39656;P39656-2	Dolichyl-diphosphooligosaccharide--protein glycosyltransferase 48 kDa subunit	DDOST
27.4407	NaN	NaN	NaN	NaN	NaN			biological regulation;cell cycle;cellular process;mitotic cell cycle;negative regulation of binding;negative regulation of molecular function;negative regulation of protein binding;regulation of binding;regulation of molecular function;regulation of protein binding	binding;enzyme binding;kinase binding;protein binding;protein kinase binding;SNARE binding;syntaxin binding	cell part;cis-Golgi network;coated vesicle;cytoplasmic membrane-bounded vesicle;cytoplasmic part;cytoplasmic vesicle;ER to Golgi transport vesicle;Golgi apparatus;Golgi apparatus part;Golgi cis cisterna;Golgi cisterna;Golgi cisterna membrane;Golgi membrane;intracellular membrane-bounded organelle;intracellular organelle;intracellular organelle part;intracellular part;membrane;membrane-bounded org…			4	4	4	6.2	6.2	6.2	111.66	0	20.286	430630000	5	70604000	59857000	73475000	129300000	0	97395000	9569500	1569000	1330200	1632800	2873300	0	2164300	4	0	0.977421	NaN	0	A0A0C4DGS5;Q08379;Q08379-2;B7ZC06	A0A0C4DGS5;Q08379;Q08379-2	Golgin subfamily A member 2	GOLGA2
27.7946	27.7402	27.8928	28.0872	NaN	27.6246			alcohol metabolic process;amine biosynthetic process;amine metabolic process;biosynthetic process;CDP-choline pathway;cellular amine metabolic process;cellular biogenic amine biosynthetic process;cellular biogenic amine metabolic process;cellular biosynthetic process;cellular lipid metabolic process;cellular metabolic process;cellular nitrogen compound biosynthetic process;cellular nitrogen compo…	binding;catalytic activity;cation binding;CDP-alcohol phosphatidyltransferase activity;diacylglycerol cholinephosphotransferase activity;ethanolaminephosphotransferase activity;ion binding;metal ion binding;phosphotransferase activity, for other substituted phosphate groups;transferase activity;transferase activity, transferring phosphorus-containing groups	cell part;cytoplasmic part;endoplasmic reticulum membrane;endoplasmic reticulum part;integral to membrane;intracellular organelle part;intracellular part;intrinsic to membrane;membrane;membrane part;nuclear membrane;nuclear part;organelle membrane;organelle part	Ether lipid metabolism;Glycerophospholipid metabolism;Phosphonate and phosphinate metabolism	CDP-OH_P_transf	2	2	2	8.2	8.2	8.2	31.293	0	6.3884	1020000000	7	229860000	23048000	211250000	152910000	168750000	234160000	203990000	45971000	4609600	42250000	30581000	33749000	46831000	2	0.0893781	1	-0.0466754	-0.165624	A0A0C4DGS9;Q9Y6K0	A0A0C4DGS9;Q9Y6K0	Choline/ethanolaminephosphotransferase 1	CEPT1
26.8965	26.8846	27.4447	26.7599	NaN	26.8935			ATP hydrolysis coupled proton transport;biological regulation;cation homeostasis;cation transport;cell surface receptor linked signaling pathway;cellular cation homeostasis;cellular chemical homeostasis;cellular homeostasis;cellular ion homeostasis;cellular iron ion homeostasis;cellular metal ion homeostasis;cellular process;cellular response to chemical stimulus;cellular response to endogenous s…	active transmembrane transporter activity;adenyl nucleotide binding;adenyl ribonucleotide binding;ATP binding;ATPase activity;ATPase activity, coupled;ATPase activity, coupled to movement of substances;ATPase activity, coupled to transmembrane movement of ions;ATPase activity, coupled to transmembrane movement of substances;binding;catalytic activity;cation transmembrane transporter activity;cati…	cell part;cytoplasmic part;endosomal part;endosome membrane;extracellular membrane-bounded organelle;extracellular organelle;extracellular region part;extracellular vesicular exosome;integral to membrane;intracellular organelle part;intracellular part;intrinsic to membrane;macromolecular complex;membrane;membrane part;membrane-bounded organelle;membrane-bounded vesicle;organelle;organelle membran…	Epithelial cell signaling in Helicobacter pylori infection;ko05152;Lysosome;Oxidative phosphorylation;Phagosome;Rheumatoid arthritis;Vibrio cholerae infection	ATP-synt_S1	1	1	1	4.8	4.8	4.8	30.122	0.00023073	3.0062	592070000	7	74917000	20367000	126750000	88378000	115620000	166030000	49339000	6243100	1697200	10563000	7364800	9635300	13836000	3	0.417107	1	0.248553	0.723317	A6NLC6;A0A0C4DGX8;Q15904	A6NLC6;A0A0C4DGX8;Q15904	V-type proton ATPase subunit S1	ATP6AP1
NaN	NaN	25.1121	NaN	NaN	NaN			apoptosis;biological regulation;biosynthetic process;cell death;cellular biosynthetic process;cellular macromolecule biosynthetic process;cellular macromolecule metabolic process;cellular metabolic process;cellular nitrogen compound metabolic process;cellular process;death;homeostasis of number of cells;homeostatic process;immune system process;leukocyte homeostasis;lymphocyte homeostasis;macromo…	binding;cation binding;DNA binding;ion binding;metal ion binding;nucleic acid binding;nucleic acid binding transcription factor activity;sequence-specific DNA binding;sequence-specific DNA binding transcription factor activity	Cajal body;cell part;chromatin;chromosomal part;histone locus body;intracellular membrane-bounded organelle;intracellular organelle;intracellular organelle part;intracellular part;macromolecular complex;membrane-bounded organelle;nuclear body;nuclear part;nucleoplasm part;nucleus;organelle;organelle part;protein complex;transcription elongation factor complex;transcriptionally active chromatin		zf-CCCH	1	1	1	5.7	5.7	5.7	34.315	0	5.0231	97154000	3	25409000	6302300	31300000	0	0	34143000	4857700	1270500	315110	1565000	0	0	1707100	2	0	0.977147	NaN	0	A0A0C4DGZ1;Q8N5P1	A0A0C4DGZ1;Q8N5P1	Zinc finger CCCH domain-containing protein 8	ZC3H8
25.9243	NaN	NaN	26.1984	NaN	25.9596			biological regulation;biosynthetic process;cellular biosynthetic process;cellular macromolecule biosynthetic process;cellular macromolecule metabolic process;cellular metabolic process;cellular nitrogen compound metabolic process;cellular process;defense response;defense response to virus;gene expression;immune effector process;immune response;immune system process;innate immune response;macromol…	catalytic activity;DNA-directed RNA polymerase activity;nucleotidyltransferase activity;RNA polymerase activity;transferase activity;transferase activity, transferring phosphorus-containing groups	cell part;centrosome;cytoplasmic part;cytoskeletal part;cytosol;DNA-directed RNA polymerase complex;DNA-directed RNA polymerase III complex;intracellular membrane-bounded organelle;intracellular non-membrane-bounded organelle;intracellular organelle;intracellular organelle part;intracellular part;macromolecular complex;membrane-bounded organelle;microtubule organizing center;non-membrane-bounded …	Cytosolic DNA-sensing pathway;Purine metabolism;Pyrimidine metabolism;RNA polymerase	Sin_N	3	3	3	6.4	6.4	6.4	75.773	0	5.6696	291510000	7	49938000	8667900	68384000	47787000	82544000	34192000	7474700	1280500	222250	1753400	1225300	2116500	876710	7	0	0.976872	-0.154696	0	A0A0C4DH01;Q9NVU0-3;Q9NVU0-2;Q9NVU0-5;Q9NVU0-4;Q9NVU0;H3BNJ0	A0A0C4DH01;Q9NVU0-3;Q9NVU0-2;Q9NVU0-5;Q9NVU0-4;Q9NVU0;H3BNJ0	DNA-directed RNA polymerase III subunit RPC5	POLR3E
29.4534	29.4866	29.6315	29.6887	28.9667	29.1061			biological regulation;biosynthetic process;cell differentiation;cellular biosynthetic process;cellular developmental process;cellular macromolecule biosynthetic process;cellular macromolecule metabolic process;cellular metabolic process;cellular nitrogen compound metabolic process;cellular process;developmental process;establishment of localization;establishment of localization in cell;establishm…	binding;nucleotide binding	cell part;intracellular membrane-bounded organelle;intracellular organelle;intracellular organelle part;intracellular part;membrane-bounded organelle;nuclear body;nuclear part;nuclear speck;nucleoplasm;nucleoplasm part;nucleus;organelle;organelle part	Spliceosome	RRM_1	12	4	4	21.2	12.2	12.2	43.647	0	9.8186	3273800000	18	533440000	147770000	738820000	374860000	820790000	658150000	297620000	48495000	13434000	67165000	34079000	74617000	59832000	4	0.520696	1	0.269988	0.823676	A0A0D9SEM4;Q08170;A0A0D9SGD2;S4R2X6	A0A0D9SEM4;Q08170	Serine/arginine-rich splicing factor 4	SRSF4
NaN	26.1588	26.1029	NaN	NaN	26.4933			anatomical structure morphogenesis;biological regulation;biosynthetic process;cell surface receptor linked signaling pathway;cellular biosynthetic process;cellular macromolecule biosynthetic process;cellular macromolecule metabolic process;cellular metabolic process;cellular nitrogen compound metabolic process;cellular process;cellular response to stimulus;developmental process;macromolecule bios…	binding;chromatin binding;identical protein binding;nucleic acid binding transcription factor activity;protein binding;protein binding transcription factor activity;RNA polymerase II transcription cofactor activity;RNA polymerase II transcription corepressor activity;RNA polymerase II transcription factor binding transcription factor activity;RNA polymerase II transcription factor binding transcr…	cell part;cytoplasm;cytoplasmic part;cytosol;extracellular region part;extracellular space;intracellular membrane-bounded organelle;intracellular non-membrane-bounded organelle;intracellular organelle;intracellular organelle part;intracellular part;macromolecular complex;membrane-bounded organelle;non-membrane-bounded organelle;nuclear part;nucleolus;nucleoplasm;nucleoplasm part;nucleus;organelle…		TLE_N;WD40	2	2	2	6.2	6.2	6.2	38.368	0.0055591	1.7225	289520000	4	21896000	5547400	92332000	36814000	65288000	67648000	15238000	1152400	291970	4859600	1937600	3436200	3560400	24	0	0.976598	-0.362424	0	H0YNI7;F5H7D6;H0YNT2;K7EMK7;A0A0D9SES8;H0YKT5;H0YKN8;H0YL70;Q04725-2;Q04727-2;Q04725;Q04727-4;Q04726-2;Q04726-7;Q04726-3;Q04726-6;Q04726-5;Q04724;Q04726-4;Q04726;Q04727;Q04727-3;K7EJR7;Q04725-3	H0YNI7;F5H7D6;H0YNT2;K7EMK7;A0A0D9SES8;H0YKT5;H0YKN8;H0YL70;Q04725-2;Q04727-2;Q04725;Q04727-4;Q04726-2;Q04726-7;Q04726-3;Q04726-6;Q04726-5;Q04724;Q04726-4;Q04726;Q04727;Q04727-3;K7EJR7;Q04725-3	Transducin-like enhancer protein 2;Transducin-like enhancer protein 4;Transducin-like enhancer protein 3;Transducin-like enhancer protein 1	TLE3;TLE2;TLE4;TLE1
NaN	NaN	25.1612	NaN	NaN	NaN			cellular component organization;cellular component organization at cellular level;cellular component organization or biogenesis;cellular component organization or biogenesis at cellular level;cellular process;cytoskeleton organization;microtubule cytoskeleton organization;microtubule-based process;organelle organization	enzyme regulator activity;GTPase regulator activity;guanyl-nucleotide exchange factor activity;nucleoside-triphosphatase regulator activity;Ran guanyl-nucleotide exchange factor activity;Ras guanyl-nucleotide exchange factor activity;small GTPase regulator activity	cell part;cytoplasmic microtubule;cytoplasmic part;cytoskeletal part;cytosol;intracellular membrane-bounded organelle;intracellular organelle;intracellular organelle part;intracellular part;macromolecular complex;membrane-bounded organelle;microtubule;nucleus;organelle;organelle part;protein complex		CLTH;LisH;SPRY	1	1	1	2.3	2.3	2.3	67.255	0.0041394	1.9468	92925000	2	24266000	0	0	33333000	0	35325000	4646200	1213300	0	0	1666600	0	1766300	5	0	0.976324	NaN	0	A0A0D9SEU5;R4GMX8;Q6VN20-2;Q6VN20-3;Q6VN20	A0A0D9SEU5;R4GMX8;Q6VN20-2;Q6VN20-3;Q6VN20	Ran-binding protein 10	RANBP10
NaN	NaN	25.4255	NaN	NaN	NaN			antigen processing and presentation;antigen processing and presentation of peptide antigen;antigen processing and presentation of peptide antigen via MHC class I;biological regulation;catabolic process;cellular catabolic process;cellular component organization;cellular component organization at cellular level;cellular component organization or biogenesis;cellular component organization or biogene…	acid-amino acid ligase activity;adenyl nucleotide binding;adenyl ribonucleotide binding;ATP binding;binding;catalytic activity;enzyme binding;ligase activity;ligase activity, forming carbon-nitrogen bonds;nucleotide binding;protein binding;purine nucleotide binding;purine ribonucleoside triphosphate binding;purine ribonucleotide binding;ribonucleotide binding;small conjugating protein ligase acti…	cell part;chromatin;chromosomal part;chromosome;cytoplasm;cytoplasmic part;cytosol;HULC complex;intracellular non-membrane-bounded organelle;intracellular organelle;intracellular organelle part;intracellular part;macromolecular complex;non-membrane-bounded organelle;nuclear chromatin;nuclear chromosome part;nuclear part;organelle;organelle part;protein complex;sex chromosome;ubiquitin conjugating…	Ubiquitin mediated proteolysis	UQ_con	1	1	1	14.3	14.3	14.3	13.635	0.00067996	2.6485	252370000	1	50583000	20134000	60662000	42229000	36336000	42428000	63093000	12646000	5033400	15166000	10557000	9084000	10607000	4	0	0.976049	NaN	0	A0A0D9SG71;A0A0D9SEZ6;A0A0R4J2E5;P49459	A0A0D9SG71;A0A0D9SEZ6;A0A0R4J2E5;P49459	Ubiquitin-conjugating enzyme E2 A	UBE2A
33.8363	33.7319	33.7178	33.4748	33.6755	33.8267			biological regulation;biosynthetic process;cellular biosynthetic process;cellular component assembly;cellular component assembly at cellular level;cellular component organization;cellular component organization at cellular level;cellular component organization or biogenesis;cellular component organization or biogenesis at cellular level;cellular macromolecular complex assembly;cellular macromolec…	adenyl nucleotide binding;adenyl ribonucleotide binding;ATP binding;ATPase activity;ATPase activity, coupled;ATP-dependent DNA helicase activity;ATP-dependent helicase activity;ATP-dependent RNA helicase activity;binding;catalytic activity;CTPase activity;DNA binding;DNA helicase activity;DNA-dependent ATPase activity;eukaryotic initiation factor 4E binding;GTPase activity;helicase activity;hydro…	cell part;cytoplasm;cytoplasmic part;extracellular membrane-bounded organelle;extracellular organelle;extracellular region part;extracellular vesicular exosome;intracellular membrane-bounded organelle;intracellular non-membrane-bounded organelle;intracellular organelle;intracellular organelle part;intracellular part;macromolecular complex;membrane;membrane-bounded organelle;membrane-bounded vesic…	RIG-I-like receptor signaling pathway	DEAD;Helicase_C	61	61	47	74.2	74.2	57.5	70.839	0	323.31	67712000000	290	8293700000	4151800000	15948000000	11219000000	13021000000	15078000000	1736200000	212660000	106460000	408930000	287680000	333880000	386610000	20	0.401957	1	0.103008	0.493965	A0A0D9SFB3;A0A0D9SG12;A0A0D9SF53;O00571;O00571-2;O15523-2;O15523;A0A087WVZ1;A0A0J9YYH6;O15523-3;B4DLA0;A0A087WX09;C9J081;C9J8G5;D6RCM4;Q9NQI0-3;Q9NQI0-2;Q9NQI0-4;Q9NQI0;H0Y960	A0A0D9SFB3;A0A0D9SG12;A0A0D9SF53;O00571;O00571-2;O15523-2;O15523	ATP-dependent RNA helicase DDX3X;ATP-dependent RNA helicase DDX3Y	DDX3X;DDX3Y
25.4457	25.3504	25.6474	25.493	NaN	25.5003			biological regulation;biosynthetic process;cell cycle phase;cell cycle process;cellular biosynthetic process;cellular macromolecule biosynthetic process;cellular macromolecule metabolic process;cellular metabolic process;cellular nitrogen compound metabolic process;cellular process;DNA metabolic process;DNA recombination;DNA replication;gamete generation;macromolecule biosynthetic process;macromo…	adenyl nucleotide binding;adenyl ribonucleotide binding;ATP binding;binding;DNA binding;nucleic acid binding;nucleotide binding;purine nucleotide binding;purine ribonucleoside triphosphate binding;purine ribonucleotide binding;ribonucleotide binding	cell part;cytoplasm;intracellular organelle part;intracellular part;membrane;nuclear part;nucleoplasm;organelle part		AAA	4	4	4	5.4	5.4	5.4	107.43	0	3.9456	206190000	8	23682000	4434400	33733000	23969000	58150000	62224000	4795200	550740	103120	784500	557420	1352300	1447100	7	0.0458941	1	-0.0154851	-0.0726865	E7EXA6;A0A0D9SF58;Q8WVB6;Q8WVB6-2;F8WCC1;Q8WVB6-3;H0Y7D3	E7EXA6;A0A0D9SF58;Q8WVB6;Q8WVB6-2;F8WCC1;Q8WVB6-3	Chromosome transmission fidelity protein 18 homolog	CHTF18
25.9864	NaN	NaN	NaN	NaN	NaN			actin cytoskeleton organization;actin filament-based process;activation of immune response;activation of innate immune response;actomyosin structure organization;adaptive immune response;adaptive immune response based on somatic recombination of immune receptors built from immunoglobulin superfamily domains;anatomical structure development;anatomical structure formation involved in morphogenesis;…	activating transcription factor binding;AT DNA binding;binding;chromatin binding;core promoter binding;core promoter proximal region DNA binding;core promoter proximal region sequence-specific DNA binding;core promoter sequence-specific DNA binding;DNA binding;enhancer binding;enhancer sequence-specific DNA binding;enzyme binding;histone acetyltransferase binding;histone deacetylase binding;miRNA…	cell part;chromatin;chromosomal part;cytoplasm;cytoplasmic part;cytosol;intracellular membrane-bounded organelle;intracellular organelle;intracellular organelle part;intracellular part;macromolecular complex;membrane-bounded organelle;nuclear body;nuclear chromatin;nuclear chromosome part;nuclear part;nuclear speck;nucleoplasm;nucleoplasm part;nucleus;organelle;organelle part;protein complex;tran…	MAPK signaling pathway	HJURP_C;SRF-TF	4	2	2	9.7	5.3	5.3	46.892	0	4.0448	225880000	2	51177000	5074100	51147000	47183000	34094000	37201000	16134000	3655500	362440	3653400	3370200	2435300	2657200	33	0	0.975775	NaN	0	A0A0D9SFD0;A0A0R4J2G5;A0A1B0GV32;Q06413-4;Q06413-6;Q06413-2;Q06413-5;D6RC63;D8L7E9;D6RJG6;A0A0D9SGI5;Q06413-3;Q06413;H0YKY6;H0YM62;D6RG14;D6RB91;A0A1B0GTW4;D6RG21;D6RCM6;A0A0D9SFV9;D6RJA7;A0A0D9SET2;D6R942;Q02078-4;Q02078-6;Q02078-3;Q02078-5;Q02078-2;Q02078;D6RJ95;H0YNI2;A0A0D9SGF3	A0A0D9SFD0;A0A0R4J2G5;A0A1B0GV32;Q06413-4;Q06413-6;Q06413-2;Q06413-5;D6RC63;D8L7E9;D6RJG6;A0A0D9SGI5;Q06413-3;Q06413;H0YKY6;H0YM62;D6RG14;D6RB91;A0A1B0GTW4;D6RG21;D6RCM6;A0A0D9SFV9;D6RJA7;A0A0D9SET2;D6R942;Q02078-4;Q02078-6;Q02078-3;Q02078-5;Q02078-2;Q02078	Myocyte-specific enhancer factor 2C;Myocyte-specific enhancer factor 2A	MEF2C;MEF2A
26.0609	26.323	26.4024	NaN	NaN	26.412			actin cytoskeleton organization;actin filament-based process;actomyosin structure organization;asymmetric Golgi ribbon formation;biological regulation;cell migration;cell motility;cellular component movement;cellular component organization;cellular component organization at cellular level;cellular component organization or biogenesis;cellular component organization or biogenesis at cellular level…	actin binding;actin filament binding;adenyl nucleotide binding;adenyl ribonucleotide binding;ADP binding;ATP binding;binding;catalytic activity;cytoskeletal protein binding;DNA binding;hydrolase activity;hydrolase activity, acting on acid anhydrides;hydrolase activity, acting on acid anhydrides, in phosphorus-containing anhydrides;motor activity;nucleic acid binding;nucleoside-triphosphatase acti…	actomyosin;cell part;cytoplasmic part;cytoskeletal part;endoplasmic reticulum-Golgi intermediate compartment;Golgi apparatus part;Golgi membrane;intracellular membrane-bounded organelle;intracellular organelle;intracellular organelle part;intracellular part;macromolecular complex;membrane;membrane-bounded organelle;myosin complex;organelle;organelle membrane;organelle part;protein complex;trans-G…		Myosin_head;Myosin_tail_1;PDZ	4	4	4	2.6	2.6	2.6	231.1	0	22.288	315190000	8	11332000	8601000	94364000	37653000	91713000	71528000	3120700	112200	85158	934300	372810	908050	708200	7	0	0.975502	-0.149886	0	A0A0D9SFK2;Q92614-2;Q92614-3;Q92614-4;Q92614;Q92614-5;H0YEV9	A0A0D9SFK2;Q92614-2;Q92614-3;Q92614-4;Q92614;Q92614-5	Unconventional myosin-XVIIIa	MYO18A
32.4194	32.2815	31.6238	32.4479	32.2462	32.1658			biological regulation;biosynthetic process;cellular biosynthetic process;cellular macromolecule biosynthetic process;cellular macromolecule metabolic process;cellular metabolic process;cellular nitrogen compound metabolic process;cellular process;macromolecule biosynthetic process;macromolecule metabolic process;metabolic process;nitrogen compound metabolic process;nucleic acid metabolic process;…	binding;cation binding;identical protein binding;ion binding;metal ion binding;nucleic acid binding;nucleotide binding;protein binding;RNA binding;transition metal ion binding;zinc ion binding	cell part;cytoplasm;intracellular membrane-bounded organelle;intracellular non-membrane-bounded organelle;intracellular organelle;intracellular organelle part;intracellular part;membrane;membrane-bounded organelle;non-membrane-bounded organelle;nuclear part;nucleolus;nucleoplasm;nucleus;organelle;organelle part;plasma membrane		zf-RanBP	5	5	5	20.8	20.8	20.8	32.071	0	21.158	21896000000	46	4039700000	1468800000	4796500000	3829800000	4153300000	3607600000	1564000000	288550000	104920000	342610000	273560000	296660000	257690000	9	0.2762	1	-0.178397	-0.496382	H7BY36;A0A0D9SFL3;B0QYK0;C9JGE3;Q01844-2;Q01844-6;Q01844-3;Q01844;Q01844-5	H7BY36;A0A0D9SFL3;B0QYK0;C9JGE3;Q01844-2;Q01844-6;Q01844-3;Q01844;Q01844-5	RNA-binding protein EWS	EWSR1
NaN	NaN	24.5395	NaN	NaN	NaN			cell projection organization;cellular component organization;cellular component organization at cellular level;cellular component organization or biogenesis;cellular component organization or biogenesis at cellular level;cellular process;neuron projection development	enzyme activator activity;enzyme regulator activity;GTPase activator activity;GTPase regulator activity;nucleoside-triphosphatase regulator activity	axon part;cell part;cell projection part;cytoplasm;intracellular part;neuromuscular junction;synapse;synapse part;terminal button		RabGAP-TBC;TLD	1	1	1	3.2	3.2	3.2	38.37	0.00023408	3.185	104510000	2	0	0	26580000	30193000	24778000	22958000	6531800	0	0	1661200	1887100	1548700	1434900	5	0	0.975228	NaN	0	A0A0D9SFR5;H3BQ06;H3BNU1;Q9ULP9-2;Q9ULP9	A0A0D9SFR5;H3BQ06;H3BNU1;Q9ULP9-2;Q9ULP9	TBC1 domain family member 24	TBC1D24
29.2518	29.194	29.5292	29.409	29.2109	29.2699					extracellular membrane-bounded organelle;extracellular organelle;extracellular region part;extracellular vesicular exosome;membrane-bounded organelle;membrane-bounded vesicle;organelle;vesicle		Cobl	14	14	14	16.1	16.1	16.1	127.83	0	39.877	3057900000	43	554600000	121500000	619200000	527100000	517900000	717630000	45641000	8277600	1813500	9241900	7867100	7729900	10711000	13	0.0846055	1	0.0284138	0.129754	A0A0X1KG75;A0A0D9SG04;Q53SF7-4;Q53SF7-3;Q53SF7-2;Q53SF7;A0A0B4J1Z0;H7C1G2;C9JAU3;C9J5Y6;C9JK90;C9J8C4;C9JWZ0	A0A0X1KG75;A0A0D9SG04;Q53SF7-4;Q53SF7-3;Q53SF7-2;Q53SF7	Cordon-bleu protein-like 1	COBLL1
30.1913	30.3538	30.4149	30.3915	29.8333	30.4768			biological regulation;biosynthetic process;cellular biosynthetic process;cellular macromolecule biosynthetic process;cellular macromolecule metabolic process;cellular metabolic process;cellular nitrogen compound metabolic process;cellular process;macromolecule biosynthetic process;macromolecule metabolic process;metabolic process;nitrogen compound metabolic process;nucleic acid metabolic process;…	binding;cation binding;cytoskeletal protein binding;DNA binding;enzyme binding;histone binding;histone deacetylase binding;ion binding;metal ion binding;nucleic acid binding;phosphoprotein binding;protein binding;ribonucleoprotein binding;scaffold protein binding;transition metal ion binding;tubulin binding;zinc ion binding	cell part;chromosomal part;condensed chromosome kinetochore;intracellular membrane-bounded organelle;intracellular non-membrane-bounded organelle;intracellular organelle;intracellular organelle part;intracellular part;kinetochore;macromolecular complex;membrane-bounded organelle;non-membrane-bounded organelle;nuclear part;nucleolus;nucleoplasm;nucleus;organelle;organelle part;protein complex			11	11	11	30.3	30.3	30.3	41.361	0	21.905	6276200000	30	746840000	271800000	2727800000	595510000	950860000	983320000	298860000	35564000	12943000	129900000	28358000	45279000	46825000	7	0.151181	1	0.0861352	0.275596	A0A0D9SGE8;Q8IWS0-5;Q8IWS0-3;Q8IWS0;Q5JRC6;Q8IWS0-4;Q8IWS0-2	A0A0D9SGE8;Q8IWS0-5;Q8IWS0-3;Q8IWS0;Q5JRC6;Q8IWS0-4;Q8IWS0-2	PHD finger protein 6	PHF6
31.5274	31.5863	31.58	31.279	31.6622	31.5232			activation of immune response;antigen processing and presentation;antigen processing and presentation of exogenous antigen;antigen processing and presentation of exogenous peptide antigen;antigen processing and presentation of exogenous peptide antigen via MHC class II;antigen processing and presentation of peptide antigen;antigen processing and presentation of peptide antigen via MHC class II;an…	antigen binding;binding;MHC class II protein complex binding;MHC class II receptor activity;MHC protein complex binding;molecular transducer activity;peptide antigen binding;peptide binding;receptor activity;signal transducer activity;signaling receptor activity;transmembrane signaling receptor activity	cell part;cell surface;clathrin coated vesicle membrane;clathrin-coated endocytic vesicle membrane;coated vesicle membrane;cytoplasmic part;cytoplasmic vesicle membrane;cytoplasmic vesicle part;endocytic vesicle membrane;endoplasmic reticulum part;endosomal part;endosome membrane;ER to Golgi transport vesicle membrane;extracellular membrane-bounded organelle;extracellular organelle;extracellular …	Allograft rejection;Antigen processing and presentation;Asthma;Autoimmune thyroid disease;Cell adhesion molecules (CAMs);Graft-versus-host disease;Intestinal immune network for IgA production;ko05152;Leishmaniasis;Phagosome;Rheumatoid arthritis;Staphylococcus aureus infection;Systemic lupus erythematosus;Toxoplasmosis;Type I diabetes mellitus;Viral myocarditis	C1-set;MHC_II_alpha	8	8	8	36.2	36.2	36.2	25.859	0	44.594	13902000000	30	1798700000	751470000	3091800000	2507400000	2642300000	3110600000	1737800000	224840000	93934000	386480000	313430000	330290000	388820000	4	0.269491	1	0.0764395	0.357978	Q30118;A0A0G2JH46;A0A0G2JMH6;P01903	Q30118;A0A0G2JH46;A0A0G2JMH6;P01903	HLA class II histocompatibility antigen, DR alpha chain	HLA-DRA
30.484	30.4408	30.5301	30.6006	30.4886	30.5375			actin cytoskeleton organization;actin filament organization;actin filament polymerization;actin filament-based process;actin polymerization or depolymerization;biological regulation;cell projection organization;cellular component assembly;cellular component assembly at cellular level;cellular component organization;cellular component organization at cellular level;cellular component organization …	binding;ion channel binding;protein binding;receptor binding	cell part;cell projection;cell projection membrane;cell projection part;cytoplasmic part;cytoskeletal part;cytosol;intracellular non-membrane-bounded organelle;intracellular organelle;intracellular organelle part;intracellular part;leading edge membrane;membrane part;mitotic spindle;neuron projection;non-membrane-bounded organelle;organelle;organelle part;plasma membrane part;ruffle membrane;spin…	Focal adhesion;Regulation of actin cytoskeleton;Shigellosis	Drf_DAD;Drf_FH1;Drf_FH3;Drf_GBD;FH2	28	28	28	27.7	27.7	27.7	141.36	0	89.767	7003500000	71	904970000	358100000	1789800000	1034100000	1340300000	1576300000	116720000	15083000	5968300	29829000	17235000	22338000	26271000	9	0.622049	1	-0.0573031	-0.405188	A0A0G2JH68;O60610;A0A140T8Z0;O60610-2;O60610-3;H9KV28;B4E2I7;E5RJ79;H7C2W8	A0A0G2JH68;O60610;A0A140T8Z0;O60610-2;O60610-3;H9KV28	Protein diaphanous homolog 1	DIAPH1
NaN	NaN	26.6811	26.6982	NaN	26.6706					cell part;cytoplasm;cytoskeleton;intracellular non-membrane-bounded organelle;intracellular organelle;intracellular part;non-membrane-bounded organelle;organelle		Phostensin;Phostensin_N	4	4	4	7.8	7.8	7.8	68.041	0	6.3058	398950000	6	105850000	14437000	91526000	60466000	48606000	78071000	14248000	3780300	515590	3268800	2159500	1735900	2788200	5	0	0.974955	-0.00328255	0	A0A0G2JHC2;Q6NYC8;Q6NYC8-3;Q6NYC8-2;Q6NYC8-4	A0A0G2JHC2;Q6NYC8;Q6NYC8-3;Q6NYC8-2	Phostensin	PPP1R18
NaN	NaN	24.4819	NaN	NaN	NaN			biological regulation;biosynthetic process;catabolic process;cellular biosynthetic process;cellular catabolic process;cellular macromolecule biosynthetic process;cellular macromolecule catabolic process;cellular macromolecule metabolic process;cellular metabolic process;cellular nitrogen compound metabolic process;cellular process;cellular protein metabolic process;cellular response to stimulus;c…	ATPase activity;ATPase activity, coupled;ATP-dependent DNA helicase activity;ATP-dependent helicase activity;catalytic activity;DNA helicase activity;DNA-dependent ATPase activity;helicase activity;hydrolase activity;hydrolase activity, acting on acid anhydrides;hydrolase activity, acting on acid anhydrides, in phosphorus-containing anhydrides;nucleic acid binding transcription factor activity;nu…	carboxy-terminal domain protein kinase complex;cell part;core TFIIH complex;holo TFIIH complex;intracellular organelle part;intracellular part;macromolecular complex;nuclear part;nucleoplasm;nucleoplasm part;organelle part;protein complex;transcription factor complex	Basal transcription factors;Nucleotide excision repair	Tfb2	1	1	1	13.8	13.8	13.8	15.208	0	3.8344	46222000	1	0	2573200	0	0	21590000	22060000	5777800	0	321650	0	0	2698700	2757500	3	0	0.974681	NaN	0	A0A0G2JHJ2;Q92759-2;Q92759	A0A0G2JHJ2;Q92759-2;Q92759	General transcription factor IIH subunit 4	GTF2H4
28.4096	26.87	26.9947	NaN	NaN	NaN			antigen processing and presentation;antigen processing and presentation of exogenous antigen;antigen processing and presentation of exogenous peptide antigen;antigen processing and presentation of exogenous peptide antigen via MHC class II;antigen processing and presentation of peptide antigen;antigen processing and presentation of peptide antigen via MHC class II;antigen processing and presentat…	antigen binding;binding;MHC class II protein complex binding;MHC protein complex binding	cell part;cytoplasmic part;endosomal part;endosome membrane;integral to membrane;intracellular organelle part;intracellular part;intrinsic to membrane;late endosome membrane;lysosomal membrane;macromolecular complex;membrane;membrane part;MHC class II protein complex;MHC protein complex;organelle membrane;organelle part;plasma membrane part;protein complex;vacuolar membrane;vacuolar part	Allograft rejection;Antigen processing and presentation;Asthma;Autoimmune thyroid disease;Cell adhesion molecules (CAMs);Graft-versus-host disease;Intestinal immune network for IgA production;ko05152;Leishmaniasis;Phagosome;Rheumatoid arthritis;Staphylococcus aureus infection;Systemic lupus erythematosus;Toxoplasmosis;Type I diabetes mellitus;Viral myocarditis	C1-set;MHC_II_beta	1	1	1	13.1	13.1	13.1	19.438	0	10.319	668280000	5	0	2601000	170550000	212630000	109580000	172910000	95469000	0	371570	24365000	30376000	15655000	24702000	11	0	0.974408	NaN	0	F6UB75;A0A140T9U6;A0A140T9T8;A0A140T9R2;A0A140T9R0;A0A140T9I2;A0A140T9C9;A0A140T926;A0A0G2JIJ2;A0A0G2JI43;P28068	F6UB75;A0A140T9U6;A0A140T9T8;A0A140T9R2;A0A140T9R0;A0A140T9I2;A0A140T9C9;A0A140T926;A0A0G2JIJ2;A0A0G2JI43;P28068	HLA class II histocompatibility antigen, DM beta chain	HLA-DMB
NaN	NaN	26.0358	NaN	NaN	NaN			activation of immune response;antigen processing and presentation;antigen processing and presentation of exogenous antigen;antigen processing and presentation of exogenous peptide antigen;antigen processing and presentation of exogenous peptide antigen via MHC class II;antigen processing and presentation of peptide antigen;antigen processing and presentation of peptide antigen via MHC class II;an…	antigen binding;binding;peptide antigen binding;peptide binding	cell part;cell surface;clathrin coated vesicle membrane;clathrin-coated endocytic vesicle membrane;coated vesicle membrane;cytoplasmic part;cytoplasmic vesicle membrane;cytoplasmic vesicle part;endocytic vesicle membrane;endoplasmic reticulum part;endosomal part;endosome membrane;ER to Golgi transport vesicle membrane;Golgi apparatus part;Golgi membrane;integral to endoplasmic reticulum membrane;…	Allograft rejection;Antigen processing and presentation;Asthma;Autoimmune thyroid disease;Cell adhesion molecules (CAMs);Graft-versus-host disease;Intestinal immune network for IgA production;ko05152;Leishmaniasis;Phagosome;Rheumatoid arthritis;Staphylococcus aureus infection;Systemic lupus erythematosus;Toxoplasmosis;Type I diabetes mellitus;Viral myocarditis	C1-set;MHC_II_beta	1	1	1	6.1	6.1	6.1	25.897	0	3.6115	172230000	2	54377000	16077000	0	37006000	0	64770000	14352000	4531400	1339700	0	3083800	0	5397500	20	0	0.974135	NaN	0	A0A182DWF4;A0A140T8Z3;A0A0G2JJV3;A0A0G2JII1;H0Y7G7;A0A182DWG2;A0A140T9P1;A0A140T9A5;A0A140T976;A0A140T966;A0A140T8Z7;H0Y5P2;A0A182DWF5;A0A140T9Y0;A0A140T9Q1;A0A140T9P7;A0A140T9I3;A0A140T928;Q5EP54;P04440	A0A182DWF4;A0A140T8Z3;A0A0G2JJV3;A0A0G2JII1;H0Y7G7;A0A182DWG2;A0A140T9P1;A0A140T9A5;A0A140T976;A0A140T966;A0A140T8Z7;H0Y5P2;A0A182DWF5;A0A140T9Y0;A0A140T9Q1;A0A140T9P7;A0A140T9I3;A0A140T928;Q5EP54;P04440	HLA class II histocompatibility antigen, DP beta 1 chain	HLA-DPB1
26.3329	26.5487	26.6092	27.6867	27.0393	26.6732			anatomical structure development;biological regulation;cell cycle process;cell development;cellular component assembly;cellular component assembly at cellular level;cellular component organization;cellular component organization at cellular level;cellular component organization or biogenesis;cellular component organization or biogenesis at cellular level;cellular developmental process;cellular ma…	binding;C2H2 zinc finger domain binding;catalytic activity;cation binding;histone methyltransferase activity;histone methyltransferase activity (H3-K27 specific);histone methyltransferase activity (H3-K9 specific);histone-lysine N-methyltransferase activity;ion binding;lysine N-methyltransferase activity;metal ion binding;methyltransferase activity;N-methyltransferase activity;p53 binding;protein…	cell part;chromatin;chromosomal part;chromosome;cytoskeleton;intermediate filament cytoskeleton;intracellular membrane-bounded organelle;intracellular non-membrane-bounded organelle;intracellular organelle;intracellular organelle part;intracellular part;membrane-bounded organelle;non-membrane-bounded organelle;nuclear chromatin;nuclear chromosome part;nuclear part;nucleoplasm;nucleus;organelle;or…	Lysine degradation	Ank;Ank_2;Pre-SET;SET	6	6	6	7.7	7.7	7.7	129.03	0	19.267	494120000	13	218880000	41808000	71216000	59300000	38105000	64808000	9150300	4053400	774210	1318800	1098200	705650	1200100	11	0.96753	1	-0.636083	-1.55927	A0A0G2JIS2;Q96KQ7-2;Q96KQ7;A2ABF8;A0A0G2JIR1;A2ABF9;A0A0G2JK64;A0A0G2JRR0;A0A0G2JRN8;H0Y4K5;Q96KQ7-3	A0A0G2JIS2;Q96KQ7-2;Q96KQ7;A2ABF8;A0A0G2JIR1;A2ABF9;A0A0G2JK64;A0A0G2JRR0;A0A0G2JRN8	Histone-lysine N-methyltransferase EHMT2	EHMT2
33.2741	33.0963	33.1767	33.3859	33.4323	33.2186							HSP70	40	31	21	64.6	55.9	37.1	70.108	0	290.22	45360000000	144	7429800000	3000300000	10816000000	6845300000	7960000000	9308500000	1417500000	232180000	93760000	338010000	213910000	248750000	290890000	5	0.921401	1	-0.163269	-0.893271	A0A0G2JIW1;P0DMV9;P0DMV8;P0DMV8-2;V9GZ37	A0A0G2JIW1;P0DMV9;P0DMV8;P0DMV8-2;V9GZ37	Heat shock 70 kDa protein 1B;Heat shock 70 kDa protein 1A	HSPA1B;HSPA1A
NaN	NaN	NaN	24.8343	NaN	NaN								6	1	1	22.7	6.8	6.8	35.759	0	5.0378	21272000	1	21272000	0	0	0	0	0	1636300	1636300	0	0	0	0	0	2	0	0.973862	NaN	0	A0A140T9L0;A0A0G2JJL1	A0A140T9L0;A0A0G2JJL1
25.7128	NaN	NaN	26.2273	25.4348	NaN			anatomical structure development;biological regulation;biosynthetic process;cardiac cell differentiation;cardiac muscle cell differentiation;cardiac muscle cell proliferation;cell communication;cell differentiation;cell proliferation;cellular biosynthetic process;cellular developmental process;cellular macromolecule metabolic process;cellular metabolic process;cellular nitrogen compound metabolic…	binding;cation binding;DNA binding;enhancer binding;enhancer sequence-specific DNA binding;ion binding;ligand-dependent nuclear receptor activity;metal ion binding;molecular transducer activity;nucleic acid binding;nucleic acid binding transcription factor activity;protein binding transcription factor activity;receptor activity;regulatory region DNA binding;regulatory region nucleic acid binding;…	cell part;intracellular membrane-bounded organelle;intracellular organelle;intracellular organelle part;intracellular part;membrane-bounded organelle;nuclear part;nucleoplasm;nucleus;organelle;organelle part	Adipocytokine signaling pathway;Non-small cell lung cancer;Pathways in cancer;PPAR signaling pathway;Small cell lung cancer;Thyroid cancer	Hormone_recep;zf-C4	3	3	3	14.1	14.1	14.1	38.516	0	9.3903	172080000	5	38054000	8506800	11398000	64518000	17669000	31933000	8194200	1812100	405090	542770	3072300	841360	1520600	10	0	0.973589	-0.118235	0	A0A0G2JKR7;P28702;P28702-3;A0A0G2JHI1;A0A087WZ88;P19793-2;P10588;P19793;P48443;P13056	A0A0G2JKR7;P28702;P28702-3	Retinoic acid receptor RXR-beta	RXRB
32.3837	32.3245	32.4275	32.5097	32.4101	32.3474			biological regulation;positive regulation of biological process;positive regulation of caspase activity;positive regulation of catalytic activity;positive regulation of cellular process;positive regulation of cytokine production;positive regulation of cytokine secretion;positive regulation of hydrolase activity;positive regulation of interleukin-1 beta production;positive regulation of interleuki…	adenyl nucleotide binding;adenyl ribonucleotide binding;ATP binding;binding;nucleotide binding;protein binding;protein domain specific binding;purine nucleotide binding;purine ribonucleoside triphosphate binding;purine ribonucleotide binding;Pyrin domain binding;ribonucleotide binding	cell part;cytoplasm;intracellular part		PYRIN	44	44	44	48	48	48	117.85	0	200.29	25795000000	193	4188100000	1327400000	6243000000	4123800000	4794000000	5118500000	437200000	70985000	22499000	105810000	69894000	81253000	86755000	29	0.321728	1	-0.0438309	-0.281168	A0A0G2JMG8;A0A0G2JPQ2;Q9NX02-5;Q9NX02;J3KN39;A0A0G2JLX3;Q9NX02-2;Q9NX02-4;A0A0G2JNC8;A0A0G2JP37;A0A0G2JLQ8;A0A0G2JPB6;Q9NX02-3;F5GYZ4;K7EPE6;F5H5B1;K7ELX1;K7EMK2;A0A0G2JM25;A0A0G2JNK1;K7ERG0;A0A0G2JMB6;A0A0G2JPH3;A0A0G2JNK3;Q8WX94;Q8WX94-2;Q8WX94-3;F5H7Q5;K7EJ90	A0A0G2JMG8;A0A0G2JPQ2;Q9NX02-5;Q9NX02;J3KN39;A0A0G2JLX3;Q9NX02-2;Q9NX02-4;A0A0G2JNC8;A0A0G2JP37;A0A0G2JLQ8;A0A0G2JPB6;Q9NX02-3	NACHT, LRR and PYD domains-containing protein 2	NLRP2
NaN	NaN	25.5272	NaN	NaN	NaN			cellular macromolecule metabolic process;cellular metabolic process;cellular nitrogen compound metabolic process;cellular process;macromolecule metabolic process;metabolic process;mRNA metabolic process;mRNA processing;nitrogen compound metabolic process;nucleic acid metabolic process;nucleobase-containing compound metabolic process;primary metabolic process;RNA metabolic process;RNA processing;t…	binding;catalytic activity;endonuclease activity;endonuclease activity, active with either ribo- or deoxyribonucleic acids and producing 3'-phosphomonoesters;endoribonuclease activity;endoribonuclease activity, producing 3'-phosphomonoesters;hydrolase activity;hydrolase activity, acting on ester bonds;lyase activity;nuclease activity;nucleic acid binding;ribonuclease activity;tRNA-intron endonucl…	cell part;intracellular membrane-bounded organelle;intracellular non-membrane-bounded organelle;intracellular organelle;intracellular organelle part;intracellular part;macromolecular complex;membrane-bounded organelle;non-membrane-bounded organelle;nuclear part;nucleolus;nucleoplasm;nucleus;organelle;organelle part;protein complex;tRNA-intron endonuclease complex		tRNA_int_endo	1	1	1	6.6	6.6	6.6	26.101	0.0075869	1.536	184800000	1	30828000	0	44719000	27303000	36421000	45526000	15400000	2569000	0	3726600	2275200	3035100	3793800	5	0	0.973317	NaN	0	B0V3J0;A9C4B9;A0A0G2JNK5;E7EQB3;Q9BSV6	B0V3J0;A9C4B9;A0A0G2JNK5;E7EQB3;Q9BSV6	tRNA-splicing endonuclease subunit Sen34	TSEN34
27.8409	28.0702	28.1286	27.9056	27.3246	27.633			anatomical structure development;anatomical structure formation involved in morphogenesis;anatomical structure morphogenesis;apoptosis;apoptosis involved in morphogenesis;astrocyte cell migration;asymmetric protein localization;auditory receptor cell stereocilium organization;biological adhesion;biological regulation;cell adhesion;cell death;cell migration;cell motility;cell projection organizati…		adherens junction;anchoring junction;basolateral plasma membrane;cell junction;cell part;cell projection;cell-cell adherens junction;cell-cell junction;cytoplasmic part;extracellular membrane-bounded organelle;extracellular organelle;extracellular region part;extracellular vesicular exosome;intracellular organelle part;intracellular part;lamellipodium;macromolecular complex;membrane;membrane part…		LRR_4;LRR_8;PDZ	7	7	7	7.7	7.7	7.7	174.91	0	39.229	1103500000	16	87068000	45294000	232270000	248390000	280690000	209770000	14519000	1145600	595980	3056100	3268300	3693300	2760100	6	0.969975	1	0.392185	1.35513	A0A0G2JNZ2;A0A0G2JPP5;Q14160;Q14160-3;A0A0G2JMS7;Q14160-2	A0A0G2JNZ2;A0A0G2JPP5;Q14160;Q14160-3;A0A0G2JMS7;Q14160-2	Protein scribble homolog	SCRIB
27.8488	27.5941	28.4046	27.905	28.119	27.6136			actin cytoskeleton organization;actin filament-based process;anatomical structure development;anatomical structure morphogenesis;biological regulation;brain development;cell surface receptor linked signaling pathway;cellular component organization;cellular component organization at cellular level;cellular component organization or biogenesis;cellular component organization or biogenesis at cellul…	enzyme activator activity;enzyme regulator activity;GTPase activator activity;GTPase regulator activity;guanyl-nucleotide exchange factor activity;nucleoside-triphosphatase regulator activity;Ras guanyl-nucleotide exchange factor activity;Rho guanyl-nucleotide exchange factor activity;small GTPase regulator activity	cell part;cytoplasmic part;cytosol;intracellular;intracellular part;membrane;plasma membrane		C2;PH;RhoGAP;RhoGEF	5	5	5	9.8	9.8	9.8	88.857	0	11.547	1171500000	12	139200000	55524000	214120000	224320000	205710000	332650000	29288000	3480000	1388100	5353000	5608100	5142600	8316200	15	0.0886582	1	0.0699647	0.183852	A0A0G2JQ41;A0A1C7CYZ0;Q12979-4;Q12979-2;Q12979;I3L2P5;B7Z683;A0A0G2JRJ1;I3L3W0;I3NI05;Q12979-3;I3L1U8;H0Y554;P11274-2;P11274	A0A0G2JQ41;A0A1C7CYZ0;Q12979-4;Q12979-2;Q12979;I3L2P5;B7Z683	Active breakpoint cluster region-related protein	ABR
NaN	NaN	24.3635	NaN	NaN	NaN			acylglycerol biosynthetic process;acylglycerol metabolic process;anatomical structure development;anatomical structure homeostasis;biological regulation;biosynthetic process;carboxylic acid biosynthetic process;carboxylic acid metabolic process;cellular biosynthetic process;cellular ketone metabolic process;cellular lipid metabolic process;cellular metabolic process;cellular process;chemical home…	1-acylglycerophosphocholine O-acyltransferase activity;1-alkenylglycerophosphocholine O-acyltransferase activity;1-alkylglycerophosphocholine O-acetyltransferase activity;1-alkylglycerophosphocholine O-acyltransferase activity;acetyltransferase activity;binding;calcium ion binding;catalytic activity;cation binding;ion binding;metal ion binding;O-acetyltransferase activity;O-acyltransferase activi…	cell part;cytoplasmic part;endoplasmic reticulum;endoplasmic reticulum membrane;endoplasmic reticulum part;Golgi apparatus;Golgi apparatus part;Golgi membrane;integral to membrane;intracellular membrane-bounded organelle;intracellular organelle;intracellular organelle part;intracellular part;intrinsic to membrane;lipid particle;membrane;membrane part;membrane-bounded organelle;organelle;organelle…	Ether lipid metabolism;Glycerophospholipid metabolism	Acyltransferase;EF-hand_6	1	1	1	4.7	4.7	4.7	54.472	0.00023354	3.1475	42428000	1	0	0	15264000	6841600	0	20322000	2357100	0	0	848010	380090	0	1129000	2	0	0.973045	NaN	0	A0A0G2JQ62;Q8NF37	A0A0G2JQ62;Q8NF37	Lysophosphatidylcholine acyltransferase 1	LPCAT1
NaN	27.5601	NaN	NaN	NaN	NaN			biological regulation;biosynthetic process;cellular biosynthetic process;cellular macromolecule biosynthetic process;cellular macromolecule metabolic process;cellular metabolic process;cellular nitrogen compound metabolic process;cellular process;gene expression;macromolecule biosynthetic process;macromolecule metabolic process;metabolic process;nitrogen compound metabolic process;nucleic acid me…	binding;DNA binding;nucleic acid binding;nucleic acid binding transcription factor activity;protein binding transcription factor activity;sequence-specific DNA binding transcription factor activity;transcription coactivator activity;transcription cofactor activity;transcription factor binding transcription factor activity	cell part;cytoplasm;histone acetyltransferase complex;histone methyltransferase complex;intracellular organelle part;intracellular part;macromolecular complex;methyltransferase complex;MLL1 complex;nuclear part;nucleoplasm;nucleoplasm part;organelle part;protein complex;SAGA-type complex;transcription factor complex;transcription factor TFIID complex;transcription factor TFTC complex	Basal transcription factors;Huntington's disease	TAF4;TAFH	2	2	2	11.2	11.2	11.2	22.738	0	4.353	670080000	3	0	5347700	27883000	332870000	303980000	0	74453000	0	594180	3098100	36986000	33775000	0	3	0	0.972772	NaN	0	V9GY14;A0A0G2JRY5;O00268	V9GY14;A0A0G2JRY5;O00268	Transcription initiation factor TFIID subunit 4	TAF4
28.734	28.4917	28.4434	28.3148	27.8993	28.6358			antigen processing and presentation;antigen processing and presentation of exogenous antigen;antigen processing and presentation of exogenous peptide antigen;antigen processing and presentation of exogenous peptide antigen via MHC class II;antigen processing and presentation of peptide antigen;antigen processing and presentation of peptide antigen via MHC class II;antigen processing and presentat…	binding;enzyme binding;kinase binding;lipid binding;protein binding;protein kinase binding;protein transporter activity;substrate-specific transporter activity;transporter activity	AP-2 adaptor complex;AP-type membrane coat adaptor complex;cell part;clathrin adaptor complex;clathrin coated vesicle membrane;clathrin-coated endocytic vesicle membrane;coated vesicle membrane;cytoplasmic membrane-bounded vesicle;cytoplasmic part;cytoplasmic vesicle;cytoplasmic vesicle membrane;cytoplasmic vesicle part;cytosol;endocytic vesicle membrane;intracellular membrane-bounded organelle;i…	Endocrine and other factor-regulated calcium reabsorption;Endocytosis;Huntington's disease	Adaptin_N;Alpha_adaptin_C;Alpha_adaptinC2	18	12	12	32.8	24.5	24.5	101.54	0	54.135	1663500000	28	210970000	105940000	380020000	295210000	308920000	362500000	34657000	4395100	2207000	7917100	6150100	6435800	7552000	15	0.518111	1	0.273073	0.824051	A0A0G2JS82;O94973;O94973-2;A0A0G2JQM1;O94973-3;A0A0G2JRS3;A0A0G2JRF9;A0A0G2JQA4;E9PR62;E9PNC4;A0A0G2JS17;A0A0G2JQT9;H0YDE9;H0YEG0;E9PQP4	A0A0G2JS82;O94973;O94973-2;A0A0G2JQM1;O94973-3	AP-2 complex subunit alpha-2	AP2A2
NaN	NaN	23.3776	NaN	NaN	NaN			biological regulation;cellular macromolecule metabolic process;cellular metabolic process;cellular nitrogen compound metabolic process;cellular process;cellular protein metabolic process;cellular response to stimulus;cellular response to stress;DNA metabolic process;DNA repair;establishment of localization;establishment of localization in cell;establishment of protein localization;gamete generati…	acid-amino acid ligase activity;binding;catalytic activity;cation binding;enzyme binding;enzyme regulator activity;GTPase regulator activity;guanyl-nucleotide exchange factor activity;heme binding;ion binding;iron ion binding;ligase activity;ligase activity, forming carbon-nitrogen bonds;metal ion binding;nucleoside-triphosphatase regulator activity;protein binding;small conjugating protein bindi…	cell part;centriole;cytoplasm;cytoplasmic part;cytoskeletal part;intracellular membrane-bounded organelle;intracellular non-membrane-bounded organelle;intracellular organelle;intracellular organelle part;intracellular part;membrane;membrane-bounded organelle;microtubule organizing center part;mitochondrial inner membrane;mitochondrial membrane;mitochondrial part;non-membrane-bounded organelle;nuc…	Ubiquitin mediated proteolysis	APC10;Cul7;Cyt-b5;HECT;MIB_HERC2;RCC1;ZZ	1	1	1	1.4	1.4	1.4	224.96	0.0073824	1.547	38714000	1	0	0	12884000	5693700	9875800	10260000	375860	0	0	125090	55279	95882	99616	2	0	0.9725	NaN	0	A0A0J9YVP0;O95714	A0A0J9YVP0;O95714	E3 ubiquitin-protein ligase HERC2	HERC2
26.6978	NaN	NaN	NaN	NaN	NaN								15	1	1	71.3	6.1	6.1	17.434	0.0021968	2.1208	748680000	4	139360000	13732000	151880000	77255000	155670000	210780000	74868000	13936000	1373200	15188000	7725500	15567000	21078000	1	0	0.972228	NaN	0	A0A0J9YVQ7	A0A0J9YVQ7
NaN	NaN	25.8118	NaN	NaN	NaN			apoptosis;apoptotic mitochondrial changes;autophagic cell death;autophagy;biological regulation;brown fat cell differentiation;catabolic process;cell death;cell differentiation;cellular catabolic process;cellular chemical homeostasis;cellular component organization;cellular component organization at cellular level;cellular component organization or biogenesis;cellular component organization or bi…	binding;enzyme binding;GTPase binding;identical protein binding;protein binding;protein dimerization activity;protein heterodimerization activity;protein homodimerization activity	cell part;cell projection;cytoplasm;cytoplasmic part;dendrite;endoplasmic reticulum;envelope;integral to membrane;integral to mitochondrial membrane;integral to mitochondrial outer membrane;integral to organelle membrane;intracellular membrane-bounded organelle;intracellular organelle;intracellular organelle part;intracellular part;intrinsic to membrane;intrinsic to mitochondrial outer membrane;i…		BNIP3	3	2	2	18.3	13.2	13.2	23.728	0.00023513	3.2407	175140000	4	12378000	0	47013000	18114000	42185000	55454000	13473000	952160	0	3616400	1393400	3245000	4265700	3	0	0.971956	NaN	0	F6RP06;A0A0J9YW18;Q12983	F6RP06;A0A0J9YW18;Q12983	BCL2/adenovirus E1B 19 kDa protein-interacting protein 3	BNIP3
26.8624	27.2825	NaN	NaN	NaN	NaN				binding;carbohydrate binding			Crystall;Ricin_B_lectin	5	5	5	3	3	3	231.71	0	6.8385	469440000	7	75696000	80305000	51789000	68770000	159150000	33725000	4941500	796800	845320	545150	723900	1675300	355000	3	0	0.971685	NaN	0	A0A0J9YWL0;Q9Y4K1;Q9Y4K1-2	A0A0J9YWL0;Q9Y4K1;Q9Y4K1-2	Absent in melanoma 1 protein	AIM1
NaN	NaN	NaN	NaN	NaN	NaN			actin cytoskeleton organization;actin filament-based process;anatomical structure development;biological adhesion;biological regulation;cell adhesion;cell differentiation;cell differentiation involved in embryonic placenta development;cell-cell adhesion;cellular component organization;cellular component organization at cellular level;cellular component organization or biogenesis;cellular componen…	ATPase activator activity;ATPase regulator activity;binding;chaperone binding;DNA binding;enzyme activator activity;enzyme regulator activity;heat shock protein binding;nucleic acid binding;nucleoside-triphosphatase regulator activity;protein binding;unfolded protein binding	cell part;contractile fiber part;cytoplasm;cytoplasmic part;cytosol;extracellular membrane-bounded organelle;extracellular organelle;extracellular region part;extracellular vesicular exosome;intracellular membrane-bounded organelle;intracellular organelle;intracellular organelle part;intracellular part;membrane;membrane-bounded organelle;membrane-bounded vesicle;nuclear part;nucleoplasm;nucleus;o…		DnaJ	1	1	1	19.7	19.7	19.7	7.8818	0.0077895	1.5217	0	1	0	0	0	0	0	0	0	0	0	0	0	0	0	12	-4.34294e-08	1	0	0	C9JB42;C9JDR7;C9JDX6;F8WCZ4;C9J2P2;E9PH18;C9J2C4;A0A0J9YX62;Q8WWF6;O75190-2;O75190-3;O75190	C9JB42;C9JDR7;C9JDX6;F8WCZ4;C9J2P2;E9PH18;C9J2C4;A0A0J9YX62;Q8WWF6;O75190-2;O75190-3;O75190	DnaJ homolog subfamily B member 3;DnaJ homolog subfamily B member 6	DNAJB6;DNAJB3
29.8098	29.9436	30.153	29.4168	29.4351	30.0006			biological regulation;cellular component assembly;cellular component assembly at cellular level;cellular component organization;cellular component organization at cellular level;cellular component organization or biogenesis;cellular component organization or biogenesis at cellular level;cellular macromolecular complex assembly;cellular macromolecular complex subunit organization;cellular macromol…	binding;nucleic acid binding;nucleotide binding;RNA binding	cell part;cytoplasm;intracellular membrane-bounded organelle;intracellular organelle;intracellular part;membrane-bounded organelle;nucleus;organelle		RRM_1	11	9	9	29.9	25.7	25.7	53.657	0	48.944	4545400000	30	391380000	131570000	1117300000	796170000	999290000	1109600000	284080000	24461000	8223300	69834000	49761000	62455000	69350000	14	0.746326	1	0.351303	1.11139	Q5VZZ6;A0A0J9YX66;A0A1B0GU44;E9PC62;A0A1B0GUN8;A0A0J9YXJ0;O95319-5;O95319-2;O95319;O95319-4;O95319-3;V9GYD9;V9GY47;A0A0J9YXK1	Q5VZZ6;A0A0J9YX66;A0A1B0GU44;E9PC62;A0A1B0GUN8;A0A0J9YXJ0;O95319-5;O95319-2;O95319;O95319-4;O95319-3;V9GYD9	CUGBP Elav-like family member 2	CELF2
33.9029	33.9303	33.92	33.9184	33.8783	33.9431			biological regulation;posttranscriptional regulation of gene expression;regulation of biological process;regulation of gene expression;regulation of macromolecule metabolic process;regulation of metabolic process	binding;cation binding;ion binding;metal ion binding;nucleic acid binding;nucleotide binding;structural molecule activity;transition metal ion binding;zinc ion binding	cell part;intracellular organelle part;intracellular part;membrane;nuclear inner membrane;nuclear matrix;nuclear membrane;nuclear part;nucleoplasm;organelle inner membrane;organelle membrane;organelle part			39	39	39	50.9	50.9	50.9	94.622	0	323.31	70204000000	263	10751000000	5906700000	15605000000	9888900000	12604000000	15449000000	1897400000	290580000	159640000	421750000	267270000	340650000	417540000	22	0.0767713	0.999982	0.00447591	0.0371398	A0A0R4J2E8;A8MXP9;P43243;D6REM6;D6R991;H0Y8T4;B3KM87;P43243-2;D6RCM3;D6REK4;D6R8Z5;D6RBK5;D6RB45;A0A1B0GX04;D6R9F3;D6RBS2;D6RBI2;D6RE02;D6RIA2;Q68E03;D6RAM9;D6RAY2	A0A0R4J2E8;A8MXP9;P43243;D6REM6;D6R991;H0Y8T4	Matrin-3	MATR3
NaN	NaN	25.2778	NaN	NaN	NaN			alcohol metabolic process;amine metabolic process;aminoglycan metabolic process;biological regulation;carbohydrate metabolic process;catabolic process;cation homeostasis;cellular catabolic process;cellular cation homeostasis;cellular chemical homeostasis;cellular homeostasis;cellular ion homeostasis;cellular lipid metabolic process;cellular macromolecule catabolic process;cellular macromolecule m…	binding;identical protein binding;protein binding;protein dimerization activity;protein homodimerization activity	cell part;cytoplasmic part;endoplasmic reticulum;endoplasmic reticulum lumen;endoplasmic reticulum membrane;endoplasmic reticulum part;integral to membrane;intracellular membrane-bounded organelle;intracellular organelle;intracellular organelle lumen;intracellular organelle part;intracellular part;intrinsic to membrane;membrane;membrane part;membrane-bounded organelle;membrane-enclosed lumen;nucl…		CLN6	1	1	1	27.3	27.3	27.3	8.6227	0	3.7567	293760000	2	43463000	0	99072000	43093000	69832000	38300000	73440000	10866000	0	24768000	10773000	17458000	9575000	11	0	0.971413	NaN	0	A0A1B0GW73;H3BRN7;H3BNF1;A0A1B0GTV3;H3BTY4;A0A0S2Z5D0;H3BUV4;A0A1B0GUD2;H3BUT1;A0A1B0GTU6;Q9NWW5	A0A1B0GW73;H3BRN7;H3BNF1;A0A1B0GTV3;H3BTY4;A0A0S2Z5D0;H3BUV4;A0A1B0GUD2;H3BUT1;A0A1B0GTU6;Q9NWW5	Ceroid-lipofuscinosis neuronal protein 6	CLN6
NaN	NaN	24.303	NaN	NaN	NaN					cell part;membrane		CH;DUF3585;NT-C2	1	1	1	5.7	5.7	5.7	27.592	0.0096234	1.4387	70259000	2	8008400	0	16471000	8554700	17738000	19486000	5018500	572030	0	1176500	611050	1267000	1391900	4	0	0.971142	NaN	0	H0YDZ9;A0A0U1RQH4;E9PIH6;Q8N3D4	H0YDZ9;A0A0U1RQH4;E9PIH6;Q8N3D4	EH domain-binding protein 1-like protein 1	EHBP1L1
27.6117	NaN	27.3365	27.9397	27.3514	27.1668								2	2	2	29.7	29.7	29.7	7.8649	0	18.104	718150000	7	179870000	43272000	135030000	157140000	43646000	159190000	239380000	59957000	14424000	45009000	52381000	14549000	53062000	5	0.0121415	0.999056	-0.0119247	-0.0285379	Q96A10;A0A0U1RQL9;A0A0U1RQS5;B3KNS4;A0A0U1RQV1	Q96A10;A0A0U1RQL9;A0A0U1RQS5;B3KNS4;A0A0U1RQV1		hCG_2043597
27.5295	26.8977	27.1331	27.5977	27.073	26.7104			biological regulation;cellular component organization;cellular component organization or biogenesis;cellular macromolecule metabolic process;cellular membrane organization;cellular metabolic process;cellular process;endocytosis;endosome to lysosome transport;endosome transport;establishment of localization;establishment of localization in cell;intracellular transport;lysosomal transport;macromole…	adenyl nucleotide binding;adenyl ribonucleotide binding;ATP binding;binding;catalytic activity;kinase activity;nucleotide binding;phosphotransferase activity, alcohol group as acceptor;protein binding;protein kinase activity;purine nucleotide binding;purine ribonucleoside triphosphate binding;purine ribonucleotide binding;receptor binding;ribonucleotide binding;transferase activity;transferase ac…	cell part;clathrin-coated vesicle;coated vesicle;cytoplasmic membrane-bounded vesicle;cytoplasmic part;cytoplasmic vesicle;endosomal part;endosome membrane;Golgi apparatus;intracellular membrane-bounded organelle;intracellular organelle;intracellular organelle part;intracellular part;membrane;membrane-bounded organelle;membrane-bounded vesicle;organelle;organelle membrane;organelle part;perinucle…		Pkinase	6	6	6	8.3	8.3	8.3	104.11	0	7.7855	684120000	13	169840000	29266000	142660000	131910000	86646000	123800000	16288000	4043700	696800	3396700	3140700	2063000	2947600	5	0.065733	1	0.0597566	0.143392	A0A0U1RQQ9;Q6P3W7;F8VSC5;H0YIK6;F8VPW3	A0A0U1RQQ9;Q6P3W7;F8VSC5	SCY1-like protein 2	SCYL2
NaN	28.1421	NaN	NaN	NaN	NaN			anatomical structure formation involved in morphogenesis;anatomical structure morphogenesis;angiogenesis;apoptosis;axonal fasciculation;biological regulation;cardiac epithelial to mesenchymal transition;cell death;cell migration;cell morphogenesis;cell morphogenesis involved in differentiation;cell motility;cell recognition;cell surface receptor linked signaling pathway;cellular component morphog…		cell body;cell part;cell projection;cytoplasmic part;endoplasmic reticulum;endoplasmic reticulum membrane;endoplasmic reticulum part;envelope;extracellular membrane-bounded organelle;extracellular organelle;extracellular region part;extracellular vesicular exosome;integral to endoplasmic reticulum membrane;integral to membrane;integral to organelle membrane;intracellular;intracellular membrane-bo…		Reticulon	1	1	1	11	11	11	14.088	0.00023463	3.2161	250290000	1	0	0	0	0	250290000	0	35756000	0	0	0	0	35756000	0	9	0	0.970871	NaN	0	A0A0U1RQR6;H7C106;F8W914;Q9NQC3-3;Q9NQC3-2;Q9NQC3-5;Q9NQC3-4;Q9NQC3-6;Q9NQC3	A0A0U1RQR6;H7C106;F8W914;Q9NQC3-3;Q9NQC3-2;Q9NQC3-5;Q9NQC3-4;Q9NQC3-6;Q9NQC3	Reticulon;Reticulon-4	RTN4
23.7392	NaN	NaN	NaN	NaN	NaN			biological regulation;cell surface receptor linked signaling pathway;cellular macromolecule metabolic process;cellular metabolic process;cellular process;cellular protein metabolic process;cellular response to chemical stimulus;cellular response to fibroblast growth factor stimulus;cellular response to growth factor stimulus;cellular response to organic substance;cellular response to stimulus;enz…	acid-amino acid ligase activity;binding;calcium ion binding;catalytic activity;cation binding;ephrin receptor binding;ion binding;ligase activity;ligase activity, forming carbon-nitrogen bonds;metal ion binding;molecular transducer activity;nucleic acid binding transcription factor activity;protein binding;protein domain specific binding;receptor binding;sequence-specific DNA binding transcriptio…	cell part;cytoplasm;cytoplasmic part;cytosol;flotillin complex;intracellular membrane-bounded organelle;intracellular organelle;intracellular part;macromolecular complex;membrane;membrane part;membrane-bounded organelle;nucleus;organelle;plasma membrane;plasma membrane part;protein complex	Bacterial invasion of epithelial cells;Chronic myeloid leukemia;Endocytosis;ErbB signaling pathway;Insulin signaling pathway;Jak-STAT signaling pathway;Pathways in cancer;T cell receptor signaling pathway;Ubiquitin mediated proteolysis	Cbl_N;Cbl_N2;Cbl_N3;UBA;zf-C3HC4	1	1	1	1.5	1.5	1.5	95.096	0.0061755	1.6746	14057000	1	0	4118700	0	9938400	0	0	334690	0	98065	0	236630	0	0	4	0	0.9706	NaN	0	A0A0U1RR39;A0A1B0GW38;A0A0U1RQX8;P22681	A0A0U1RR39;A0A1B0GW38;A0A0U1RQX8;P22681	E3 ubiquitin-protein ligase CBL	CBL
25.0327	25.5308	26.3341	NaN	NaN	25.3012			biological regulation;biosynthetic process;cellular biosynthetic process;cellular macromolecule biosynthetic process;cellular macromolecule metabolic process;cellular metabolic process;cellular nitrogen compound metabolic process;cellular process;macromolecule biosynthetic process;macromolecule metabolic process;metabolic process;nitrogen compound metabolic process;nucleic acid metabolic process;…	binding;DNA binding;enzyme regulator activity;GTPase regulator activity;guanyl-nucleotide exchange factor activity;nucleic acid binding;nucleoside-triphosphatase regulator activity;Rab guanyl-nucleotide exchange factor activity;Ras guanyl-nucleotide exchange factor activity;small GTPase regulator activity	cell part;intracellular membrane-bounded organelle;intracellular organelle;intracellular part;membrane-bounded organelle;nucleus;organelle		dDENN;DENN;uDENN	3	3	3	2.6	2.6	2.6	214.83	0	10.485	189720000	6	9040400	0	37529000	41816000	38406000	62933000	2084900	99345	0	412400	459510	422050	691580	4	0	0.970329	0.331385	0	A0A0U1RR27;Q7Z401;Q7Z401-2;H3BTW5	A0A0U1RR27;Q7Z401;Q7Z401-2;H3BTW5	C-myc promoter-binding protein	DENND4A
26.3418	26.7317	NaN	NaN	NaN	NaN			anatomical structure development;biological regulation;developmental process;lung alveolus development;negative regulation of biological process;negative regulation of biosynthetic process;negative regulation of cell communication;negative regulation of cell proliferation;negative regulation of cellular biosynthetic process;negative regulation of cellular macromolecule biosynthetic process;negati…	binding;cation binding;ion binding;metal ion binding;transition metal ion binding;zinc ion binding	cell part;intracellular membrane-bounded organelle;intracellular organelle;intracellular part;membrane-bounded organelle;nucleus;organelle		PHD	3	3	3	3.9	3.9	3.9	106.99	0	5.9555	257890000	7	41855000	8475900	18232000	71653000	96676000	20994000	6612400	1073200	217330	467480	1837300	2478900	538300	3	0	0.970058	NaN	0	A0A0U1RRH6;O94880-2;O94880	A0A0U1RRH6;O94880-2;O94880	PHD finger protein 14	PHF14
25.6146	NaN	NaN	NaN	NaN	NaN			biological regulation;calcium ion homeostasis;calcium ion import;calcium ion transmembrane transport;calcium ion transport;cation homeostasis;cation transport;cellular calcium ion homeostasis;cellular cation homeostasis;cellular chemical homeostasis;cellular component assembly;cellular component organization;cellular component organization or biogenesis;cellular divalent inorganic cation homeosta…	binding;calcium ion binding;cation binding;identical protein binding;ion binding;metal ion binding;protein binding;protein dimerization activity;protein heterodimerization activity	calcium channel complex;cation channel complex;cell part;cytoplasmic part;integral to membrane;integral to mitochondrial membrane;integral to organelle membrane;intracellular;intracellular membrane-bounded organelle;intracellular organelle;intracellular organelle part;intracellular part;intrinsic to membrane;intrinsic to organelle membrane;ion channel complex;macromolecular complex;membrane;membr…		EF-hand_5	2	2	2	3.6	3.6	3.6	54.578	0.0053671	1.7701	117320000	2	28177000	0	29237000	36463000	0	23439000	4345000	1043600	0	1082800	1350500	0	868120	9	0	0.969787	NaN	0	F6XEV2;A0A0U1RRK1;Q9BPX6;Q9BPX6-3;S4R3D7;S4R3V1;Q9BPX6-5;Q9BPX6-4;Q9BPX6-2	F6XEV2;A0A0U1RRK1;Q9BPX6;Q9BPX6-3;S4R3D7;S4R3V1;Q9BPX6-5;Q9BPX6-4;Q9BPX6-2	Calcium uptake protein 1, mitochondrial	MICU1
29.7166	29.682	30.0234	29.8004	29.6993	29.8545			biological regulation;biosynthetic process;cell differentiation;cellular biosynthetic process;cellular developmental process;cellular macromolecule biosynthetic process;cellular macromolecule metabolic process;cellular metabolic process;cellular nitrogen compound metabolic process;cellular process;developmental process;macromolecule biosynthetic process;macromolecule metabolic process;metabolic p…	binding;core promoter proximal region DNA binding;core promoter proximal region sequence-specific DNA binding;DNA binding;nucleic acid binding;nucleic acid binding transcription factor activity;regulatory region DNA binding;regulatory region nucleic acid binding;RNA polymerase II core promoter proximal region sequence-specific DNA binding;RNA polymerase II core promoter proximal region sequence-s…	cell part;intracellular membrane-bounded organelle;intracellular organelle;intracellular organelle part;intracellular part;membrane-bounded organelle;nuclear part;nucleoplasm;nucleus;organelle;organelle part		Elf-1_N;Ets	15	15	13	32	32	28.9	67.052	0	78.565	4224600000	43	743360000	221540000	968380000	551060000	752900000	987360000	222350000	39124000	11660000	50967000	29003000	39626000	51966000	8	0.0671292	1	0.0226364	0.10401	A0A0U1RRL5;P32519-2;P32519;Q6MZZ4;D6RHI1;D6R9B1;A0A087WU18;Q99607	A0A0U1RRL5;P32519-2;P32519;Q6MZZ4	ETS-related transcription factor Elf-1	ELF1;DKFZp686H0575
28.9148	29.0673	29.1729	28.7998	28.3359	29.0441			biological regulation;biosynthetic process;cellular biosynthetic process;cellular macromolecule biosynthetic process;cellular macromolecule metabolic process;cellular metabolic process;cellular nitrogen compound metabolic process;cellular process;gene expression;macromolecule biosynthetic process;macromolecule metabolic process;metabolic process;negative regulation of biological process;negative …		cell part;cytoplasm;intracellular organelle part;intracellular part;macromolecular complex;NELF complex;nuclear part;nucleoplasm;nucleoplasm part;organelle part;protein complex;transcription elongation factor complex		COBRA1	10	10	10	19.7	19.7	19.7	70.038	0	32.291	2412700000	26	272310000	71546000	592750000	414570000	461250000	600310000	75398000	8509500	2235800	18524000	12955000	14414000	18760000	2	0.667666	1	0.325068	1.01329	A0A0X1KG71;Q8WX92	A0A0X1KG71;Q8WX92	Negative elongation factor B	NELFB
28.0521	28.0018	28.028	27.8049	27.7487	28.1928			biological regulation;cellular process;cellular response to stimulus;intracellular signal transduction;regulation of biological process;regulation of cellular process;response to stimulus;signal transduction;small GTPase mediated signal transduction	binding;GTP binding;guanyl nucleotide binding;guanyl ribonucleotide binding;nucleotide binding;purine nucleotide binding;purine ribonucleoside triphosphate binding;purine ribonucleotide binding;ribonucleotide binding	cell part;centrosome;cytoplasm;cytoplasmic part;cytoskeletal part;intracellular membrane-bounded organelle;intracellular non-membrane-bounded organelle;intracellular organelle;intracellular organelle part;intracellular part;membrane-bounded organelle;microtubule organizing center;non-membrane-bounded organelle;nuclear part;nucleolus;nucleus;organelle;organelle part		Miro;Ras	7	7	7	10.1	10.1	10.1	78.212	0	9.4165	1285900000	9	130680000	37479000	352330000	152870000	276010000	336560000	47627000	4840000	1388100	13049000	5661800	10222000	12465000	11	0.327623	1	0.11181	0.465171	A0A0X1KG72;H0Y4Z8;Q3YEC7;Q3YEC7-2;F2Z2T0;Q3YEC7-3;Q3YEC7-4;Q3YEC7-5;Q3YEC7-6;G3V154;H0Y7H6	A0A0X1KG72;H0Y4Z8;Q3YEC7;Q3YEC7-2;F2Z2T0;Q3YEC7-3;Q3YEC7-4;Q3YEC7-5;Q3YEC7-6	Rab-like protein 6	RABL6
NaN	NaN	NaN	NaN	26.6686	NaN								1	1	1	7.5	7.5	7.5	25.992	0.00023652	3.3528	26305000	1	0	26305000	0	0	0	0	2391300	0	2391300	0	0	0	0	4	0	0.969517	NaN	0	A0A140T9T6;A0A140T915;A0A140T9Y2;A0A182DWE9	A0A140T9T6;A0A140T915;A0A140T9Y2;A0A182DWE9
27.009	27.3045	27.4885	26.8216	NaN	27.5162			antigen processing and presentation;antigen processing and presentation of exogenous antigen;antigen processing and presentation of exogenous peptide antigen;antigen processing and presentation of exogenous peptide antigen via MHC class I;antigen processing and presentation of exogenous peptide antigen via MHC class I, TAP-dependent;antigen processing and presentation of exogenous peptide antigen…	antigen binding;binding;peptide antigen binding;peptide binding	cell part;cell surface;coated vesicle membrane;cytoplasmic part;cytoplasmic vesicle membrane;cytoplasmic vesicle part;early endosome membrane;endocytic vesicle membrane;endoplasmic reticulum;endoplasmic reticulum part;endosomal part;endosome membrane;ER to Golgi transport vesicle membrane;extracellular membrane-bounded organelle;extracellular organelle;extracellular region part;extracellular vesi…	Allograft rejection;Antigen processing and presentation;Autoimmune thyroid disease;Cell adhesion molecules (CAMs);Endocytosis;Graft-versus-host disease;Natural killer cell mediated cytotoxicity;Phagosome;Type I diabetes mellitus;Viral myocarditis	C1-set;MHC_I;MHC_I_C	2	1	1	10.9	4.4	4.4	40.71	0	4.7035	710340000	8	66818000	12083000	220930000	95033000	130270000	185210000	41785000	3930500	710780	12996000	5590200	7662700	10895000	6	0.110407	1	0.0983957	0.236843	O19617;A0A140T921;A2AEA2;A0A140T9H5;A0A140T9U8;P10321	O19617;A0A140T921;A2AEA2;A0A140T9H5;A0A140T9U8;P10321	HLA class I histocompatibility antigen, Cw-7 alpha chain	HLA-C
NaN	26.0181	26.3789	26.2584	NaN	NaN			adaptive immune response;adaptive immune response based on somatic recombination of immune receptors built from immunoglobulin superfamily domains;anatomical structure development;antigen processing and presentation;antigen processing and presentation of exogenous antigen;antigen processing and presentation of exogenous peptide antigen;antigen processing and presentation of exogenous peptide anti…	antigen binding;binding;MHC class II protein complex binding;MHC protein complex binding	cell part;cell surface;cytoplasmic part;endosomal part;endosome;endosome membrane;extracellular membrane-bounded organelle;extracellular organelle;extracellular region part;extracellular vesicular exosome;integral to membrane;intracellular membrane-bounded organelle;intracellular organelle;intracellular organelle part;intracellular part;intrinsic to membrane;late endosome;late endosome membrane;l…		C1-set;MHC_II_alpha	2	2	2	14.2	14.2	14.2	19.15	0	8.4677	245770000	4	57263000	5100200	29345000	14698000	57172000	82192000	81923000	19088000	1700100	9781600	4899500	19057000	27397000	20	0	0.969247	-0.0598974	0	F6S093;A0A140T9N4;A0A140T9N2;A0A140T9E7;A0A140T9D1;A0A140T9C7;A0A140T995;A0A140T985;Q5SP00;A0A140T9G2;A0A140T9T2;A0A140T9H8;H0Y732;A0A140T9X4;A0A140T9V7;A0A140T9T3;A0A140T9N9;A0A140T9N7;A0A140T9K8;P28067	F6S093;A0A140T9N4;A0A140T9N2;A0A140T9E7;A0A140T9D1;A0A140T9C7;A0A140T995;A0A140T985;Q5SP00;A0A140T9G2;A0A140T9T2;A0A140T9H8;H0Y732;A0A140T9X4;A0A140T9V7;A0A140T9T3;A0A140T9N9;A0A140T9N7;A0A140T9K8;P28067	HLA class II histocompatibility antigen, DM alpha chain	HLA-DMA
27.2066	27.2852	27.9703	27.9195	26.9752	27.3474			antigen processing and presentation;antigen processing and presentation of endogenous antigen;antigen processing and presentation of endogenous peptide antigen;antigen processing and presentation of endogenous peptide antigen via MHC class I;antigen processing and presentation of exogenous antigen;antigen processing and presentation of exogenous peptide antigen;antigen processing and presentation…	active transmembrane transporter activity;adenyl nucleotide binding;adenyl ribonucleotide binding;ADP binding;antigen binding;ATP binding;ATPase activity;ATPase activity, coupled;ATPase activity, coupled to movement of substances;ATPase activity, coupled to transmembrane movement of substances;binding;catalytic activity;hydrolase activity;hydrolase activity, acting on acid anhydrides;hydrolase ac…	cell part;cytoplasmic part;endoplasmic reticulum membrane;endoplasmic reticulum part;integral to endoplasmic reticulum membrane;integral to membrane;integral to organelle membrane;intracellular membrane-bounded organelle;intracellular organelle;intracellular organelle part;intracellular part;intrinsic to endoplasmic reticulum membrane;intrinsic to membrane;intrinsic to organelle membrane;macromol…	ABC transporters;Antigen processing and presentation;Phagosome;Primary immunodeficiency	ABC_membrane;ABC_tran	3	3	3	6.4	6.4	6.4	87.175	0	18.795	867620000	14	183680000	34893000	176410000	121100000	146110000	205430000	23449000	4964400	943050	4767700	3272900	3948900	5552300	2	0.0700074	1	0.073335	0.157239	A0A140T9T7;Q03518	A0A140T9T7;Q03518	Antigen peptide transporter 1	TAP1
NaN	25.3345	NaN	NaN	NaN	NaN			anatomical structure morphogenesis;angiotensin maturation;anterior/posterior pattern specification;biological regulation;cellular macromolecule metabolic process;cellular metabolic process;cellular process;cellular protein metabolic process;developmental pigmentation;developmental process;eye pigmentation;head morphogenesis;hormone metabolic process;macromolecule metabolic process;metabolic proce…	aspartic-type endopeptidase activity;aspartic-type peptidase activity;catalytic activity;endopeptidase activity;hydrolase activity;peptidase activity;peptidase activity, acting on L-amino acid peptides;receptor activity	cell body;cell part;cell projection;external side of plasma membrane;extracellular membrane-bounded organelle;extracellular organelle;extracellular region part;extracellular vesicular exosome;integral to membrane;intrinsic to membrane;membrane;membrane part;membrane-bounded organelle;membrane-bounded vesicle;neuron projection;organelle;plasma membrane;plasma membrane part;vesicle		Renin_r	1	1	1	7.5	7.5	7.5	21.204	0.00023326	3.1286	150770000	2	44261000	4324100	34614000	31823000	35749000	0	18846000	5532600	540520	4326700	3977900	4468600	0	16	0	0.968977	NaN	0	A0A1B0GWD6;A0A1B0GVI9;A0A1B0GVC7;A0A1B0GWJ8;H7C3E1;B7Z1I9;A0A1B0GU12;B7Z413;A0A1B0GTB0;A0A1B0GTU8;A0A1B0GVB9;A0A1B0GUT7;A0A1B0GVW0;A0A1C7CYW4;O75787-2;O75787	A0A1B0GWD6;A0A1B0GVI9;A0A1B0GVC7;A0A1B0GWJ8;H7C3E1;B7Z1I9;A0A1B0GU12;B7Z413;A0A1B0GTB0;A0A1B0GTU8;A0A1B0GVB9;A0A1B0GUT7;A0A1B0GVW0;A0A1C7CYW4;O75787-2;O75787	Renin receptor	ATP6AP2
32.1662	31.9709	32.159	32.2087	31.7807	32.1054			aerobic respiration;AMP biosynthetic process;AMP metabolic process;biosynthetic process;cellular aromatic compound metabolic process;cellular biosynthetic process;cellular component assembly;cellular component organization;cellular component organization or biogenesis;cellular metabolic process;cellular nitrogen compound biosynthetic process;cellular nitrogen compound metabolic process;cellular p…	(S)-2-(5-amino-1-(5-phospho-D-ribosyl)imidazole-4-carboxamido)succinate AMP-lyase (fumarate-forming) activity;amidine-lyase activity;carbon-nitrogen lyase activity;catalytic activity;lyase activity;N6-(1,2-dicarboxyethyl)AMP AMP-lyase (fumarate-forming) activity	cell part;cytoplasmic part;cytosol;intracellular membrane-bounded organelle;intracellular organelle;intracellular part;membrane-bounded organelle;mitochondrion;organelle	Alanine, aspartate and glutamate metabolism;Purine metabolism	ADSL_C;Lyase_1	21	21	21	60.8	60.8	60.8	54.465	0	146.25	21109000000	108	2749900000	975070000	4753600000	3787000000	3844700000	4998600000	844350000	110000000	39003000	190150000	151480000	153790000	199940000	17	0.176993	1	0.0671132	0.275125	A0A1B0GWJ0;A0A1B0GTJ7;P30566;A0A0A6YY92;A0A096LNY6;P30566-2;A0A1B0GWF8;A0A1B0GTG9;A0A096LNY5;A0A096LPA2;A0A096LNY4;A0A096LP92;A0A096LP76;B4DEP1;A0A096LP72;V9GY96;A0A096LNT0	A0A1B0GWJ0;A0A1B0GTJ7;P30566;A0A0A6YY92;A0A096LNY6;P30566-2;A0A1B0GWF8;A0A1B0GTG9	Adenylosuccinate lyase	ADSL
NaN	27.0182	27.3397	NaN	NaN	26.8368			anatomical structure development;cellular lipid metabolic process;cellular metabolic process;cellular process;ceramide metabolic process;developmental process;glycolipid metabolic process;glycosphingolipid metabolic process;lipid metabolic process;lung development;membrane lipid metabolic process;metabolic process;organ development;primary metabolic process;response to chemical stimulus;response …	catalytic activity;ceramidase activity;hydrolase activity;hydrolase activity, acting on carbon-nitrogen (but not peptide) bonds;hydrolase activity, acting on carbon-nitrogen (but not peptide) bonds, in linear amides	cell part;cytoplasmic part;extracellular membrane-bounded organelle;extracellular organelle;extracellular region part;extracellular vesicular exosome;intracellular organelle lumen;intracellular organelle part;intracellular part;lysosomal lumen;membrane-bounded organelle;membrane-bounded vesicle;membrane-enclosed lumen;organelle;organelle lumen;organelle part;vacuolar lumen;vacuolar part;vesicle	Lysosome;Sphingolipid metabolism	CBAH;NAAA-beta	5	5	5	23.6	23.6	23.6	32.573	0	10.648	443670000	7	21536000	8593500	116890000	19925000	122120000	154600000	23351000	1133500	452290	6152300	1048700	6427200	8137000	26	0	0.968707	0.342159	0	A0A1B0GTP7;E7EMM4;A0A1B0GW68;A0A1B0GUA4;A0A1B0GTM3;A0A1B0GTZ5;A0A1B0GUH5;Q13510;Q13510-2;A0A1B0GUB3;A0A1B0GUE3;A0A1B0GVG2;A0A1B0GUW4;A0A1B0GV95;A0A1B0GW48;A0A1B0GVJ1;A0A1B0GVE7;A0A1B0GU62;A0A1B0GU06;A0A1B0GUG1;Q13510-3;A0A1B0GVA3;A0A1B0GW66;A0A1B0GUJ3;A0A1B0GV06;A0A1B0GVC9	A0A1B0GTP7;E7EMM4;A0A1B0GW68;A0A1B0GUA4;A0A1B0GTM3;A0A1B0GTZ5;A0A1B0GUH5;Q13510;Q13510-2;A0A1B0GUB3;A0A1B0GUE3;A0A1B0GVG2;A0A1B0GUW4;A0A1B0GV95;A0A1B0GW48;A0A1B0GVJ1;A0A1B0GVE7;A0A1B0GU62;A0A1B0GU06;A0A1B0GUG1;Q13510-3	Acid ceramidase;Acid ceramidase subunit alpha;Acid ceramidase subunit beta	ASAH1
28.9261	29.1922	29.0924	29.2412	29.1756	29.3178			antigen processing and presentation;antigen processing and presentation of exogenous antigen;antigen processing and presentation of exogenous peptide antigen;antigen processing and presentation of exogenous peptide antigen via MHC class II;antigen processing and presentation of peptide antigen;antigen processing and presentation of peptide antigen via MHC class II;antigen processing and presentat…	aspartic-type endopeptidase activity;aspartic-type peptidase activity;catalytic activity;endopeptidase activity;hydrolase activity;peptidase activity;peptidase activity, acting on L-amino acid peptides	cell part;cytoplasmic membrane-bounded vesicle;cytoplasmic part;cytoplasmic vesicle;extracellular membrane-bounded organelle;extracellular organelle;extracellular region;extracellular region part;extracellular space;extracellular vesicular exosome;intracellular membrane-bounded organelle;intracellular organelle;intracellular organelle lumen;intracellular organelle part;intracellular part;lysosoma…	ko05152;Lysosome	A1_Propeptide;Asp	6	6	6	18.8	18.8	18.8	43.688	0	16.386	2807400000	33	392600000	124950000	692130000	294050000	595190000	708450000	155960000	21811000	6941400	38451000	16336000	33066000	39358000	15	0.929336	1	-0.174588	-0.929626	A0A1B0GW44;A0A1B0GV23;A0A1B0GVD5;A0A1B0GWE8;A0A1B0GU92;A0A1B0GU03;P07339;H7C469;A0A1B0GVP3;H7C1V0;F8W787;F8WD96;C9JH19;A0A1B0GVF1;A0A1B0GV01	A0A1B0GW44;A0A1B0GV23;A0A1B0GVD5;A0A1B0GWE8;A0A1B0GU92;A0A1B0GU03;P07339;H7C469;A0A1B0GVP3;H7C1V0;F8W787;F8WD96;C9JH19	Cathepsin D;Cathepsin D light chain;Cathepsin D heavy chain	CTSD
26.5514	27.1992	27.426	27.125	NaN	26.9851			amine metabolic process;carboxylic acid metabolic process;cellular amine metabolic process;cellular amino acid metabolic process;cellular ketone metabolic process;cellular metabolic process;cellular nitrogen compound metabolic process;cellular process;metabolic process;nitrogen compound metabolic process;organic acid metabolic process;oxoacid metabolic process;primary metabolic process;small mole…	aminoacylase activity;binding;catalytic activity;cation binding;hydrolase activity;hydrolase activity, acting on carbon-nitrogen (but not peptide) bonds;hydrolase activity, acting on carbon-nitrogen (but not peptide) bonds, in linear amides;ion binding;metal ion binding;metallopeptidase activity;peptidase activity;peptidase activity, acting on L-amino acid peptides	cell part;cytoplasm;cytoplasmic part;cytosol;extracellular membrane-bounded organelle;extracellular organelle;extracellular region part;extracellular vesicular exosome;intracellular part;membrane-bounded organelle;membrane-bounded vesicle;organelle;vesicle	Arginine and proline metabolism	M20_dimer;Peptidase_M20	3	3	3	12.6	12.6	12.6	42.179	0	11.821	603490000	9	105060000	8031200	125600000	109010000	110070000	145720000	26239000	4567900	349180	5460900	4739700	4785500	6335600	9	0.00354781	1	0.00378831	0.00856544	A0A1B0GU86;C9JMV9;Q03154-2;Q03154-4;Q03154;A0A1B0GW23;Q03154-3;A0A1B0GVA5;A0A1B0GV31	A0A1B0GU86;C9JMV9;Q03154-2;Q03154-4;Q03154;A0A1B0GW23;Q03154-3	Aminoacylase-1	ABHD14A-ACY1;ACY1
23.9571	NaN	NaN	NaN	NaN	NaN			cellular process;establishment of localization;transmembrane transport;transport	transporter activity	cell part;integral to membrane;intrinsic to membrane;membrane;membrane part;plasma membrane		MFS_1	1	1	1	9	9	9	15.671	0.0053729	1.7835	24321000	1	12762000	0	0	11559000	0	0	4053600	2127000	0	0	1926500	0	0	4	0	0.968437	NaN	0	A0A1B0GU88;R4GN14;Q5VZR4;Q5SR56	A0A1B0GU88;R4GN14;Q5VZR4;Q5SR56	Hippocampus abundant transcript-like protein 2;Hippocampus abundant transcript-like protein 1	HIATL2;HIATL1
NaN	NaN	NaN	NaN	NaN	NaN			anatomical structure development;anatomical structure morphogenesis;astrocyte differentiation;biological regulation;biosynthetic process;cell differentiation;cell differentiation in hindbrain;cellular biosynthetic process;cellular developmental process;cellular macromolecule biosynthetic process;cellular macromolecule metabolic process;cellular metabolic process;cellular nitrogen compound metabol…	binding;core promoter proximal region DNA binding;core promoter proximal region sequence-specific DNA binding;DNA binding;double-stranded DNA binding;nucleic acid binding;nucleic acid binding transcription factor activity;protein binding;regulatory region DNA binding;regulatory region nucleic acid binding;RNA polymerase II core promoter proximal region sequence-specific DNA binding;RNA polymerase…	cell junction;cell part;intracellular membrane-bounded organelle;intracellular non-membrane-bounded organelle;intracellular organelle;intracellular organelle part;intracellular part;membrane-bounded organelle;non-membrane-bounded organelle;nuclear part;nucleolus;nucleoplasm;nucleus;organelle;organelle part		CTF_NFI;MH1;NfI_DNAbd_pre-N	1	1	1	3.9	3.9	3.9	45.412	0	4.484	0	1	0	0	0	0	0	0	0	0	0	0	0	0	0	8	-4.34294e-08	1	0	0	P08651-4;A0A1B0GW37;P08651-3;Q14938-6;A0A1B0GU97;Q14938-4;P08651-2;Q12857-3	P08651-4;A0A1B0GW37;P08651-3;Q14938-6;A0A1B0GU97;Q14938-4;P08651-2;Q12857-3
NaN	25.2881	NaN	NaN	NaN	NaN			biological regulation;biosynthetic process;cellular biosynthetic process;cellular macromolecule biosynthetic process;cellular macromolecule metabolic process;cellular metabolic process;cellular nitrogen compound metabolic process;cellular process;macromolecule biosynthetic process;macromolecule metabolic process;metabolic process;negative regulation of biological process;negative regulation of bi…	binding;DNA binding;nucleic acid binding;nucleic acid binding transcription factor activity;sequence-specific DNA binding transcription factor activity	cell part;intracellular membrane-bounded organelle;intracellular organelle;intracellular part;membrane-bounded organelle;nucleus;organelle		HTH_psq	2	2	2	1.8	1.8	1.8	167.32	0.00022878	2.8299	132070000	1	32043000	0	65407000	0	34617000	0	1737700	421610	0	860620	0	455490	0	2	0	0.968167	NaN	0	A0A1B0GUH9;Q96JN0-3	A0A1B0GUH9;Q96JN0-3
NaN	NaN	NaN	NaN	23.6266	NaN			biological regulation;regulation of biological process;regulation of biosynthetic process;regulation of cellular biosynthetic process;regulation of cellular macromolecule biosynthetic process;regulation of cellular metabolic process;regulation of cellular process;regulation of gene expression;regulation of macromolecule biosynthetic process;regulation of macromolecule metabolic process;regulation…	binding;enzyme activator activity;enzyme regulator activity;GTPase activator activity;GTPase regulator activity;nucleoside-triphosphatase regulator activity;protein binding;protein dimerization activity;protein heterodimerization activity	cell part;cytoplasm;intracellular membrane-bounded organelle;intracellular organelle;intracellular part;membrane-bounded organelle;nucleus;organelle		Rap_GAP	3	3	3	1.8	1.8	1.8	280.41	0.00045496	2.7173	1228400000	3	11074000	3193800	203660000	0	883880000	126570000	10681000	96293	27772	1770900	0	7685900	1100600	10	0	0.967898	NaN	0	A0A1B0GUI1;Q6GYQ0;Q6GYQ0-7;Q6GYQ0-5;Q6GYQ0-6;Q6GYQ0-2;Q6GYQ0-3;Q6GYQ0-4;H0YJ04;H0YJB5	A0A1B0GUI1;Q6GYQ0;Q6GYQ0-7;Q6GYQ0-5;Q6GYQ0-6;Q6GYQ0-2;Q6GYQ0-3;Q6GYQ0-4	Ral GTPase-activating protein subunit alpha-1	RALGAPA1
26.4414	NaN	26.8365	26.1806	NaN	NaN								10	1	1	22.5	2.2	2.2	45.208	0.0051813	1.8347	262690000	4	55329000	0	0	53924000	27993000	125450000	11941000	2515000	0	0	2451100	1272400	5702100	1	0	0.967628	0.458382	0	A0A1B0GUL7	A0A1B0GUL7
NaN	NaN	27.6523	NaN	NaN	NaN			cell junction assembly;cell junction organization;cell-cell junction assembly;cell-cell junction organization;cellular component assembly;cellular component assembly at cellular level;cellular component organization;cellular component organization at cellular level;cellular component organization or biogenesis;cellular component organization or biogenesis at cellular level;cellular process;tight …	1-phosphatidylinositol binding;binding;lipid binding;phosphatidylinositol binding;phospholipid binding	basolateral plasma membrane;cell junction;cell part;cell-cell junction;cytoplasm;cytoskeleton;intracellular non-membrane-bounded organelle;intracellular organelle;intracellular part;membrane part;non-membrane-bounded organelle;occluding junction;organelle;plasma membrane part;tight junction		FERM_C;FERM_M;FERM_N;PDZ	1	1	1	0.8	0.8	0.8	153.53	0.005168	1.8085	745610000	6	112570000	26370000	155650000	115860000	136580000	198600000	11650000	1758800	412040	2432000	1810200	2134000	3103100	3	0	0.967359	NaN	0	A0A1B0GUQ4;Q68DX3-2;Q68DX3	A0A1B0GUQ4;Q68DX3-2;Q68DX3	FERM and PDZ domain-containing protein 2	FRMPD2
NaN	25.1755	25.1078	NaN	NaN	24.1527					cell part;extracellular membrane-bounded organelle;extracellular organelle;extracellular region part;extracellular vesicular exosome;intracellular;membrane;membrane-bounded organelle;membrane-bounded vesicle;organelle;plasma membrane;vesicle			2	2	2	3.2	3.2	3.2	96.13	0	3.7852	86896000	5	0	0	15338000	2581200	33785000	35192000	1639500	0	0	289400	48703	637450	663990	4	0	0.96709	0.988966	0	A0A1B0GUZ7;Q14156-3;Q14156-2;Q14156	A0A1B0GUZ7;Q14156-3;Q14156-2;Q14156	Protein EFR3 homolog A	EFR3A
26.0488	26.575	26.3315	26.8048	NaN	25.8618			biological regulation;cellular component organization;cellular component organization at cellular level;cellular component organization or biogenesis;cellular component organization or biogenesis at cellular level;cellular macromolecule metabolic process;cellular metabolic process;cellular nitrogen compound metabolic process;cellular process;cellular protein metabolic process;chromatin modificati…	binding;catalytic activity;cation binding;histone methyltransferase activity;histone methyltransferase activity (H3-K27 specific);histone methyltransferase activity (H3-K9 specific);histone-lysine N-methyltransferase activity;ion binding;lysine N-methyltransferase activity;metal ion binding;methyltransferase activity;N-methyltransferase activity;p53 binding;protein binding;protein methyltransfera…	cell part;chromosome;cytoplasm;intracellular membrane-bounded organelle;intracellular non-membrane-bounded organelle;intracellular organelle;intracellular organelle part;intracellular part;membrane;membrane-bounded organelle;non-membrane-bounded organelle;nuclear part;nucleoplasm;nucleus;organelle;organelle part;plasma membrane	Lysine degradation	Ank;Ank_2;Pre-SET;SET	7	7	7	6.5	6.5	6.5	138.25	0	10.708	387480000	11	55076000	19298000	89465000	49654000	85433000	88551000	6352100	902890	316360	1466600	814010	1400500	1451700	18	0.0119487	0.99926	-0.014864	-0.0295793	A0A1B0GV09;Q9H9B1;A0A1B0GU48;Q9H9B1-4;Q9H9B1-3;A0A0D9SEQ1;A0A1B0GVZ8;A0A1B0GUD1;A0A0C4DGF8;A0A1B0GW12;A0A0D9SER9;A0A0D9SEP2;A0A0D9SFS4;A0A0D9SER3;A0A0D9SFG7;A0A0D9SFX4;A0A1B0GW79;A0A1B0GWF6	A0A1B0GV09;Q9H9B1;A0A1B0GU48;Q9H9B1-4;Q9H9B1-3	Histone-lysine N-methyltransferase EHMT1	EHMT1
29.6502	29.4998	29.7972	29.6319	29.8271	29.4041			anatomical structure development;androgen receptor signaling pathway;biological regulation;brain development;catabolic process;cellular catabolic process;cellular component organization;cellular component organization or biogenesis;cellular macromolecule catabolic process;cellular macromolecule metabolic process;cellular membrane organization;cellular metabolic process;cellular process;cellular p…	acid-amino acid ligase activity;binding;catalytic activity;cation binding;ion binding;ligase activity;ligase activity, forming carbon-nitrogen bonds;metal ion binding;protein binding transcription factor activity;small conjugating protein ligase activity;transcription coactivator activity;transcription cofactor activity;transcription factor binding transcription factor activity;ubiquitin-protein …	cell part;cytoplasm;cytoplasmic part;cytosol;intracellular membrane-bounded organelle;intracellular organelle;intracellular part;macromolecular complex;membrane-bounded organelle;nucleus;organelle;proteasome complex;protein complex	Ubiquitin mediated proteolysis	HECT	18	18	18	27.8	27.8	27.8	93.543	0	37.766	3819200000	42	495020000	189770000	856420000	550290000	798890000	928840000	97929000	12693000	4865900	21959000	14110000	20484000	23816000	10	0.065391	1	0.0280418	0.112453	A0A1B0GVL3;Q05086-2;Q05086-3;Q05086;A0A0D9SG77;A0A0D9SGI3;A0A0D9SF91;A0A0D9SES7;S4R306;A0A0D9SG63	A0A1B0GVL3;Q05086-2;Q05086-3;Q05086;A0A0D9SG77	Ubiquitin-protein ligase E3A	UBE3A
NaN	NaN	24.4597	NaN	NaN	NaN			biological regulation;cell differentiation;cellular developmental process;cellular process;developmental process;establishment of localization;hemopoietic progenitor cell differentiation;negative regulation of anion channel activity;negative regulation of biological process;negative regulation of ion transmembrane transporter activity;negative regulation of molecular function;negative regulation …	binding;ion channel binding;protein binding	cell part;membrane;plasma membrane			2	2	2	5.2	5.2	5.2	78.793	0	4.1297	87448000	4	12957000	0	23743000	3782200	25243000	21722000	3643700	539870	0	989300	157590	1051800	905100	3	0	0.966821	NaN	0	A0A1B0GVM2;A6NFQ2-3;A6NFQ2	A0A1B0GVM2;A6NFQ2-3;A6NFQ2	TRPM8 channel-associated factor 2	TCAF2
NaN	NaN	30.5865	NaN	NaN	NaN								37	1	1	59.6	1.4	1.4	83.782	0.0049924	1.9054	7675900000	6	1006100000	218400000	2012900000	1087500000	1833100000	1518000000	178510000	23399000	5079100	46812000	25290000	42629000	35301000	10	0	0.966552	NaN	0	A0A1B0GVU9;A0A0U1RR66;A0A0U1RQX5;A0A0U1RQQ5;A0A1B0GTT3;A0A0U1RRC8;A0A0U1RQJ6;A0A0U1RQX9;A0A0U1RRJ7;A0A0U1RR79	A0A1B0GVU9
24.6498	25.7104	24.6253	NaN	NaN	24.4178			biological regulation;biosynthetic process;catabolic process;cation homeostasis;cation transport;cell surface receptor linked signaling pathway;cellular biosynthetic process;cellular catabolic process;cellular cation homeostasis;cellular chemical homeostasis;cellular homeostasis;cellular ion homeostasis;cellular macromolecule biosynthetic process;cellular macromolecule catabolic process;cellular …	acid-amino acid ligase activity;binding;catalytic activity;channel inhibitor activity;channel regulator activity;ion channel binding;ion channel inhibitor activity;ligase activity;ligase activity, forming carbon-nitrogen bonds;potassium channel inhibitor activity;potassium channel regulator activity;protein binding;small conjugating protein ligase activity;sodium channel inhibitor activity;sodium…	cell part;cytoplasm;cytoplasmic part;cytosol;extracellular membrane-bounded organelle;extracellular organelle;extracellular region part;extracellular vesicular exosome;intracellular;intracellular membrane-bounded organelle;intracellular organelle;intracellular organelle part;intracellular part;membrane-bounded organelle;membrane-bounded vesicle;nuclear part;nucleoplasm;nucleus;organelle;organelle…	Aldosterone-regulated sodium reabsorption;Endocytosis;Ubiquitin mediated proteolysis	C2;HECT;WW	4	4	2	4.6	4.6	2.9	140.82	0	8.7274	118890000	3	5929400	1456300	22262000	21604000	40990000	26646000	1887100	94118	23116	353360	342920	650630	422960	10	0	0.966283	0.577392	0	A0A1B0GVY1;Q96PU5-9;Q96PU5-4;Q96PU5-3;Q96PU5-2;Q96PU5-6;Q96PU5-5;Q96PU5-7;Q96PU5;K7ERN1	A0A1B0GVY1;Q96PU5-9;Q96PU5-4;Q96PU5-3;Q96PU5-2;Q96PU5-6;Q96PU5-5;Q96PU5-7;Q96PU5;K7ERN1	E3 ubiquitin-protein ligase NEDD4-like	NEDD4L
NaN	NaN	26.1202	NaN	NaN	NaN			biological regulation;cellular lipid metabolic process;cellular metabolic process;cellular process;ceramide metabolic process;lipid metabolic process;membrane lipid metabolic process;metabolic process;negative regulation of biological process;negative regulation of biosynthetic process;negative regulation of cellular biosynthetic process;negative regulation of cellular metabolic process;negative …		cell part;cytoplasmic part;endoplasmic reticulum;endoplasmic reticulum membrane;endoplasmic reticulum part;integral to membrane;intracellular membrane-bounded organelle;intracellular organelle;intracellular organelle part;intracellular part;intrinsic to membrane;membrane;membrane part;membrane-bounded organelle;organelle;organelle membrane;organelle part		ORMDL	1	1	1	13.9	13.9	13.9	12.157	0	4.0517	263610000	5	0	18121000	64172000	42979000	69665000	68671000	65902000	0	4530300	16043000	10745000	17416000	17168000	4	0	0.966015	NaN	0	F6WST4;A0A1B0GXE7;Q9P0S3;Q53FV1	F6WST4;A0A1B0GXE7;Q9P0S3;Q53FV1	ORM1-like protein 1;ORM1-like protein 2	ORMDL1;ORMDL2
31.5049	31.5979	31.4631	31.3594	31.8156	31.3241			catabolic process;cellular catabolic process;cellular macromolecule catabolic process;cellular macromolecule metabolic process;cellular metabolic process;cellular process;cellular protein metabolic process;macromolecule catabolic process;macromolecule metabolic process;macromolecule modification;metabolic process;modification-dependent macromolecule catabolic process;modification-dependent protei…	adenyl nucleotide binding;adenyl ribonucleotide binding;ATP binding;binding;catalytic activity;FAT10 activating enzyme activity;nucleotide binding;purine nucleotide binding;purine ribonucleoside triphosphate binding;purine ribonucleotide binding;ribonucleotide binding;small protein activating enzyme activity	cell part;cytoplasm;cytoplasmic part;cytosol;intracellular part	Ubiquitin mediated proteolysis	ThiF;UBA_e1_C;UBA_e1_thiolCys;UBACT	34	34	34	42.8	42.8	42.8	117.97	0	181.8	13326000000	109	2152500000	910740000	2837000000	2471600000	2363300000	2591200000	237970000	38437000	16263000	50661000	44135000	42202000	46272000	6	0.0467031	1	0.0222727	0.0846211	A0AVT1;A0AVT1-2;A0AVT1-3;H0Y8S8;A0AVT1-4;H0Y9U5	A0AVT1;A0AVT1-2	Ubiquitin-like modifier-activating enzyme 6	UBA6
NaN	24.9002	NaN	NaN	NaN	NaN				protein binding transcription factor activity;RNA polymerase II transcription cofactor activity;RNA polymerase II transcription factor binding transcription factor activity;transcription cofactor activity;transcription factor binding transcription factor activity	cell part;intracellular membrane-bounded organelle;intracellular organelle;intracellular organelle part;intracellular part;macromolecular complex;mediator complex;membrane-bounded organelle;nuclear part;nucleoplasm part;nucleus;organelle;organelle part;protein complex		Med19	1	1	1	10.2	10.2	10.2	26.287	0.0051802	1.8317	65370000	1	0	0	25672000	13242000	26457000	0	6537000	0	0	2567200	1324200	2645700	0	3	0	0.965747	NaN	0	J3KR33;A0JLT2-2;A0JLT2	J3KR33;A0JLT2-2;A0JLT2	Mediator of RNA polymerase II transcription subunit 19	MED19
NaN	25.4779	NaN	NaN	NaN	NaN					axon;cell part;cell projection;cytoplasmic part;extracellular membrane-bounded organelle;extracellular organelle;extracellular region part;extracellular vesicular exosome;integral to membrane;intracellular part;intrinsic to membrane;membrane;membrane part;membrane-bounded organelle;membrane-bounded vesicle;neuron projection;organelle;perinuclear region of cytoplasm;plasma membrane;vesicle		TCRP1	1	1	1	14.6	14.6	14.6	12.707	0	4.4685	89046000	2	0	15361000	34198000	0	39487000	0	89046000	0	15361000	34198000	0	39487000	0	2	0	0.965478	NaN	0	A1KXE4-2;A1KXE4	A1KXE4-2;A1KXE4	Myelin-associated neurite-outgrowth inhibitor	FAM168B
[truncated: 4,427 more rows]

## Sheet: for Markus
LFQ intensity S6_1	LFQ intensity S6_2	LFQ intensity S6_3	LFQ intensity EV_1	LFQ intensity EV_2	LFQ intensity EV_3	GOBP name	GOMF name	GOCC name	KEGG name	Pfam	Number of proteins		-Log10 p-value S6/EV	Log2 ratio S6/EV	significantly regulated in S6/EV	exclusive in S6	exclusive in EV	Gene names		Protein IDs	Majority protein IDs	Protein names	Gene names
[truncated: 4,745 more rows]
