# Supplementary material for: Genetic alterations of the SUMO isopeptidase SENP6 drive lymphomagenesis and genetic instability in diffuse large B-cell lymphoma
Source: Nat Commun. 2022 Jan 12;13:281. doi: 10.1038/s41467-021-27704-8 (PMC8755833; doi:10.1038/s41467-021-27704-8)
Supplement: Supplementary file 8 — Supplementary Data 6 [file 41467_2021_27704_MOESM8_ESM.xlsx]

## Sheet: Tabelle1
GeneName	Senp6-1	Senp6-2	Senp6-4	Senp6-5	Chromosome
Adam6a	-0.0484	-0.8678	-1.1314	-0.0438	chr12
Adam6b	-0.0484	-0.8678	-1.1314	-0.0438	chr12
1110038F14Rik	0.4752	-0.0644	0.225	-0.0546	chr15
1700029P11Rik	0.4752	-0.0644	0.225	-0.0546	chr15
1700088E04Rik	0.4752	-0.0644	0.225	-0.0546	chr15
4930407I10Rik	0.4752	-0.0644	0.225	-0.0546	chr15
4930415O20Rik	0.4752	-0.0644	0.225	0.0135	chr15
4930447A16Rik	0.4752	-0.0644	0.225	-0.0546	chr15
4933412E24Rik	0.4752	-0.0644	0.225	-0.0546	chr15
5031439G07Rik	0.4752	-0.0644	0.225	-0.0546	chr15
6030458C11Rik	0.4752	-0.0644	0.225	-0.0546	chr15
7530416G11Rik	0.4752	-0.0644	0.225	-0.0546	chr15
9130401M01Rik	0.4752	-0.0644	0.225	-0.0546	chr15
9330182O14Rik	0.4752	-0.0644	0.225	-0.0546	chr15
9430069I07Rik	0.4752	-0.0644	0.225	-0.0546	chr15
A1bg	0.4752	-0.0644	0.225	-0.0546	chr15
A4galt	0.4752	-0.0644	0.225	-0.0546	chr15
Aaas	0.4752	-0.0644	0.225	0.0135	chr15
Aard	0.4752	-0.0644	0.225	-0.0546	chr15
Abcd2	0.4752	-0.0644	0.225	-0.0546	chr15
Abra	0.4752	-0.0644	0.225	-0.0546	chr15
Aco2	0.4752	-0.0644	0.225	-0.0546	chr15
Acot10	0.4752	-0.0644	0.225	-0.0546	chr15
Acr	0.4752	-0.0644	0.225	-0.0546	chr15
Acvr1b	0.4752	-0.0644	0.225	0.0135	chr15
Acvrl1	0.4752	-0.0644	0.225	0.0135	chr15
Adamts12	0.4752	-0.0644	0.225	-0.0546	chr15
Adamts20	0.4752	-0.0644	0.225	-0.8027	chr15
Adck5	0.4752	-0.0644	0.225	-0.0546	chr15
Adcy6	0.4752	-0.0644	0.225	0.0135	chr15
Adcy8	0.4752	-0.0644	0.225	-0.0546	chr15
Adgrb1	0.4752	-0.0644	0.225	-0.0546	chr15
Adm2	0.4752	-0.0644	0.225	-0.0546	chr15
Adsl	0.4752	-0.0644	0.225	-0.0546	chr15
Ago2	0.4752	-0.0644	0.225	-0.0546	chr15
Agxt2	0.4752	-0.0644	0.225	-0.0546	chr15
Alg10b	0.4752	-0.0644	0.225	-0.0546	chr15
Alg12	0.4752	-0.0644	0.225	-0.0546	chr15
Amacr	0.4752	-0.0644	0.225	-0.0546	chr15
Amhr2	0.4752	-0.0644	0.225	0.0135	chr15
Amigo2	0.4752	-0.0644	0.225	0.0135	chr15
Angpt1	0.4752	-0.0644	0.225	-0.0546	chr15
Ank	0.4752	-0.0644	0.225	-0.0546	chr15
Ankrd33	0.4752	-0.0644	0.225	0.0135	chr15
Ankrd33b	0.4752	-0.0644	0.225	-0.0546	chr15
Ankrd46	0.4752	-0.0644	0.225	-0.0546	chr15
Ankrd54	0.4752	-0.0644	0.225	-0.0546	chr15
Ano6	0.4752	-0.0644	0.225	-0.8027	chr15
Anxa13	0.4752	-0.0644	0.225	-0.0546	chr15
Apobec3	0.4752	-0.0644	0.225	-0.0546	chr15
Apol10a	0.4752	-0.0644	0.225	-0.0546	chr15
Apol10b	0.4752	-0.0644	0.225	-0.0546	chr15
Apol11a	0.4752	-0.0644	0.225	-0.0546	chr15
Apol11b	0.4752	-0.0644	0.225	-0.0546	chr15
Apol6	0.4752	-0.0644	0.225	-0.0546	chr15
Apol7a	0.4752	-0.0644	0.225	-0.0546	chr15
Apol7b	0.4752	-0.0644	0.225	-0.0546	chr15
Apol7c	0.4752	-0.0644	0.225	-0.0546	chr15
Apol7e	0.4752	-0.0644	0.225	-0.0546	chr15
Apol8	0.4752	-0.0644	0.225	-0.0546	chr15
Apol9a	0.4752	-0.0644	0.225	-0.0546	chr15
Apol9b	0.4752	-0.0644	0.225	-0.0546	chr15
Aqp2	0.4752	-0.0644	0.225	0.0135	chr15
Aqp5	0.4752	-0.0644	0.225	0.0135	chr15
Aqp6	0.4752	-0.0644	0.225	0.0135	chr15
Arc	0.4752	-0.0644	0.225	-0.0546	chr15
Arf3	0.4752	-0.0644	0.225	0.0135	chr15
Arfgap3	0.4752	-0.0644	0.225	-0.0546	chr15
Arhgap39	0.4752	-0.0644	0.225	-0.0546	chr15
Arhgap8	0.4752	-0.0644	0.225	-0.0546	chr15
Arid2	0.4752	-0.0644	0.225	0.0135	chr15
Arsa	0.4752	-0.0644	0.225	-0.0546	chr15
Asap1	0.4752	-0.0644	0.225	-0.0546	chr15
Asb8	0.4752	-0.0644	0.225	0.0135	chr15
Asic1	0.4752	-0.0644	0.225	0.0135	chr15
Atad2	0.4752	-0.0644	0.225	-0.0546	chr15
Atf1	0.4752	-0.0644	0.225	0.0135	chr15
Atf4	0.4752	-0.0644	0.225	-0.0546	chr15
Atf7	0.4752	-0.0644	0.225	0.0135	chr15
Atg101	0.4752	-0.0644	0.225	0.0135	chr15
Atp5g2	0.4752	-0.0644	0.225	0.0135	chr15
Atp6v1c1	0.4752	-0.0644	0.225	-0.0546	chr15
Atpsckmt	0.4752	-0.0644	0.225	-0.0546	chr15
Atxn10	0.4752	-0.0644	0.225	-0.0546	chr15
AW549877	0.4752	-0.0644	0.225	-0.0546	chr15
Azin1	0.4752	-0.0644	0.225	-0.0546	chr15
Baalc	0.4752	-0.0644	0.225	-0.0546	chr15
Baiap2l2	0.4752	-0.0644	0.225	-0.0546	chr15
Basp1	0.4752	-0.0644	0.225	-0.0546	chr15
BC024139	0.4752	-0.0644	0.225	-0.0546	chr15
Bcdin3d	0.4752	-0.0644	0.225	0.0135	chr15
Bik	0.4752	-0.0644	0.225	-0.0546	chr15
Bin2	0.4752	-0.0644	0.225	0.0135	chr15
Bop1	0.4752	-0.0644	0.225	-0.0546	chr15
Brd1	0.4752	-0.0644	0.225	-0.0546	chr15
Brix1	0.4752	-0.0644	0.225	-0.0546	chr15
C030006K11Rik	0.4752	-0.0644	0.225	-0.0546	chr15
C1ql4	0.4752	-0.0644	0.225	0.0135	chr15
C1qtnf3	0.4752	-0.0644	0.225	-0.0546	chr15
C1qtnf6	0.4752	-0.0644	0.225	-0.0546	chr15
C6	0.4752	-0.0644	0.225	-0.0546	chr15
C7	0.4752	-0.0644	0.225	-0.0546	chr15
C9	0.4752	-0.0644	0.225	-0.0546	chr15
Cacna1i	0.4752	-0.0644	0.225	-0.0546	chr15
Cacnb3	0.4752	-0.0644	0.225	0.0135	chr15
Cacng2	0.4752	-0.0644	0.225	-0.0546	chr15
Calcoco1	0.4752	-0.0644	0.225	0.0135	chr15
Capsl	0.4752	-0.0644	0.225	-0.0546	chr15
Card10	0.4752	-0.0644	0.225	-0.0546	chr15
Card6	0.4752	-0.0644	0.225	-0.0546	chr15
Cbx5	0.4752	-0.0644	0.225	0.0135	chr15
Cbx6	0.4752	-0.0644	0.225	-0.0546	chr15
Cbx7	0.4752	-0.0644	0.225	-0.0546	chr15
Cby1	0.4752	-0.0644	0.225	-0.0546	chr15
Ccdc134	0.4752	-0.0644	0.225	-0.0546	chr15
Ccdc152	0.4752	-0.0644	0.225	-0.0546	chr15
Ccdc166	0.4752	-0.0644	0.225	-0.0546	chr15
Ccdc184	0.4752	-0.0644	0.225	0.0135	chr15
Ccdc65	0.4752	-0.0644	0.225	0.0135	chr15
Ccn3	0.4752	-0.0644	0.225	-0.0546	chr15
Ccn4	0.4752	-0.0644	0.225	-0.0546	chr15
Ccnt1	0.4752	-0.0644	0.225	0.0135	chr15
Cct5	0.4752	-0.0644	0.225	-0.0546	chr15
Cdc42ep1	0.4752	-0.0644	0.225	-0.0546	chr15
Cdh10	0.4752	-0.0644	0.225	-0.0546	chr15
Cdh12	0.4752	-0.0644	0.225	-0.0546	chr15
Cdh18	0.4752	-0.0644	0.225	-0.0546	chr15
Cdh6	0.4752	-0.0644	0.225	-0.0546	chr15
Cdh9	0.4752	-0.0644	0.225	-0.0546	chr15
Cdpf1	0.4752	-0.0644	0.225	-0.0546	chr15
Cela1	0.4752	-0.0644	0.225	0.0135	chr15
Celsr1	0.4752	-0.0644	0.225	-0.0546	chr15
Cenpm	0.4752	-0.0644	0.225	-0.0546	chr15
Cerk	0.4752	-0.0644	0.225	-0.0546	chr15
Cers5	0.4752	-0.0644	0.225	0.0135	chr15
Chadl	0.4752	-0.0644	0.225	-0.0546	chr15
Chkb	0.4752	-0.0644	0.225	-0.0546	chr15
Chrac1	0.4752	-0.0644	0.225	-0.0546	chr15
Cmbl	0.4752	-0.0644	0.225	-0.0546	chr15
Cntn1	0.4752	-0.0644	0.225	-0.0546	chr15
Col14a1	0.4752	-0.0644	0.225	-0.0546	chr15
Col22a1	0.4752	-0.0644	0.225	-0.0546	chr15
Col2a1	0.4752	-0.0644	0.225	0.0135	chr15
Colec10	0.4752	-0.0644	0.225	-0.0546	chr15
Commd5	0.4752	-0.0644	0.225	-0.0546	chr15
Copz1	0.4752	-0.0644	0.225	0.0135	chr15
Cox14	0.4752	-0.0644	0.225	0.0135	chr15
Cox6c	0.4752	-0.0644	0.225	-0.0546	chr15
Cplane1	0.4752	-0.0644	0.225	-0.0546	chr15
Cpne8	0.4752	-0.0644	0.225	-0.0546	chr15
Cpq	0.4752	-0.0644	0.225	-0.0546	chr15
Cpsf1	0.4752	-0.0644	0.225	-0.0546	chr15
Cpt1b	0.4752	-0.0644	0.225	-0.0546	chr15
Creld2	0.4752	-0.0644	0.225	-0.0546	chr15
Csad	0.4752	-0.0644	0.225	0.0135	chr15
Csdc2	0.4752	-0.0644	0.225	-0.0546	chr15
Csf2rb	0.4752	-0.0644	0.225	-0.0546	chr15
Csf2rb2	0.4752	-0.0644	0.225	-0.0546	chr15
Csmd3	0.4752	-0.0644	0.225	-0.0546	chr15
Csnk1e	0.4752	-0.0644	0.225	-0.0546	chr15
Csrnp2	0.4752	-0.0644	0.225	0.0135	chr15
Cthrc1	0.4752	-0.0644	0.225	-0.0546	chr15
Ctnnd2	0.4752	-0.0644	0.225	-0.0546	chr15
Cyb5r3	0.4752	-0.0644	0.225	-0.0546	chr15
Cyc1	0.4752	-0.0644	0.225	-0.0546	chr15
Cyhr1	0.4752	-0.0644	0.225	-0.0546	chr15
Cyp11b1	0.4752	-0.0644	0.225	-0.0546	chr15
Cyp11b2	0.4752	-0.0644	0.225	-0.0546	chr15
Cyp2d10	0.4752	-0.0644	0.225	-0.0546	chr15
Cyp2d11	0.4752	-0.0644	0.225	-0.0546	chr15
Cyp2d12	0.4752	-0.0644	0.225	-0.0546	chr15
Cyp2d22	0.4752	-0.0644	0.225	-0.0546	chr15
Cyp2d26	0.4752	-0.0644	0.225	-0.0546	chr15
Cyp2d34	0.4752	-0.0644	0.225	-0.0546	chr15
Cyp2d40	0.4752	-0.0644	0.225	-0.0546	chr15
Cyp2d9	0.4752	-0.0644	0.225	-0.0546	chr15
Cyth4	0.4752	-0.0644	0.225	-0.0546	chr15
Dab2	0.4752	-0.0644	0.225	-0.0546	chr15
Dap	0.4752	-0.0644	0.225	-0.0546	chr15
Dazap2	0.4752	-0.0644	0.225	0.0135	chr15
Dbx2	0.4752	-0.0644	0.225	-0.8027	chr15
Dcaf13	0.4752	-0.0644	0.225	-0.0546	chr15
Dcstamp	0.4752	-0.0644	0.225	-0.0546	chr15
Ddn	0.4752	-0.0644	0.225	0.0135	chr15
Ddx17	0.4752	-0.0644	0.225	-0.0546	chr15
Ddx23	0.4752	-0.0644	0.225	0.0135	chr15
Dennd3	0.4752	-0.0644	0.225	-0.0546	chr15
Dennd6b	0.4752	-0.0644	0.225	-0.0546	chr15
Deptor	0.4752	-0.0644	0.225	-0.0546	chr15
Derl1	0.4752	-0.0644	0.225	-0.0546	chr15
Desi1	0.4752	-0.0644	0.225	-0.0546	chr15
Dgat1	0.4752	-0.0644	0.225	-0.0546	chr15
Dhh	0.4752	-0.0644	0.225	0.0135	chr15
Dip2b	0.4752	-0.0644	0.225	0.0135	chr15
Dmc1	0.4752	-0.0644	0.225	-0.0546	chr15
Dnah5	0.4752	-0.0644	0.225	-0.0546	chr15
Dnajb7	0.4752	-0.0644	0.225	-0.0546	chr15
Dnajc21	0.4752	-0.0644	0.225	-0.0546	chr15
Dnajc22	0.4752	-0.0644	0.225	0.0135	chr15
Dnal4	0.4752	-0.0644	0.225	-0.0546	chr15
Dpys	0.4752	-0.0644	0.225	-0.0546	chr15
Drosha	0.4752	-0.0644	0.225	-0.0546	chr15
Dscc1	0.4752	-0.0644	0.225	-0.0546	chr15
Ebag9	0.4752	-0.0644	0.225	-0.0546	chr15
Eef1d	0.4752	-0.0644	0.225	-0.0546	chr15
Efcab6	0.4752	-0.0644	0.225	-0.0546	chr15
Efr3a	0.4752	-0.0644	0.225	-0.0546	chr15
Egflam	0.4752	-0.0644	0.225	-0.0546	chr15
Eif3d	0.4752	-0.0644	0.225	-0.0546	chr15
Eif3e	0.4752	-0.0644	0.225	-0.0546	chr15
Eif3h	0.4752	-0.0644	0.225	-0.0546	chr15
Eif3l	0.4752	-0.0644	0.225	-0.0546	chr15
Eif4b	0.4752	-0.0644	0.225	0.0135	chr15
Elfn2	0.4752	-0.0644	0.225	-0.0546	chr15
Emc2	0.4752	-0.0644	0.225	-0.0546	chr15
Endou	0.4752	-0.0644	0.225	0.0135	chr15
Enpp2	0.4752	-0.0644	0.225	-0.0546	chr15
Enthd1	0.4752	-0.0644	0.225	-0.0546	chr15
Eny2	0.4752	-0.0644	0.225	-0.0546	chr15
Ep300	0.4752	-0.0644	0.225	-0.0546	chr15
Eppk1	0.4752	-0.0644	0.225	-0.0546	chr15
Erich5	0.4752	-0.0644	0.225	-0.0546	chr15
Espl1	0.4752	-0.0644	0.225	0.0135	chr15
Exosc4	0.4752	-0.0644	0.225	-0.0546	chr15
Ext1	0.4752	-0.0644	0.225	-0.0546	chr15
Faim2	0.4752	-0.0644	0.225	0.0135	chr15
Fam118a	0.4752	-0.0644	0.225	-0.0546	chr15
Fam135b	0.4752	-0.0644	0.225	-0.0546	chr15
Fam186a	0.4752	-0.0644	0.225	0.0135	chr15
Fam186b	0.4752	-0.0644	0.225	0.0135	chr15
Fam227a	0.4752	-0.0644	0.225	-0.0546	chr15
Fam49b	0.4752	-0.0644	0.225	-0.0546	chr15
Fam83a	0.4752	-0.0644	0.225	-0.0546	chr15
Fam83f	0.4752	-0.0644	0.225	-0.0546	chr15
Fam83h	0.4752	-0.0644	0.225	-0.0546	chr15
Fam91a1	0.4752	-0.0644	0.225	-0.0546	chr15
Fbln1	0.4752	-0.0644	0.225	-0.0546	chr15
Fbxl6	0.4752	-0.0644	0.225	-0.0546	chr15
Fbxl7	0.4752	-0.0644	0.225	-0.0546	chr15
Fbxo32	0.4752	-0.0644	0.225	-0.0546	chr15
Fbxo4	0.4752	-0.0644	0.225	-0.0546	chr15
Fbxo43	0.4752	-0.0644	0.225	-0.0546	chr15
Fer1l6	0.4752	-0.0644	0.225	-0.0546	chr15
Fignl2	0.4752	-0.0644	0.225	0.0135	chr15
Fkbp11	0.4752	-0.0644	0.225	0.0135	chr15
Fmnl3	0.4752	-0.0644	0.225	0.0135	chr15
Foxh1	0.4752	-0.0644	0.225	-0.0546	chr15
Foxred2	0.4752	-0.0644	0.225	-0.0546	chr15
Fyb	0.4752	-0.0644	0.225	-0.0546	chr15
Fzd6	0.4752	-0.0644	0.225	-0.0546	chr15
Galnt6	0.4752	-0.0644	0.225	0.0135	chr15
Galr3	0.4752	-0.0644	0.225	-0.0546	chr15
Gcat	0.4752	-0.0644	0.225	-0.0546	chr15
Gdnf	0.4752	-0.0644	0.225	-0.0546	chr15
Gga1	0.4752	-0.0644	0.225	-0.0546	chr15
Ghr	0.4752	-0.0644	0.225	-0.0546	chr15
Glycam1	0.4752	-0.0644	0.225	0.0135	chr15
Gm5414	0.4752	-0.0644	0.225	0.0135	chr15
Gm6569	0.4752	-0.0644	0.225	-0.0546	chr15
Gml	0.4752	-0.0644	0.225	-0.0546	chr15
Gml2	0.4752	-0.0644	0.225	-0.0546	chr15
Golph3	0.4752	-0.0644	0.225	-0.0546	chr15
Gpaa1	0.4752	-0.0644	0.225	-0.0546	chr15
Gpd1	0.4752	-0.0644	0.225	0.0135	chr15
Gpihbp1	0.4752	-0.0644	0.225	-0.0546	chr15
Gpr20	0.4752	-0.0644	0.225	-0.0546	chr15
Gpr84	0.4752	-0.0644	0.225	0.0135	chr15
Gpt	0.4752	-0.0644	0.225	-0.0546	chr15
Gramd4	0.4752	-0.0644	0.225	-0.0546	chr15
Grap2	0.4752	-0.0644	0.225	-0.0546	chr15
Grasp	0.4752	-0.0644	0.225	0.0135	chr15
Grhl2	0.4752	-0.0644	0.225	-0.0546	chr15
Grina	0.4752	-0.0644	0.225	-0.0546	chr15
Gsdmc	0.4752	-0.0644	0.225	-0.0546	chr15
Gsdmc2	0.4752	-0.0644	0.225	-0.0546	chr15
Gsdmc3	0.4752	-0.0644	0.225	-0.0546	chr15
Gsdmc4	0.4752	-0.0644	0.225	-0.0546	chr15
Gsdmd	0.4752	-0.0644	0.225	-0.0546	chr15
Gtpbp1	0.4752	-0.0644	0.225	-0.0546	chr15
Gtse1	0.4752	-0.0644	0.225	-0.0546	chr15
Gtsf1	0.4752	-0.0644	0.225	0.0135	chr15
Gtsf2	0.4752	-0.0644	0.225	0.0135	chr15
Gxylt1	0.4752	-0.0644	0.225	-0.8027	chr15
H1f0	0.4752	-0.0644	0.225	-0.0546	chr15
H1f7	0.4752	-0.0644	0.225	0.0135	chr15
Has2	0.4752	-0.0644	0.225	-0.0546	chr15
Hdac10	0.4752	-0.0644	0.225	-0.0546	chr15
Hdac7	0.4752	-0.0644	0.225	0.0135	chr15
Hgh1	0.4752	-0.0644	0.225	-0.0546	chr15
Hhla1	0.4752	-0.0644	0.225	-0.0546	chr15
Higd1c	0.4752	-0.0644	0.225	0.0135	chr15
Hnrnpa1	0.4752	-0.0644	0.225	0.0135	chr15
Hnrnpa1l2-ps2	0.4752	-0.0644	0.225	-0.0546	chr15
Hoxc10	0.4752	-0.0644	0.225	0.0135	chr15
Hoxc11	0.4752	-0.0644	0.225	0.0135	chr15
Hoxc12	0.4752	-0.0644	0.225	0.0135	chr15
Hoxc13	0.4752	-0.0644	0.225	0.0135	chr15
Hoxc4	0.4752	-0.0644	0.225	0.0135	chr15
Hoxc5	0.4752	-0.0644	0.225	0.0135	chr15
Hoxc6	0.4752	-0.0644	0.225	0.0135	chr15
Hoxc8	0.4752	-0.0644	0.225	0.0135	chr15
Hoxc9	0.4752	-0.0644	0.225	0.0135	chr15
Hsf1	0.4752	-0.0644	0.225	-0.0546	chr15
Ift27	0.4752	-0.0644	0.225	-0.0546	chr15
Igfbp6	0.4752	-0.0644	0.225	0.0135	chr15
Il2rb	0.4752	-0.0644	0.225	-0.0546	chr15
Il7r	0.4752	-0.0644	0.225	-0.0546	chr15
Iqank1	0.4752	-0.0644	0.225	-0.0546	chr15
Irak4	0.4752	-0.0644	0.225	-0.8027	chr15
Itga5	0.4752	-0.0644	0.225	0.0135	chr15
Itgb7	0.4752	-0.0644	0.225	0.0135	chr15
Josd1	0.4752	-0.0644	0.225	-0.0546	chr15
Jrk	0.4752	-0.0644	0.225	-0.0546	chr15
Kansl2	0.4752	-0.0644	0.225	0.0135	chr15
Kcnh3	0.4752	-0.0644	0.225	0.0135	chr15
Kcnj4	0.4752	-0.0644	0.225	-0.0546	chr15
Kcnk9	0.4752	-0.0644	0.225	-0.0546	chr15
Kcnq3	0.4752	-0.0644	0.225	-0.0546	chr15
Kcns2	0.4752	-0.0644	0.225	-0.0546	chr15
Kcnv1	0.4752	-0.0644	0.225	-0.0546	chr15
Kctd17	0.4752	-0.0644	0.225	-0.0546	chr15
Kdelr3	0.4752	-0.0644	0.225	-0.0546	chr15
Khdrbs3	0.4752	-0.0644	0.225	-0.0546	chr15
Kif21a	0.4752	-0.0644	0.225	-0.0546	chr15
Kifc2	0.4752	-0.0644	0.225	-0.0546	chr15
Klf10	0.4752	-0.0644	0.225	-0.0546	chr15
Klhdc7b	0.4752	-0.0644	0.225	-0.0546	chr15
Klhl38	0.4752	-0.0644	0.225	-0.0546	chr15
Kmt2d	0.4752	-0.0644	0.225	0.0135	chr15
Krt1	0.4752	-0.0644	0.225	0.0135	chr15
Krt18	0.4752	-0.0644	0.225	0.0135	chr15
Krt2	0.4752	-0.0644	0.225	0.0135	chr15
Krt4	0.4752	-0.0644	0.225	0.0135	chr15
Krt5	0.4752	-0.0644	0.225	0.0135	chr15
Krt6a	0.4752	-0.0644	0.225	0.0135	chr15
Krt6b	0.4752	-0.0644	0.225	0.0135	chr15
Krt7	0.4752	-0.0644	0.225	0.0135	chr15
Krt71	0.4752	-0.0644	0.225	0.0135	chr15
Krt72	0.4752	-0.0644	0.225	0.0135	chr15
Krt73	0.4752	-0.0644	0.225	0.0135	chr15
Krt75	0.4752	-0.0644	0.225	0.0135	chr15
Krt76	0.4752	-0.0644	0.225	0.0135	chr15
Krt77	0.4752	-0.0644	0.225	0.0135	chr15
Krt78	0.4752	-0.0644	0.225	0.0135	chr15
Krt79	0.4752	-0.0644	0.225	0.0135	chr15
Krt8	0.4752	-0.0644	0.225	0.0135	chr15
Krt80	0.4752	-0.0644	0.225	0.0135	chr15
Krt81	0.4752	-0.0644	0.225	0.0135	chr15
Krt82	0.4752	-0.0644	0.225	0.0135	chr15
Krt83	0.4752	-0.0644	0.225	0.0135	chr15
Krt84	0.4752	-0.0644	0.225	0.0135	chr15
Krt86	0.4752	-0.0644	0.225	0.0135	chr15
Krt87	0.4752	-0.0644	0.225	0.0135	chr15
Krt88	0.4752	-0.0644	0.225	0.0135	chr15
Krt90	0.4752	-0.0644	0.225	0.0135	chr15
L3mbtl2	0.4752	-0.0644	0.225	-0.0546	chr15
Lalba	0.4752	-0.0644	0.225	0.0135	chr15
Laptm4b	0.4752	-0.0644	0.225	-0.0546	chr15
Larp4	0.4752	-0.0644	0.225	0.0135	chr15
Letmd1	0.4752	-0.0644	0.225	0.0135	chr15
Lgals1	0.4752	-0.0644	0.225	-0.0546	chr15
Lgals2	0.4752	-0.0644	0.225	-0.0546	chr15
Lifr	0.4752	-0.0644	0.225	-0.0546	chr15
Lima1	0.4752	-0.0644	0.225	0.0135	chr15
Lmbr1l	0.4752	-0.0644	0.225	0.0135	chr15
Lmbrd2	0.4752	-0.0644	0.225	-0.0546	chr15
Lmf2	0.4752	-0.0644	0.225	-0.0546	chr15
Lratd2	0.4752	-0.0644	0.225	-0.0546	chr15
Lrp12	0.4752	-0.0644	0.225	-0.0546	chr15
Lrrc14	0.4752	-0.0644	0.225	-0.0546	chr15
Lrrc24	0.4752	-0.0644	0.225	-0.0546	chr15
Lrrc6	0.4752	-0.0644	0.225	-0.0546	chr15
Lrrk2	0.4752	-0.0644	0.225	-0.0546	chr15
Ly6a	0.4752	-0.0644	0.225	-0.0546	chr15
Ly6c1	0.4752	-0.0644	0.225	-0.0546	chr15
Ly6c2	0.4752	-0.0644	0.225	-0.0546	chr15
Ly6d	0.4752	-0.0644	0.225	-0.0546	chr15
Ly6e	0.4752	-0.0644	0.225	-0.0546	chr15
Ly6f	0.4752	-0.0644	0.225	-0.0546	chr15
Ly6g	0.4752	-0.0644	0.225	-0.0546	chr15
Ly6g2	0.4752	-0.0644	0.225	-0.0546	chr15
Ly6h	0.4752	-0.0644	0.225	-0.0546	chr15
Ly6i	0.4752	-0.0644	0.225	-0.0546	chr15
Ly6k	0.4752	-0.0644	0.225	-0.0546	chr15
Ly6l	0.4752	-0.0644	0.225	-0.0546	chr15
Ly6m	0.4752	-0.0644	0.225	-0.0546	chr15
Lynx1	0.4752	-0.0644	0.225	-0.0546	chr15
Lypd2	0.4752	-0.0644	0.225	-0.0546	chr15
Maf1	0.4752	-0.0644	0.225	-0.0546	chr15
Mafa	0.4752	-0.0644	0.225	-0.0546	chr15
Maff	0.4752	-0.0644	0.225	-0.0546	chr15
Mal2	0.4752	-0.0644	0.225	-0.0546	chr15
Map3k12	0.4752	-0.0644	0.225	0.0135	chr15
Mapk11	0.4752	-0.0644	0.225	-0.0546	chr15
Mapk12	0.4752	-0.0644	0.225	-0.0546	chr15
Mapk15	0.4752	-0.0644	0.225	-0.0546	chr15
Mapk8ip2	0.4752	-0.0644	0.225	-0.0546	chr15
Marchf11	0.4752	-0.0644	0.225	-0.0546	chr15
Marchf6	0.4752	-0.0644	0.225	-0.0546	chr15
Matn2	0.4752	-0.0644	0.225	-0.0546	chr15
Mb	0.4752	-0.0644	0.225	-0.0546	chr15
Mcat	0.4752	-0.0644	0.225	-0.0546	chr15
Mchr1	0.4752	-0.0644	0.225	-0.0546	chr15
Mcrs1	0.4752	-0.0644	0.225	0.0135	chr15
Med30	0.4752	-0.0644	0.225	-0.0546	chr15
Mei1	0.4752	-0.0644	0.225	-0.0546	chr15
Methig1	0.4752	-0.0644	0.225	0.0135	chr15
Mettl7a1	0.4752	-0.0644	0.225	0.0135	chr15
Mettl7a2	0.4752	-0.0644	0.225	0.0135	chr15
Mettl7a3	0.4752	-0.0644	0.225	0.0135	chr15
Mfng	0.4752	-0.0644	0.225	-0.0546	chr15
Mfsd3	0.4752	-0.0644	0.225	-0.0546	chr15
Mfsd5	0.4752	-0.0644	0.225	0.0135	chr15
Mgat3	0.4752	-0.0644	0.225	-0.0546	chr15
Micall1	0.4752	-0.0644	0.225	-0.0546	chr15
Mief1	0.4752	-0.0644	0.225	-0.0546	chr15
Miox	0.4752	-0.0644	0.225	-0.0546	chr15
Mlc1	0.4752	-0.0644	0.225	-0.0546	chr15
Mov10l1	0.4752	-0.0644	0.225	-0.0546	chr15
Mpped1	0.4752	-0.0644	0.225	-0.0546	chr15
Mpst	0.4752	-0.0644	0.225	-0.0546	chr15
Mroh1	0.4752	-0.0644	0.225	-0.0546	chr15
Mroh2b	0.4752	-0.0644	0.225	-0.0546	chr15
Mroh4	0.4752	-0.0644	0.225	-0.0546	chr15
Mroh5	0.4752	-0.0644	0.225	-0.0546	chr15
Mroh6	0.4752	-0.0644	0.225	-0.0546	chr15
Mrpl13	0.4752	-0.0644	0.225	-0.0546	chr15
Mrtfa	0.4752	-0.0644	0.225	-0.0546	chr15
Mtbp	0.4752	-0.0644	0.225	-0.0546	chr15
Mtdh	0.4752	-0.0644	0.225	-0.0546	chr15
Mtmr12	0.4752	-0.0644	0.225	-0.0546	chr15
Mtss1	0.4752	-0.0644	0.225	-0.0546	chr15
Mucl2	0.4752	-0.0644	0.225	0.0135	chr15
Myc	0.4752	-0.0644	0.225	-0.0546	chr15
Myg1	0.4752	-0.0644	0.225	0.0135	chr15
Myh9	0.4752	-0.0644	0.225	-0.0546	chr15
Myo10	0.4752	-0.0644	0.225	-0.0546	chr15
Nadk2	0.4752	-0.0644	0.225	-0.0546	chr15
Naga	0.4752	-0.0644	0.225	-0.0546	chr15
Naprt	0.4752	-0.0644	0.225	-0.0546	chr15
Ncald	0.4752	-0.0644	0.225	-0.0546	chr15
Ncaph2	0.4752	-0.0644	0.225	-0.0546	chr15
Ncf4	0.4752	-0.0644	0.225	-0.0546	chr15
Nckap1l	0.4752	-0.0644	0.225	0.0135	chr15
Nckap5l	0.4752	-0.0644	0.225	0.0135	chr15
Ndrg1	0.4752	-0.0644	0.225	-0.0546	chr15
Ndufa6	0.4752	-0.0644	0.225	-0.0546	chr15
Ndufb4c	0.4752	-0.0644	0.225	-0.0546	chr15
Ndufb9	0.4752	-0.0644	0.225	-0.0546	chr15
Nell2	0.4752	-0.0644	0.225	-0.8027	chr15
Nfam1	0.4752	-0.0644	0.225	-0.0546	chr15
Nfe2	0.4752	-0.0644	0.225	0.0135	chr15
Nipal2	0.4752	-0.0644	0.225	-0.0546	chr15
Nipbl	0.4752	-0.0644	0.225	-0.0546	chr15
Nol12	0.4752	-0.0644	0.225	-0.0546	chr15
Npcd	0.4752	-0.0644	0.225	-0.0546	chr15
Npff	0.4752	-0.0644	0.225	0.0135	chr15
Npr3	0.4752	-0.0644	0.225	-0.0546	chr15
Nptxr	0.4752	-0.0644	0.225	-0.0546	chr15
Nr4a1	0.4752	-0.0644	0.225	0.0135	chr15
Nrbp2	0.4752	-0.0644	0.225	-0.0546	chr15
Nsmce2	0.4752	-0.0644	0.225	-0.0546	chr15
Nudcd1	0.4752	-0.0644	0.225	-0.0546	chr15
Nup155	0.4752	-0.0644	0.225	-0.0546	chr15
Nup50	0.4752	-0.0644	0.225	-0.0546	chr15
Oc90	0.4752	-0.0644	0.225	-0.0546	chr15
Odf1	0.4752	-0.0644	0.225	-0.0546	chr15
Odf3b	0.4752	-0.0644	0.225	-0.0546	chr15
Olfr279	0.4752	-0.0644	0.225	0.0135	chr15
Olfr281	0.4752	-0.0644	0.225	0.0135	chr15
Olfr282	0.4752	-0.0644	0.225	0.0135	chr15
Olfr283	0.4752	-0.0644	0.225	0.0135	chr15
Olfr284	0.4752	-0.0644	0.225	0.0135	chr15
Olfr285	0.4752	-0.0644	0.225	0.0135	chr15
Olfr286	0.4752	-0.0644	0.225	0.0135	chr15
Olfr287	0.4752	-0.0644	0.225	0.0135	chr15
Olfr288	0.4752	-0.0644	0.225	0.0135	chr15
Oplah	0.4752	-0.0644	0.225	-0.0546	chr15
Osmr	0.4752	-0.0644	0.225	-0.0546	chr15
Osr2	0.4752	-0.0644	0.225	-0.0546	chr15
Otulin	0.4752	-0.0644	0.225	-0.0546	chr15
Otulinl	0.4752	-0.0644	0.225	-0.0546	chr15
Oxct1	0.4752	-0.0644	0.225	-0.0546	chr15
Oxr1	0.4752	-0.0644	0.225	-0.0546	chr15
Pabpc1	0.4752	-0.0644	0.225	-0.0546	chr15
Pacsin2	0.4752	-0.0644	0.225	-0.0546	chr15
Panx2	0.4752	-0.0644	0.225	-0.0546	chr15
Parp10	0.4752	-0.0644	0.225	-0.0546	chr15
Parvb	0.4752	-0.0644	0.225	-0.0546	chr15
Parvg	0.4752	-0.0644	0.225	-0.0546	chr15
Pcbp2	0.4752	-0.0644	0.225	0.0135	chr15
Pced1b	0.4752	-0.0644	0.225	0.0135	chr15
Pde1b	0.4752	-0.0644	0.225	0.0135	chr15
Pdgfb	0.4752	-0.0644	0.225	-0.0546	chr15
Pdxp	0.4752	-0.0644	0.225	-0.0546	chr15
Pdzd2	0.4752	-0.0644	0.225	-0.0546	chr15
Pdzrn4	0.4752	-0.0644	0.225	-0.8027	chr15
Pfdn5	0.4752	-0.0644	0.225	0.0135	chr15
Pfkm	0.4752	-0.0644	0.225	0.0135	chr15
Pheta2	0.4752	-0.0644	0.225	-0.0546	chr15
Phf20l1	0.4752	-0.0644	0.225	-0.0546	chr15
Phf21b	0.4752	-0.0644	0.225	-0.0546	chr15
Phf5a	0.4752	-0.0644	0.225	-0.0546	chr15
Pick1	0.4752	-0.0644	0.225	-0.0546	chr15
Pim3	0.4752	-0.0644	0.225	-0.0546	chr15
Pkdrej	0.4752	-0.0644	0.225	-0.0546	chr15
Pkhd1l1	0.4752	-0.0644	0.225	-0.0546	chr15
Pla2g6	0.4752	-0.0644	0.225	-0.0546	chr15
Plcxd3	0.4752	-0.0644	0.225	-0.0546	chr15
Plec	0.4752	-0.0644	0.225	-0.0546	chr15
Plxnb2	0.4752	-0.0644	0.225	-0.0546	chr15
Pmm1	0.4752	-0.0644	0.225	-0.0546	chr15
Pnpla3	0.4752	-0.0644	0.225	-0.0546	chr15
Pnpla5	0.4752	-0.0644	0.225	-0.0546	chr15
Poldip3	0.4752	-0.0644	0.225	-0.0546	chr15
Polr2f	0.4752	-0.0644	0.225	-0.0546	chr15
Polr2k	0.4752	-0.0644	0.225	-0.0546	chr15
Polr3h	0.4752	-0.0644	0.225	-0.0546	chr15
Pop1	0.4752	-0.0644	0.225	-0.0546	chr15
Pou6f1	0.4752	-0.0644	0.225	0.0135	chr15
Ppara	0.4752	-0.0644	0.225	-0.0546	chr15
Pphln1	0.4752	-0.0644	0.225	-0.8027	chr15
Ppp1r16a	0.4752	-0.0644	0.225	-0.0546	chr15
Ppp1r1a	0.4752	-0.0644	0.225	0.0135	chr15
Ppp6r2	0.4752	-0.0644	0.225	-0.0546	chr15
Prickle1	0.4752	-0.0644	0.225	-0.8027	chr15
Prkaa1	0.4752	-0.0644	0.225	-0.0546	chr15
Prkag1	0.4752	-0.0644	0.225	0.0135	chr15
Prlr	0.4752	-0.0644	0.225	-0.0546	chr15
Prpf40b	0.4752	-0.0644	0.225	0.0135	chr15
Prph	0.4752	-0.0644	0.225	0.0135	chr15
Prr13	0.4752	-0.0644	0.225	0.0135	chr15
Prr5	0.4752	-0.0644	0.225	-0.0546	chr15
Psca	0.4752	-0.0644	0.225	-0.0546	chr15
Ptger4	0.4752	-0.0644	0.225	-0.0546	chr15
Ptk2	0.4752	-0.0644	0.225	-0.0546	chr15
Ptp4a3	0.4752	-0.0644	0.225	-0.0546	chr15
Puf60	0.4752	-0.0644	0.225	-0.0546	chr15
Pus7l	0.4752	-0.0644	0.225	-0.8027	chr15
Pvalb	0.4752	-0.0644	0.225	-0.0546	chr15
Pycrl	0.4752	-0.0644	0.225	-0.0546	chr15
Rabl2	0.4752	-0.0644	0.225	-0.0546	chr15
Rac2	0.4752	-0.0644	0.225	-0.0546	chr15
Racgap1	0.4752	-0.0644	0.225	0.0135	chr15
Rad1	0.4752	-0.0644	0.225	-0.0546	chr15
Rad21	0.4752	-0.0644	0.225	-0.0546	chr15
Rai14	0.4752	-0.0644	0.225	-0.0546	chr15
Ranbp3l	0.4752	-0.0644	0.225	-0.0546	chr15
Rangap1	0.4752	-0.0644	0.225	-0.0546	chr15
Rapgef3	0.4752	-0.0644	0.225	0.0135	chr15
Rarg	0.4752	-0.0644	0.225	0.0135	chr15
Rbfox2	0.4752	-0.0644	0.225	-0.0546	chr15
Rbx1	0.4752	-0.0644	0.225	-0.0546	chr15
Recql4	0.4752	-0.0644	0.225	-0.0546	chr15
Retreg1	0.4752	-0.0644	0.225	-0.0546	chr15
Rgs22	0.4752	-0.0644	0.225	-0.0546	chr15
Rhebl1	0.4752	-0.0644	0.225	0.0135	chr15
Rhpn1	0.4752	-0.0644	0.225	-0.0546	chr15
Ribc2	0.4752	-0.0644	0.225	-0.0546	chr15
Rictor	0.4752	-0.0644	0.225	-0.0546	chr15
Rida	0.4752	-0.0644	0.225	-0.0546	chr15
Rims2	0.4752	-0.0644	0.225	-0.0546	chr15
Rnd1	0.4752	-0.0644	0.225	0.0135	chr15
Rnf139	0.4752	-0.0644	0.225	-0.0546	chr15
Rnf19a	0.4752	-0.0644	0.225	-0.0546	chr15
Ropn1l	0.4752	-0.0644	0.225	-0.0546	chr15
Rpap3	0.4752	-0.0644	0.225	0.0135	chr15
Rpl3	0.4752	-0.0644	0.225	-0.0546	chr15
Rpl30	0.4752	-0.0644	0.225	-0.0546	chr15
Rpl37	0.4752	-0.0644	0.225	-0.0546	chr15
Rpl8	0.4752	-0.0644	0.225	-0.0546	chr15
Rps19bp1	0.4752	-0.0644	0.225	-0.0546	chr15
Rrm2b	0.4752	-0.0644	0.225	-0.0546	chr15
Rrp7a	0.4752	-0.0644	0.225	-0.0546	chr15
Rspo2	0.4752	-0.0644	0.225	-0.0546	chr15
Rtl6	0.4752	-0.0644	0.225	-0.0546	chr15
Rxfp3	0.4752	-0.0644	0.225	-0.0546	chr15
Samd12	0.4752	-0.0644	0.225	-0.0546	chr15
Samm50	0.4752	-0.0644	0.225	-0.0546	chr15
Sbf1	0.4752	-0.0644	0.225	-0.0546	chr15
Scaf11	0.4752	-0.0644	0.225	0.0135	chr15
Scn8a	0.4752	-0.0644	0.225	0.0135	chr15
Sco2	0.4752	-0.0644	0.225	-0.0546	chr15
Scrib	0.4752	-0.0644	0.225	-0.0546	chr15
Scrt1	0.4752	-0.0644	0.225	-0.0546	chr15
Scube1	0.4752	-0.0644	0.225	-0.0546	chr15
Scx	0.4752	-0.0644	0.225	-0.0546	chr15
Sdc2	0.4752	-0.0644	0.225	-0.0546	chr15
Selenoo	0.4752	-0.0644	0.225	-0.0546	chr15
Selenop	0.4752	-0.0644	0.225	-0.0546	chr15
Sema5a	0.4752	-0.0644	0.225	-0.0546	chr15
Senp1	0.4752	-0.0644	0.225	0.0135	chr15
Septin3	0.4752	-0.0644	0.225	-0.0546	chr15
Serhl	0.4752	-0.0644	0.225	-0.0546	chr15
Sgsm3	0.4752	-0.0644	0.225	-0.0546	chr15
Sh3bp1	0.4752	-0.0644	0.225	-0.0546	chr15
Shank3	0.4752	-0.0644	0.225	-0.0546	chr15
Sharpin	0.4752	-0.0644	0.225	-0.0546	chr15
Shisa8	0.4752	-0.0644	0.225	-0.0546	chr15
Shisal1	0.4752	-0.0644	0.225	-0.0546	chr15
Skp2	0.4752	-0.0644	0.225	-0.0546	chr15
Sla	0.4752	-0.0644	0.225	-0.0546	chr15
Slc11a2	0.4752	-0.0644	0.225	0.0135	chr15
Slc16a8	0.4752	-0.0644	0.225	-0.0546	chr15
Slc1a3	0.4752	-0.0644	0.225	-0.0546	chr15
Slc22a22	0.4752	-0.0644	0.225	-0.0546	chr15
Slc25a17	0.4752	-0.0644	0.225	-0.0546	chr15
Slc25a32	0.4752	-0.0644	0.225	-0.0546	chr15
Slc2a13	0.4752	-0.0644	0.225	-0.0546	chr15
Slc30a8	0.4752	-0.0644	0.225	-0.0546	chr15
Slc38a1	0.4752	-0.0644	0.225	0.0135	chr15
Slc38a2	0.4752	-0.0644	0.225	0.0135	chr15
Slc38a4	0.4752	-0.0644	0.225	0.0135	chr15
Slc39a4	0.4752	-0.0644	0.225	-0.0546	chr15
Slc45a2	0.4752	-0.0644	0.225	-0.0546	chr15
Slc45a4	0.4752	-0.0644	0.225	-0.0546	chr15
Slc48a1	0.4752	-0.0644	0.225	0.0135	chr15
Slc4a8	0.4752	-0.0644	0.225	0.0135	chr15
Slc52a2	0.4752	-0.0644	0.225	-0.0546	chr15
Slurp1	0.4752	-0.0644	0.225	-0.0546	chr15
Slurp2	0.4752	-0.0644	0.225	-0.0546	chr15
Smagp	0.4752	-0.0644	0.225	0.0135	chr15
Smarcd1	0.4752	-0.0644	0.225	0.0135	chr15
Smc1b	0.4752	-0.0644	0.225	-0.0546	chr15
Smdt1	0.4752	-0.0644	0.225	-0.0546	chr15
Smgc	0.4752	-0.0644	0.225	-0.0546	chr15
Smim41	0.4752	-0.0644	0.225	0.0135	chr15
Smpd5	0.4752	-0.0644	0.225	-0.0546	chr15
Smug1	0.4752	-0.0644	0.225	0.0135	chr15
Sntb1	0.4752	-0.0644	0.225	-0.0546	chr15
Snu13	0.4752	-0.0644	0.225	-0.0546	chr15
Snx31	0.4752	-0.0644	0.225	-0.0546	chr15
Soat2	0.4752	-0.0644	0.225	0.0135	chr15
Sox10	0.4752	-0.0644	0.225	-0.0546	chr15
Sp1	0.4752	-0.0644	0.225	0.0135	chr15
Sp7	0.4752	-0.0644	0.225	0.0135	chr15
Spag1	0.4752	-0.0644	0.225	-0.0546	chr15
Spatc1	0.4752	-0.0644	0.225	-0.0546	chr15
Spats2	0.4752	-0.0644	0.225	0.0135	chr15
Spef2	0.4752	-0.0644	0.225	-0.0546	chr15
Spryd3	0.4752	-0.0644	0.225	0.0135	chr15
Sqle	0.4752	-0.0644	0.225	-0.0546	chr15
Srebf2	0.4752	-0.0644	0.225	-0.0546	chr15
Sstr3	0.4752	-0.0644	0.225	-0.0546	chr15
St13	0.4752	-0.0644	0.225	-0.0546	chr15
St3gal1	0.4752	-0.0644	0.225	-0.0546	chr15
Stk3	0.4752	-0.0644	0.225	-0.0546	chr15
Sub1	0.4752	-0.0644	0.225	-0.0546	chr15
Sult4a1	0.4752	-0.0644	0.225	-0.0546	chr15
Sun2	0.4752	-0.0644	0.225	-0.0546	chr15
Sybu	0.4752	-0.0644	0.225	-0.0546	chr15
Syce3	0.4752	-0.0644	0.225	-0.0546	chr15
Syngr1	0.4752	-0.0644	0.225	-0.0546	chr15
Syt10	0.4752	-0.0644	0.225	-0.0546	chr15
Tab1	0.4752	-0.0644	0.225	-0.0546	chr15
Taf2	0.4752	-0.0644	0.225	-0.0546	chr15
Tafa5	0.4752	-0.0644	0.225	-0.0546	chr15
Tarbp2	0.4752	-0.0644	0.225	0.0135	chr15
Tars	0.4752	-0.0644	0.225	-0.0546	chr15
Tas2r119	0.4752	-0.0644	0.225	-0.0546	chr15
Tatdn1	0.4752	-0.0644	0.225	-0.0546	chr15
Tbc1d22a	0.4752	-0.0644	0.225	-0.0546	chr15
Tbc1d31	0.4752	-0.0644	0.225	-0.0546	chr15
Tcf20	0.4752	-0.0644	0.225	-0.0546	chr15
Tef	0.4752	-0.0644	0.225	-0.0546	chr15
Tex33	0.4752	-0.0644	0.225	-0.0546	chr15
Tfcp2	0.4752	-0.0644	0.225	0.0135	chr15
Tg	0.4752	-0.0644	0.225	-0.0546	chr15
Them6	0.4752	-0.0644	0.225	-0.0546	chr15
Tigd5	0.4752	-0.0644	0.225	-0.0546	chr15
Tmbim6	0.4752	-0.0644	0.225	0.0135	chr15
Tmem106c	0.4752	-0.0644	0.225	0.0135	chr15
Tmem117	0.4752	-0.0644	0.225	-0.8027	chr15
Tmem184b	0.4752	-0.0644	0.225	-0.0546	chr15
Tmem65	0.4752	-0.0644	0.225	-0.0546	chr15
Tmem71	0.4752	-0.0644	0.225	-0.0546	chr15
Tmem74	0.4752	-0.0644	0.225	-0.0546	chr15
Tmprss12	0.4752	-0.0644	0.225	0.0135	chr15
Tmprss6	0.4752	-0.0644	0.225	-0.0546	chr15
Tnfrsf11b	0.4752	-0.0644	0.225	-0.0546	chr15
Tnfrsf13c	0.4752	-0.0644	0.225	-0.0546	chr15
Tnrc6b	0.4752	-0.0644	0.225	-0.0546	chr15
Tns2	0.4752	-0.0644	0.225	0.0135	chr15
Tob2	0.4752	-0.0644	0.225	-0.0546	chr15
Tomm22	0.4752	-0.0644	0.225	-0.0546	chr15
Tonsl	0.4752	-0.0644	0.225	-0.0546	chr15
Top1mt	0.4752	-0.0644	0.225	-0.0546	chr15
Trabd	0.4752	-0.0644	0.225	-0.0546	chr15
Trappc9	0.4752	-0.0644	0.225	-0.0546	chr15
Trhr	0.4752	-0.0644	0.225	-0.0546	chr15
Trib1	0.4752	-0.0644	0.225	-0.0546	chr15
Trio	0.4752	-0.0644	0.225	-0.0546	chr15
Triobp	0.4752	-0.0644	0.225	-0.0546	chr15
Trmt12	0.4752	-0.0644	0.225	-0.0546	chr15
Trmu	0.4752	-0.0644	0.225	-0.0546	chr15
Troap	0.4752	-0.0644	0.225	0.0135	chr15
Trps1	0.4752	-0.0644	0.225	-0.0546	chr15
Tspo	0.4752	-0.0644	0.225	-0.0546	chr15
Tspyl5	0.4752	-0.0644	0.225	-0.0546	chr15
Tssk5	0.4752	-0.0644	0.225	-0.0546	chr15
Tst	0.4752	-0.0644	0.225	-0.0546	chr15
Tsta3	0.4752	-0.0644	0.225	-0.0546	chr15
Ttc23l	0.4752	-0.0644	0.225	-0.0546	chr15
Ttc33	0.4752	-0.0644	0.225	-0.0546	chr15
Ttc38	0.4752	-0.0644	0.225	-0.0546	chr15
Ttll1	0.4752	-0.0644	0.225	-0.0546	chr15
Ttll12	0.4752	-0.0644	0.225	-0.0546	chr15
Ttll8	0.4752	-0.0644	0.225	-0.0546	chr15
Tuba1a	0.4752	-0.0644	0.225	0.0135	chr15
Tuba1b	0.4752	-0.0644	0.225	0.0135	chr15
Tuba1c	0.4752	-0.0644	0.225	0.0135	chr15
Tubgcp6	0.4752	-0.0644	0.225	-0.0546	chr15
Twf1	0.4752	-0.0644	0.225	-0.8027	chr15
Txn2	0.4752	-0.0644	0.225	-0.0546	chr15
Tymp	0.4752	-0.0644	0.225	-0.0546	chr15
Ubr5	0.4752	-0.0644	0.225	-0.0546	chr15
Ugt3a1	0.4752	-0.0644	0.225	-0.0546	chr15
Ugt3a2	0.4752	-0.0644	0.225	-0.0546	chr15
Upk3a	0.4752	-0.0644	0.225	-0.0546	chr15
Utp23	0.4752	-0.0644	0.225	-0.0546	chr15
Vdr	0.4752	-0.0644	0.225	0.0135	chr15
Vps13b	0.4752	-0.0644	0.225	-0.0546	chr15
Vps28	0.4752	-0.0644	0.225	-0.0546	chr15
Washc5	0.4752	-0.0644	0.225	-0.0546	chr15
Wbp2nl	0.4752	-0.0644	0.225	-0.0546	chr15
Wdr70	0.4752	-0.0644	0.225	-0.0546	chr15
Wdyhv1	0.4752	-0.0644	0.225	-0.0546	chr15
Wnt1	0.4752	-0.0644	0.225	0.0135	chr15
Wnt10b	0.4752	-0.0644	0.225	0.0135	chr15
Wnt7b	0.4752	-0.0644	0.225	-0.0546	chr15
Xpnpep3	0.4752	-0.0644	0.225	-0.0546	chr15
Xrcc6	0.4752	-0.0644	0.225	-0.0546	chr15
Yaf2	0.4752	-0.0644	0.225	-0.8027	chr15
Ywhaz	0.4752	-0.0644	0.225	-0.0546	chr15
Zbed4	0.4752	-0.0644	0.225	-0.0546	chr15
Zc3h3	0.4752	-0.0644	0.225	-0.0546	chr15
Zc3h7b	0.4752	-0.0644	0.225	-0.0546	chr15
Zcrb1	0.4752	-0.0644	0.225	-0.8027	chr15
Zdhhc25	0.4752	-0.0644	0.225	-0.0546	chr15
Zfat	0.4752	-0.0644	0.225	-0.0546	chr15
Zfp251	0.4752	-0.0644	0.225	-0.0546	chr15
Zfp385a	0.4752	-0.0644	0.225	0.0135	chr15
Zfp41	0.4752	-0.0644	0.225	-0.0546	chr15
Zfp622	0.4752	-0.0644	0.225	-0.0546	chr15
Zfp623	0.4752	-0.0644	0.225	-0.0546	chr15
Zfp641	0.4752	-0.0644	0.225	0.0135	chr15
Zfp647	0.4752	-0.0644	0.225	-0.0546	chr15
Zfp7	0.4752	-0.0644	0.225	-0.0546	chr15
Zfp706	0.4752	-0.0644	0.225	-0.0546	chr15
Zfp707	0.4752	-0.0644	0.225	-0.0546	chr15
Zfp740	0.4752	-0.0644	0.225	0.0135	chr15
Zfpm2	0.4752	-0.0644	0.225	-0.0546	chr15
Zfr	0.4752	-0.0644	0.225	-0.0546	chr15
Zhx1	0.4752	-0.0644	0.225	-0.0546	chr15
Zhx2	0.4752	-0.0644	0.225	-0.0546	chr15
Dynlt1b	1.9669	1.7827	1.4096	-0.1137	chr17
Gm17019	-0.0548	-0.0427	0.7465	1.3029	chr5
Gm21083	-0.0548	-0.0427	0.7465	1.3029	chr5
Gm21149	-0.0548	-0.0427	0.7465	1.3029	chr5
Gm21190	-0.0548	-0.0427	0.7465	1.3029	chr5
1700016C15Rik	-0.0569	0.4344	0.0346	-0.0459	chr1
1700019A02Rik	-0.0569	0.4344	0.0272	-0.0459	chr1
1700019D03Rik	-0.0569	0.4344	0.0272	-0.0459	chr1
1700025G04Rik	-0.0569	0.4344	0.0346	-0.0459	chr1
1700056E22Rik	-0.0569	0.4344	0.0346	-0.0459	chr1
1700066M21Rik	-0.0569	0.4344	0.0272	-0.0459	chr1
2010300C02Rik	-0.0569	0.4344	0.0272	-0.0459	chr1
2310009B15Rik	-0.0569	0.4344	0.0272	-0.0459	chr1
2810459M11Rik	-0.0569	0.4344	0.0272	-0.0459	chr1
3110009E18Rik	-0.0569	0.4344	0.0272	-0.0459	chr1
4930444P10Rik	-0.0569	0.4344	0.0272	-0.0459	chr1
4930523C07Rik	-0.0569	0.4344	0.0346	-0.0459	chr1
4930558K02Rik	-0.0569	0.4344	0.0346	-0.0459	chr1
4931408C20Rik	-0.0569	0.4344	0.0272	-0.0459	chr1
4933402D24Rik	-0.0569	0.4344	0.0272	-0.0459	chr1
4933424G06Rik	-0.0569	0.4344	0.0272	-0.0459	chr1
9130409I23Rik	-0.0569	0.4344	0.0346	-0.0459	chr1
A130010J15Rik	-0.0569	0.4344	0.0346	-0.0459	chr1
A530032D15Rik	-0.0569	0.4344	0.0272	-0.0459	chr1
A630001G21Rik	-0.0569	0.4344	0.0272	-0.0459	chr1
A630095N17Rik	-0.0569	0.4344	0.0272	-0.0459	chr1
A830018L16Rik	-0.0569	0.4344	0.0272	-0.0459	chr1
AA986860	-0.0569	0.4344	0.0272	-0.0459	chr1
Aamp	-0.0569	0.4344	0.0272	-0.0459	chr1
Abca12	-0.0569	0.4344	0.0272	-0.0459	chr1
Abcb6	-0.0569	0.4344	0.0272	-0.0459	chr1
Abi2	-0.0569	0.4344	0.0272	-0.0459	chr1
Abl2	-0.0569	0.4344	0.0346	-0.0459	chr1
Acadl	-0.0569	0.4344	0.0272	-0.0459	chr1
Acbd3	-0.0569	0.4344	0.0346	-0.0459	chr1
Acbd6	-0.0569	0.4344	0.0346	-0.0459	chr1
Ackr1	-0.0569	0.4344	0.0346	-0.0459	chr1
Ackr3	-0.0569	0.4344	0.0272	-0.0459	chr1
Acmsd	-0.0569	0.4344	0.0272	-0.0459	chr1
Acsl3	-0.0569	0.4344	0.0272	-0.0459	chr1
Actr1b	-0.0569	0.4344	0.0272	-0.0459	chr1
Actr3	-0.0569	0.4344	0.0272	-0.0459	chr1
Adam23	-0.0569	0.4344	0.0272	-0.0459	chr1
Adamts4	-0.0569	0.4344	0.0346	-0.0459	chr1
Adcy10	-0.0569	0.4344	0.0346	-0.0459	chr1
Adgrb3	-0.0569	0.4344	0.0272	-0.0459	chr1
Adhfe1	-0.0569	0.4344	0.0272	-0.0459	chr1
Adipor1	-0.0569	0.4344	0.0272	-0.0459	chr1
Adora1	-0.0569	0.4344	0.0272	-0.0459	chr1
Adss	-0.0569	0.4344	0.0346	-0.0459	chr1
Aff3	-0.0569	0.4344	0.0272	-0.0459	chr1
Agap1	-0.0569	0.4344	0.0272	-0.0459	chr1
Agfg1	-0.0569	0.4344	0.0272	-0.0459	chr1
Agxt	-0.0569	0.4344	0.0272	-0.0459	chr1
Ahctf1	-0.0569	0.4344	0.0346	-0.0459	chr1
AI597479	-0.0569	0.4344	0.0272	-0.0459	chr1
Aida	-0.0569	0.4344	0.0346	-0.0459	chr1
Aim2	-0.0569	0.4344	0.0346	-0.0459	chr1
Akp3	-0.0569	0.4344	0.0272	-0.0459	chr1
Akr1cl	-0.0569	0.4344	0.0272	-0.0459	chr1
Akt3	-0.0569	0.4344	0.0346	-0.0459	chr1
Aldh9a1	-0.0569	0.4344	0.0346	-0.0459	chr1
Alkal1	-0.0569	0.4344	0.0272	-0.0459	chr1
Alpi	-0.0569	0.4344	0.0272	-0.0459	chr1
Alppl2	-0.0569	0.4344	0.0272	-0.0459	chr1
Als2	-0.0569	0.4344	0.0272	-0.0459	chr1
Alyref2	-0.0569	0.4344	0.0346	-0.0459	chr1
Amer3	-0.0569	0.4344	0.0272	-0.0459	chr1
Angel2	-0.0569	0.4344	0.0346	-0.0459	chr1
Angptl1	-0.0569	0.4344	0.0346	-0.0459	chr1
Ankar	-0.0569	0.4344	0.0272	-0.0459	chr1
Ankmy1	-0.0569	0.4344	0.0272	-0.0459	chr1
Ankrd23	-0.0569	0.4344	0.0272	-0.0459	chr1
Ankrd39	-0.0569	0.4344	0.0272	-0.0459	chr1
Ankrd44	-0.0569	0.4344	0.0272	-0.0459	chr1
Ankrd45	-0.0569	0.4344	0.0346	-0.0459	chr1
Ankzf1	-0.0569	0.4344	0.0272	-0.0459	chr1
Ano7	-0.0569	0.4344	0.0272	-0.0459	chr1
Aox1	-0.0569	0.4344	0.0272	-0.0459	chr1
Aox2	-0.0569	0.4344	0.0272	-0.0459	chr1
Aox3	-0.0569	0.4344	0.0272	-0.0459	chr1
Aox4	-0.0569	0.4344	0.0272	-0.0459	chr1
Ap1s3	-0.0569	0.4344	0.0272	-0.0459	chr1
Apcs	-0.0569	0.4344	0.0346	-0.0459	chr1
Apoa2	-0.0569	0.4344	0.0346	-0.0459	chr1
Apobec4	-0.0569	0.4344	0.0346	-0.0459	chr1
Aqp12	-0.0569	0.4344	0.0272	-0.0459	chr1
Arfgef1	-0.0569	0.4344	0.0272	-0.0459	chr1
Arhgap30	-0.0569	0.4344	0.0346	-0.0459	chr1
Arhgef4	-0.0569	0.4344	0.0272	-0.0459	chr1
Arid5a	-0.0569	0.4344	0.0272	-0.0459	chr1
Arl4c	-0.0569	0.4344	0.0272	-0.0459	chr1
Arl8a	-0.0569	0.4344	0.0272	-0.0459	chr1
Armc9	-0.0569	0.4344	0.0272	-0.0459	chr1
Arpc2	-0.0569	0.4344	0.0272	-0.0459	chr1
Arpc5	-0.0569	0.4344	0.0346	-0.0459	chr1
Asb1	-0.0569	0.4344	0.0272	-0.0459	chr1
Asb18	-0.0569	0.4344	0.0272	-0.0459	chr1
Ascl5	-0.0569	0.4344	0.0272	-0.0459	chr1
Asic4	-0.0569	0.4344	0.0272	-0.0459	chr1
Asnsd1	-0.0569	0.4344	0.0272	-0.0459	chr1
Aspm	-0.0569	0.4344	0.0272	-0.0459	chr1
Astn1	-0.0569	0.4344	0.0346	-0.0459	chr1
Atf3	-0.0569	0.4344	0.0346	-0.0459	chr1
Atf6	-0.0569	0.4344	0.0346	-0.0459	chr1
Atg16l1	-0.0569	0.4344	0.0272	-0.0459	chr1
Atg4b	-0.0569	0.4344	0.0272	-0.0459	chr1
Atg9a	-0.0569	0.4344	0.0272	-0.0459	chr1
Atic	-0.0569	0.4344	0.0272	-0.0459	chr1
Atp1a2	-0.0569	0.4344	0.0346	-0.0459	chr1
Atp1a4	-0.0569	0.4344	0.0346	-0.0459	chr1
Atp1b1	-0.0569	0.4344	0.0346	-0.0459	chr1
Atp2b4	-0.0569	0.4344	0.0272	-0.0459	chr1
Atp6v1g3	-0.0569	0.4344	0.0272	-0.0459	chr1
Atp6v1h	-0.0569	0.4344	0.0272	-0.0459	chr1
Avpr1b	-0.0569	0.4344	0.0272	-0.0459	chr1
Axdnd1	-0.0569	0.4344	0.0346	-0.0459	chr1
B3galt2	-0.0569	0.4344	0.0346	-0.0459	chr1
B3gat2	-0.0569	0.4344	0.0272	-0.0459	chr1
B3gnt7	-0.0569	0.4344	0.0272	-0.0459	chr1
B4galt3	-0.0569	0.4344	0.0346	-0.0459	chr1
Bag2	-0.0569	0.4344	0.0272	-0.0459	chr1
Bard1	-0.0569	0.4344	0.0272	-0.0459	chr1
Batf3	-0.0569	0.4344	0.0346	-0.0459	chr1
BC034090	-0.0569	0.4344	0.0346	-0.0459	chr1
BC055324	-0.0569	0.4344	0.0346	-0.0459	chr1
Bcl2	-0.0569	0.4344	0.0272	-0.0459	chr1
Bcs1l	-0.0569	0.4344	0.0272	-0.0459	chr1
Bend6	-0.0569	0.4344	0.0272	-0.0459	chr1
Bivm	-0.0569	0.4344	0.0272	-0.0459	chr1
Blzf1	-0.0569	0.4344	0.0346	-0.0459	chr1
Bmpr2	-0.0569	0.4344	0.0272	-0.0459	chr1
Bok	-0.0569	0.4344	0.0272	-0.0459	chr1
Boll	-0.0569	0.4344	0.0272	-0.0459	chr1
Bpnt1	-0.0569	0.4344	0.0346	-0.0459	chr1
Brinp2	-0.0569	0.4344	0.0346	-0.0459	chr1
Brinp3	-0.0569	0.4344	0.0346	-0.0459	chr1
Brox	-0.0569	0.4344	0.0346	-0.0459	chr1
Btg2	-0.0569	0.4344	0.0272	-0.0459	chr1
Bzw1	-0.0569	0.4344	0.0272	-0.0459	chr1
C130026I21Rik	-0.0569	0.4344	0.0272	-0.0459	chr1
C130074G19Rik	-0.0569	0.4344	0.0346	-0.0459	chr1
C1ql2	-0.0569	0.4344	0.0272	-0.0459	chr1
C2cd6	-0.0569	0.4344	0.0272	-0.0459	chr1
C4bp	-0.0569	0.4344	0.0272	-0.0459	chr1
Cab39	-0.0569	0.4344	0.0272	-0.0459	chr1
Cacna1e	-0.0569	0.4344	0.0346	-0.0459	chr1
Cacna1s	-0.0569	0.4344	0.0272	-0.0459	chr1
Cacybp	-0.0569	0.4344	0.0346	-0.0459	chr1
Cadm3	-0.0569	0.4344	0.0346	-0.0459	chr1
Camk1g	-0.0569	0.4344	0.0346	-0.0459	chr1
Camsap2	-0.0569	0.4344	0.0272	-0.0459	chr1
Capn10	-0.0569	0.4344	0.0272	-0.0459	chr1
Capn2	-0.0569	0.4344	0.0346	-0.0459	chr1
Capn8	-0.0569	0.4344	0.0346	-0.0459	chr1
Carf	-0.0569	0.4344	0.0272	-0.0459	chr1
Casp8	-0.0569	0.4344	0.0272	-0.0459	chr1
Casq1	-0.0569	0.4344	0.0346	-0.0459	chr1
Catip	-0.0569	0.4344	0.0272	-0.0459	chr1
Catspere1	-0.0569	0.4344	0.0346	-0.0459	chr1
Catspere2	-0.0569	0.4344	0.0346	-0.0459	chr1
Cavin2	-0.0569	0.4344	0.0272	-0.0459	chr1
Ccdc115	-0.0569	0.4344	0.0272	-0.0459	chr1
Ccdc121	-0.0569	0.4344	0.0346	-0.0459	chr1
Ccdc150	-0.0569	0.4344	0.0272	-0.0459	chr1
Ccdc181	-0.0569	0.4344	0.0346	-0.0459	chr1
Ccdc185	-0.0569	0.4344	0.0346	-0.0459	chr1
Ccdc190	-0.0569	0.4344	0.0346	-0.0459	chr1
Ccdc93	-0.0569	0.4344	0.0272	-0.0459	chr1
Ccl20	-0.0569	0.4344	0.0272	-0.0459	chr1
Ccnt2	-0.0569	0.4344	0.0272	-0.0459	chr1
Ccnyl1	-0.0569	0.4344	0.0272	-0.0459	chr1
Cd244a	-0.0569	0.4344	0.0346	-0.0459	chr1
Cd247	-0.0569	0.4344	0.0346	-0.0459	chr1
Cd28	-0.0569	0.4344	0.0272	-0.0459	chr1
Cd34	-0.0569	0.4344	0.0346	-0.0459	chr1
Cd46	-0.0569	0.4344	0.0346	-0.0459	chr1
Cd48	-0.0569	0.4344	0.0346	-0.0459	chr1
Cd55	-0.0569	0.4344	0.0272	-0.0459	chr1
Cd55b	-0.0569	0.4344	0.0272	-0.0459	chr1
Cd84	-0.0569	0.4344	0.0346	-0.0459	chr1
Cdc42bpa	-0.0569	0.4344	0.0346	-0.0459	chr1
Cdc73	-0.0569	0.4344	0.0346	-0.0459	chr1
Cdh19	-0.0569	0.4344	0.0272	-0.0459	chr1
Cdh20	-0.0569	0.4344	0.0272	-0.0459	chr1
Cdh7	-0.0569	0.4344	0.0272	-0.0459	chr1
Cdk15	-0.0569	0.4344	0.0272	-0.0459	chr1
Cdk18	-0.0569	0.4344	0.0272	-0.0459	chr1
Cdk5r2	-0.0569	0.4344	0.0272	-0.0459	chr1
Cenpf	-0.0569	0.4344	0.0346	-0.0459	chr1
Cenpl	-0.0569	0.4344	0.0346	-0.0459	chr1
Cep170	-0.0569	0.4344	0.0346	-0.0459	chr1
Cep350	-0.0569	0.4344	0.0346	-0.0459	chr1
Cfap126	-0.0569	0.4344	0.0346	-0.0459	chr1
Cfap221	-0.0569	0.4344	0.0272	-0.0459	chr1
Cfap45	-0.0569	0.4344	0.0346	-0.0459	chr1
Cfap65	-0.0569	0.4344	0.0272	-0.0459	chr1
Cfc1	-0.0569	0.4344	0.0272	-0.0459	chr1
Cfh	-0.0569	0.4344	0.0346	-0.0459	chr1
Cfhr1	-0.0569	0.4344	0.0272	-0.0459	chr1
Cfhr2	-0.0569	0.4344	0.0346	-0.0459	chr1
Cflar	-0.0569	0.4344	0.0272	-0.0459	chr1
Chil1	-0.0569	0.4344	0.0272	-0.0459	chr1
Chit1	-0.0569	0.4344	0.0272	-0.0459	chr1
Chml	-0.0569	0.4344	0.0346	-0.0459	chr1
Chpf	-0.0569	0.4344	0.0272	-0.0459	chr1
Chrnd	-0.0569	0.4344	0.0272	-0.0459	chr1
Chrng	-0.0569	0.4344	0.0272	-0.0459	chr1
Chst10	-0.0569	0.4344	0.0272	-0.0459	chr1
Clasp1	-0.0569	0.4344	0.0272	-0.0459	chr1
Clk1	-0.0569	0.4344	0.0272	-0.0459	chr1
Cnga3	-0.0569	0.4344	0.0272	-0.0459	chr1
Cnih3	-0.0569	0.4344	0.0346	-0.0459	chr1
Cnih4	-0.0569	0.4344	0.0346	-0.0459	chr1
Cnnm3	-0.0569	0.4344	0.0272	-0.0459	chr1
Cnnm4	-0.0569	0.4344	0.0272	-0.0459	chr1
Cnot11	-0.0569	0.4344	0.0272	-0.0459	chr1
Cnot9	-0.0569	0.4344	0.0272	-0.0459	chr1
Cnppd1	-0.0569	0.4344	0.0272	-0.0459	chr1
Cnst	-0.0569	0.4344	0.0346	-0.0459	chr1
Cntn2	-0.0569	0.4344	0.0272	-0.0459	chr1
Cntnap5a	-0.0569	0.4344	0.0272	-0.0459	chr1
Cntnap5b	-0.0569	0.4344	0.0272	-0.0459	chr1
Coa5	-0.0569	0.4344	0.0272	-0.0459	chr1
Col19a1	-0.0569	0.4344	0.0272	-0.0459	chr1
Col3a1	-0.0569	0.4344	0.0272	-0.0459	chr1
Col4a3	-0.0569	0.4344	0.0272	-0.0459	chr1
Col4a4	-0.0569	0.4344	0.0272	-0.0459	chr1
Col5a2	-0.0569	0.4344	0.0272	-0.0459	chr1
Col6a3	-0.0569	0.4344	0.0272	-0.0459	chr1
Col9a1	-0.0569	0.4344	0.0272	-0.0459	chr1
Colgalt2	-0.0569	0.4344	0.0346	-0.0459	chr1
Cop1	-0.0569	0.4344	0.0346	-0.0459	chr1
Copa	-0.0569	0.4344	0.0346	-0.0459	chr1
Cops5	-0.0569	0.4344	0.0272	-0.0459	chr1
Cops7b	-0.0569	0.4344	0.0272	-0.0459	chr1
Cops8	-0.0569	0.4344	0.0272	-0.0459	chr1
Cops9	-0.0569	0.4344	0.0272	-0.0459	chr1
Coq10b	-0.0569	0.4344	0.0272	-0.0459	chr1
Coq8a	-0.0569	0.4344	0.0346	-0.0459	chr1
Cox20	-0.0569	0.4344	0.0346	-0.0459	chr1
Cox5b	-0.0569	0.4344	0.0272	-0.0459	chr1
Cpa6	-0.0569	0.4344	0.0272	-0.0459	chr1
Cps1	-0.0569	0.4344	0.0272	-0.0459	chr1
Cr1l	-0.0569	0.4344	0.0346	-0.0459	chr1
Cr2	-0.0569	0.4344	0.0346	-0.0459	chr1
Crb1	-0.0569	0.4344	0.0272	-0.0459	chr1
Creb1	-0.0569	0.4344	0.0272	-0.0459	chr1
Creg1	-0.0569	0.4344	0.0346	-0.0459	chr1
Creg2	-0.0569	0.4344	0.0272	-0.0459	chr1
Crisp4	-0.0569	0.4344	0.0272	-0.0459	chr1
Crispld1	-0.0569	0.4344	0.0272	-0.0459	chr1
Crocc2	-0.0569	0.4344	0.0272	-0.0459	chr1
Crp	-0.0569	0.4344	0.0346	-0.0459	chr1
Cryba2	-0.0569	0.4344	0.0272	-0.0459	chr1
Cryga	-0.0569	0.4344	0.0272	-0.0459	chr1
Crygb	-0.0569	0.4344	0.0272	-0.0459	chr1
Crygc	-0.0569	0.4344	0.0272	-0.0459	chr1
Crygd	-0.0569	0.4344	0.0272	-0.0459	chr1
Cryge	-0.0569	0.4344	0.0272	-0.0459	chr1
Crygf	-0.0569	0.4344	0.0272	-0.0459	chr1
Cryzl2	-0.0569	0.4344	0.0346	-0.0459	chr1
Cspp1	-0.0569	0.4344	0.0272	-0.0459	chr1
Csrp1	-0.0569	0.4344	0.0272	-0.0459	chr1
Ctdsp1	-0.0569	0.4344	0.0272	-0.0459	chr1
Ctla4	-0.0569	0.4344	0.0272	-0.0459	chr1
Ctse	-0.0569	0.4344	0.0272	-0.0459	chr1
Cul3	-0.0569	0.4344	0.0272	-0.0459	chr1
Cxcr1	-0.0569	0.4344	0.0272	-0.0459	chr1
Cxcr2	-0.0569	0.4344	0.0272	-0.0459	chr1
Cxcr4	-0.0569	0.4344	0.0272	-0.0459	chr1
Cyb5r1	-0.0569	0.4344	0.0272	-0.0459	chr1
Cyp20a1	-0.0569	0.4344	0.0272	-0.0459	chr1
Cyp27a1	-0.0569	0.4344	0.0272	-0.0459	chr1
D1Ertd622e	-0.0569	0.4344	0.0272	-0.0459	chr1
D1Pas1	-0.0569	0.4344	0.0346	-0.0459	chr1
D2hgdh	-0.0569	0.4344	0.0272	-0.0459	chr1
D630023F18Rik	-0.0569	0.4344	0.0272	-0.0459	chr1
Dars	-0.0569	0.4344	0.0272	-0.0459	chr1
Dars2	-0.0569	0.4344	0.0346	-0.0459	chr1
Daw1	-0.0569	0.4344	0.0272	-0.0459	chr1
Dbi	-0.0569	0.4344	0.0272	-0.0459	chr1
Dcaf6	-0.0569	0.4344	0.0346	-0.0459	chr1
Dcaf8	-0.0569	0.4344	0.0346	-0.0459	chr1
Ddr2	-0.0569	0.4344	0.0346	-0.0459	chr1
Ddx18	-0.0569	0.4344	0.0272	-0.0459	chr1
Ddx59	-0.0569	0.4344	0.0272	-0.0459	chr1
Dedd	-0.0569	0.4344	0.0346	-0.0459	chr1
Defb18	-0.0569	0.4344	0.0272	-0.0459	chr1
Defb41	-0.0569	0.4344	0.0272	-0.0459	chr1
Degs1	-0.0569	0.4344	0.0346	-0.0459	chr1
Dennd1b	-0.0569	0.4344	0.0272	-0.0459	chr1
Des	-0.0569	0.4344	0.0272	-0.0459	chr1
Desi2	-0.0569	0.4344	0.0346	-0.0459	chr1
Dgkd	-0.0569	0.4344	0.0272	-0.0459	chr1
Dhx9	-0.0569	0.4344	0.0346	-0.0459	chr1
Dis3l2	-0.0569	0.4344	0.0272	-0.0459	chr1
Disp1	-0.0569	0.4344	0.0346	-0.0459	chr1
Dnah7a	-0.0569	0.4344	0.0272	-0.0459	chr1
Dnah7b	-0.0569	0.4344	0.0272	-0.0459	chr1
Dnah7c	-0.0569	0.4344	0.0272	-0.0459	chr1
Dnajb2	-0.0569	0.4344	0.0272	-0.0459	chr1
Dnajb3	-0.0569	0.4344	0.0272	-0.0459	chr1
Dner	-0.0569	0.4344	0.0272	-0.0459	chr1
Dnm3	-0.0569	0.4344	0.0346	-0.0459	chr1
Dnpep	-0.0569	0.4344	0.0272	-0.0459	chr1
Dock10	-0.0569	0.4344	0.0272	-0.0459	chr1
Dpp10	-0.0569	0.4344	0.0272	-0.0459	chr1
Dpt	-0.0569	0.4344	0.0346	-0.0459	chr1
Dsel	-0.0569	0.4344	0.0272	-0.0459	chr1
Dst	-0.0569	0.4344	0.0272	-0.0459	chr1
Dstyk	-0.0569	0.4344	0.0272	-0.0459	chr1
Dtl	-0.0569	0.4344	0.0346	-0.0459	chr1
Dtymk	-0.0569	0.4344	0.0272	-0.0459	chr1
Dusp10	-0.0569	0.4344	0.0346	-0.0459	chr1
Dusp12	-0.0569	0.4344	0.0346	-0.0459	chr1
Dusp23	-0.0569	0.4344	0.0346	-0.0459	chr1
Dusp27	-0.0569	0.4344	0.0346	-0.0459	chr1
Dusp28	-0.0569	0.4344	0.0272	-0.0459	chr1
Dyrk3	-0.0569	0.4344	0.0272	-0.0459	chr1
Dytn	-0.0569	0.4344	0.0272	-0.0459	chr1
Ecel1	-0.0569	0.4344	0.0272	-0.0459	chr1
Ecrg4	-0.0569	0.4344	0.0272	-0.0459	chr1
Edem3	-0.0569	0.4344	0.0346	-0.0459	chr1
Eef1aknmt	-0.0569	0.4344	0.0346	-0.0459	chr1
Eef1b2	-0.0569	0.4344	0.0272	-0.0459	chr1
Efcab2	-0.0569	0.4344	0.0346	-0.0459	chr1
Efhc1	-0.0569	0.4344	0.0272	-0.0459	chr1
Efhd1	-0.0569	0.4344	0.0272	-0.0459	chr1
Eif2d	-0.0569	0.4344	0.0272	-0.0459	chr1
Eif4e2	-0.0569	0.4344	0.0272	-0.0459	chr1
Eif5b	-0.0569	0.4344	0.0272	-0.0459	chr1
Elf3	-0.0569	0.4344	0.0272	-0.0459	chr1
Elk4	-0.0569	0.4344	0.0272	-0.0459	chr1
Eloc	-0.0569	0.4344	0.0272	-0.0459	chr1
En1	-0.0569	0.4344	0.0272	-0.0459	chr1
Enah	-0.0569	0.4344	0.0346	-0.0459	chr1
Epb41l5	-0.0569	0.4344	0.0272	-0.0459	chr1
Epha4	-0.0569	0.4344	0.0272	-0.0459	chr1
Ephx1	-0.0569	0.4344	0.0346	-0.0459	chr1
Eprs	-0.0569	0.4344	0.0346	-0.0459	chr1
Erbb4	-0.0569	0.4344	0.0272	-0.0459	chr1
Ercc5	-0.0569	0.4344	0.0272	-0.0459	chr1
Erfe	-0.0569	0.4344	0.0272	-0.0459	chr1
Espnl	-0.0569	0.4344	0.0272	-0.0459	chr1
Esrrg	-0.0569	0.4344	0.0346	-0.0459	chr1
Etnk2	-0.0569	0.4344	0.0272	-0.0459	chr1
Exo1	-0.0569	0.4344	0.0346	-0.0459	chr1
Eya1	-0.0569	0.4344	0.0272	-0.0459	chr1
F11r	-0.0569	0.4344	0.0346	-0.0459	chr1
F13b	-0.0569	0.4344	0.0272	-0.0459	chr1
F5	-0.0569	0.4344	0.0346	-0.0459	chr1
Fam117b	-0.0569	0.4344	0.0272	-0.0459	chr1
Fam124b	-0.0569	0.4344	0.0272	-0.0459	chr1
Fam126b	-0.0569	0.4344	0.0272	-0.0459	chr1
Fam129a	-0.0569	0.4344	0.0346	-0.0459	chr1
Fam135a	-0.0569	0.4344	0.0272	-0.0459	chr1
Fam163a	-0.0569	0.4344	0.0346	-0.0459	chr1
Fam168b	-0.0569	0.4344	0.0272	-0.0459	chr1
Fam174a	-0.0569	0.4344	0.0272	-0.0459	chr1
Fam178b	-0.0569	0.4344	0.0272	-0.0459	chr1
Fam20b	-0.0569	0.4344	0.0346	-0.0459	chr1
Fam71a	-0.0569	0.4344	0.0346	-0.0459	chr1
Fam72a	-0.0569	0.4344	0.0272	-0.0459	chr1
Fam78b	-0.0569	0.4344	0.0346	-0.0459	chr1
Farp2	-0.0569	0.4344	0.0272	-0.0459	chr1
Farsb	-0.0569	0.4344	0.0272	-0.0459	chr1
Fasl	-0.0569	0.4344	0.0346	-0.0459	chr1
Fastkd2	-0.0569	0.4344	0.0272	-0.0459	chr1
Fbxo28	-0.0569	0.4344	0.0346	-0.0459	chr1
Fbxo36	-0.0569	0.4344	0.0272	-0.0459	chr1
Fcamr	-0.0569	0.4344	0.0272	-0.0459	chr1
Fcer1a	-0.0569	0.4344	0.0346	-0.0459	chr1
Fcer1g	-0.0569	0.4344	0.0346	-0.0459	chr1
Fcgr2b	-0.0569	0.4344	0.0346	-0.0459	chr1
Fcgr3	-0.0569	0.4344	0.0346	-0.0459	chr1
Fcgr4	-0.0569	0.4344	0.0346	-0.0459	chr1
Fcmr	-0.0569	0.4344	0.0272	-0.0459	chr1
Fcrl6	-0.0569	0.4344	0.0346	-0.0459	chr1
Fcrla	-0.0569	0.4344	0.0346	-0.0459	chr1
Fcrlb	-0.0569	0.4344	0.0346	-0.0459	chr1
Fer1l5	-0.0569	0.4344	0.0272	-0.0459	chr1
Fev	-0.0569	0.4344	0.0272	-0.0459	chr1
Fh1	-0.0569	0.4344	0.0346	-0.0459	chr1
Fhl2	-0.0569	0.4344	0.0272	-0.0459	chr1
Flacc1	-0.0569	0.4344	0.0272	-0.0459	chr1
Flvcr1	-0.0569	0.4344	0.0346	-0.0459	chr1
Fmn2	-0.0569	0.4344	0.0346	-0.0459	chr1
Fmo1	-0.0569	0.4344	0.0346	-0.0459	chr1
Fmo2	-0.0569	0.4344	0.0346	-0.0459	chr1
Fmo3	-0.0569	0.4344	0.0346	-0.0459	chr1
Fmo4	-0.0569	0.4344	0.0346	-0.0459	chr1
Fmo6	-0.0569	0.4344	0.0346	-0.0459	chr1
Fmo9	-0.0569	0.4344	0.0346	-0.0459	chr1
Fmod	-0.0569	0.4344	0.0272	-0.0459	chr1
Fn1	-0.0569	0.4344	0.0272	-0.0459	chr1
Fzd5	-0.0569	0.4344	0.0272	-0.0459	chr1
Fzd7	-0.0569	0.4344	0.0272	-0.0459	chr1
G0s2	-0.0569	0.4344	0.0346	-0.0459	chr1
Gal3st2	-0.0569	0.4344	0.0272	-0.0459	chr1
Gal3st2b	-0.0569	0.4344	0.0272	-0.0459	chr1
Gal3st2c	-0.0569	0.4344	0.0272	-0.0459	chr1
Gbx2	-0.0569	0.4344	0.0272	-0.0459	chr1
Gdap1	-0.0569	0.4344	0.0272	-0.0459	chr1
Gigyf2	-0.0569	0.4344	0.0272	-0.0459	chr1
Gin1	-0.0569	0.4344	0.0272	-0.0459	chr1
Glb1l	-0.0569	0.4344	0.0272	-0.0459	chr1
Gli2	-0.0569	0.4344	0.0272	-0.0459	chr1
Glrp1	-0.0569	0.4344	0.0272	-0.0459	chr1
Glrx2	-0.0569	0.4344	0.0346	-0.0459	chr1
Gls	-0.0569	0.4344	0.0272	-0.0459	chr1
Glul	-0.0569	0.4344	0.0346	-0.0459	chr1
Gm15455	-0.0569	0.4344	0.0272	-0.0459	chr1
Gm20172	-0.0569	0.4344	0.0272	-0.0459	chr1
Gm3646	-0.0569	0.4344	0.0272	-0.0459	chr1
Gm38100	-0.0569	0.4344	0.0346	-0.0459	chr1
Gm38394	-0.0569	0.4344	0.0272	-0.0459	chr1
Gm39653	-0.0569	0.4344	0.0272	-0.0459	chr1
Gm4788	-0.0569	0.4344	-0.7896	-0.0459	chr1
Gm47985	-0.0569	0.4344	0.0346	-0.0459	chr1
Gm4846	-0.0569	0.4344	0.0346	-0.0459	chr1
Gm4847	-0.0569	0.4344	0.0346	-0.0459	chr1
Gm50478	-0.0569	0.4344	0.0272	-0.0459	chr1
Gm5415	-0.0569	0.4344	0.0272	-0.0459	chr1
Gm597	-0.0569	0.4344	0.0272	-0.0459	chr1
Gm7609	-0.0569	0.4344	0.0272	-0.0459	chr1
Gm7694	-0.0569	0.4344	0.0346	-0.0459	chr1
Gm973	-0.0569	0.4344	0.0272	-0.0459	chr1
Gm9839	-0.0569	0.4344	0.0272	-0.0459	chr1
Gmppa	-0.0569	0.4344	0.0272	-0.0459	chr1
Golt1a	-0.0569	0.4344	0.0272	-0.0459	chr1
Gorab	-0.0569	0.4344	0.0346	-0.0459	chr1
Gpa33	-0.0569	0.4344	0.0346	-0.0459	chr1
Gpatch2	-0.0569	0.4344	0.0346	-0.0459	chr1
Gpbar1	-0.0569	0.4344	0.0272	-0.0459	chr1
Gpc1	-0.0569	0.4344	0.0272	-0.0459	chr1
Gpr1	-0.0569	0.4344	0.0272	-0.0459	chr1
Gpr161	-0.0569	0.4344	0.0346	-0.0459	chr1
Gpr25	-0.0569	0.4344	0.0272	-0.0459	chr1
Gpr35	-0.0569	0.4344	0.0272	-0.0459	chr1
Gpr37l1	-0.0569	0.4344	0.0272	-0.0459	chr1
Gpr39	-0.0569	0.4344	0.0272	-0.0459	chr1
Gpr45	-0.0569	0.4344	0.0272	-0.0459	chr1
Gpr52	-0.0569	0.4344	0.0346	-0.0459	chr1
Gpr55	-0.0569	0.4344	0.0272	-0.0459	chr1
Grem2	-0.0569	0.4344	0.0346	-0.0459	chr1
Gsta3	-0.0569	0.4344	0.0272	-0.0459	chr1
Gtf3c3	-0.0569	0.4344	0.0272	-0.0459	chr1
Gulp1	-0.0569	0.4344	0.0272	-0.0459	chr1
H3f3a	-0.0569	0.4344	0.0346	-0.0459	chr1
Hdac4	-0.0569	0.4344	0.0272	-0.0459	chr1
Hdlbp	-0.0569	0.4344	0.0272	-0.0459	chr1
Hecw2	-0.0569	0.4344	0.0272	-0.0459	chr1
Hes6	-0.0569	0.4344	0.0272	-0.0459	chr1
Hhat	-0.0569	0.4344	0.0346	-0.0459	chr1
Hhipl2	-0.0569	0.4344	0.0346	-0.0459	chr1
Hibch	-0.0569	0.4344	0.0272	-0.0459	chr1
Hjurp	-0.0569	0.4344	0.0272	-0.0459	chr1
Hlx	-0.0569	0.4344	0.0346	-0.0459	chr1
Hmcn1	-0.0569	0.4344	0.0346	-0.0459	chr1
Hnrnpu	-0.0569	0.4344	0.0346	-0.0459	chr1
Hs6st1	-0.0569	0.4344	0.0272	-0.0459	chr1
Hsd11b1	-0.0569	0.4344	0.0346	-0.0459	chr1
Hsd17b7	-0.0569	0.4344	0.0346	-0.0459	chr1
Hsfy2	-0.0569	0.4344	0.0272	-0.0459	chr1
Hspd1	-0.0569	0.4344	0.0272	-0.0459	chr1
Hspe1	-0.0569	0.4344	0.0272	-0.0459	chr1
Htr2b	-0.0569	0.4344	0.0272	-0.0459	chr1
Htr5b	-0.0569	0.4344	0.0272	-0.0459	chr1
Iars2	-0.0569	0.4344	0.0346	-0.0459	chr1
Ica1l	-0.0569	0.4344	0.0272	-0.0459	chr1
Icos	-0.0569	0.4344	0.0272	-0.0459	chr1
Idh1	-0.0569	0.4344	0.0272	-0.0459	chr1
Ier5	-0.0569	0.4344	0.0346	-0.0459	chr1
Ifi202b	-0.0569	0.4344	0.0346	-0.0459	chr1
Ifi203	-0.0569	0.4344	0.0346	-0.0459	chr1
Ifi204	-0.0569	0.4344	0.0346	-0.0459	chr1
Ifi205	-0.0569	0.4344	0.0346	-0.0459	chr1
Ifi206	-0.0569	0.4344	0.0346	-0.0459	chr1
Ifi207	-0.0569	0.4344	0.0346	-0.0459	chr1
Ifi208	-0.0569	0.4344	0.0346	-0.0459	chr1
Ifi209	-0.0569	0.4344	0.0346	-0.0459	chr1
Ifi211	-0.0569	0.4344	0.0346	-0.0459	chr1
Ifi213	-0.0569	0.4344	0.0346	-0.0459	chr1
Ifi214	-0.0569	0.4344	0.0346	-0.0459	chr1
Igfbp2	-0.0569	0.4344	0.0272	-0.0459	chr1
Igfbp5	-0.0569	0.4344	0.0272	-0.0459	chr1
Igfn1	-0.0569	0.4344	0.0272	-0.0459	chr1
Igsf8	-0.0569	0.4344	0.0346	-0.0459	chr1
Igsf9	-0.0569	0.4344	0.0346	-0.0459	chr1
Ihh	-0.0569	0.4344	0.0272	-0.0459	chr1
Ikbke	-0.0569	0.4344	0.0272	-0.0459	chr1
Ikzf2	-0.0569	0.4344	0.0272	-0.0459	chr1
Il10	-0.0569	0.4344	0.0272	-0.0459	chr1
Il17a	-0.0569	0.4344	0.0272	-0.0459	chr1
Il17f	-0.0569	0.4344	0.0272	-0.0459	chr1
Il18r1	-0.0569	0.4344	0.0272	-0.0459	chr1
Il18rap	-0.0569	0.4344	0.0272	-0.0459	chr1
Il19	-0.0569	0.4344	0.0272	-0.0459	chr1
Il1r1	-0.0569	0.4344	0.0272	-0.0459	chr1
Il1r2	-0.0569	0.4344	0.0272	-0.0459	chr1
Il1rl1	-0.0569	0.4344	0.0272	-0.0459	chr1
Il1rl2	-0.0569	0.4344	0.0272	-0.0459	chr1
Il20	-0.0569	0.4344	0.0272	-0.0459	chr1
Il24	-0.0569	0.4344	0.0272	-0.0459	chr1
Ildr2	-0.0569	0.4344	0.0346	-0.0459	chr1
Ilkap	-0.0569	0.4344	0.0272	-0.0459	chr1
Imp4	-0.0569	0.4344	0.0272	-0.0459	chr1
Inava	-0.0569	0.4344	0.0272	-0.0459	chr1
Ing5	-0.0569	0.4344	0.0272	-0.0459	chr1
Inha	-0.0569	0.4344	0.0272	-0.0459	chr1
Inhbb	-0.0569	0.4344	0.0272	-0.0459	chr1
Ino80d	-0.0569	0.4344	0.0272	-0.0459	chr1
Inpp1	-0.0569	0.4344	0.0272	-0.0459	chr1
Inpp4a	-0.0569	0.4344	0.0272	-0.0459	chr1
Inpp5d	-0.0569	0.4344	0.0272	-0.0459	chr1
Insig2	-0.0569	0.4344	0.0272	-0.0459	chr1
Ints7	-0.0569	0.4344	0.0346	-0.0459	chr1
Ipo9	-0.0569	0.4344	0.0272	-0.0459	chr1
Iqca	-0.0569	0.4344	0.0272	-0.0459	chr1
Irf6	-0.0569	0.4344	0.0346	-0.0459	chr1
Irs1	-0.0569	0.4344	0.0272	-0.0459	chr1
Itln1	-0.0569	0.4344	0.0346	-0.0459	chr1
Itm2c	-0.0569	0.4344	0.0272	-0.0459	chr1
Itpkb	-0.0569	0.4344	0.0346	-0.0459	chr1
Ivns1abp	-0.0569	0.4344	0.0346	-0.0459	chr1
Jph1	-0.0569	0.4344	0.0272	-0.0459	chr1
Kansl1l	-0.0569	0.4344	0.0272	-0.0459	chr1
Kansl3	-0.0569	0.4344	0.0272	-0.0459	chr1
Kcnb2	-0.0569	0.4344	0.0272	-0.0459	chr1
Kcne4	-0.0569	0.4344	0.0272	-0.0459	chr1
Kcnh1	-0.0569	0.4344	0.0346	-0.0459	chr1
Kcnj10	-0.0569	0.4344	0.0346	-0.0459	chr1
Kcnj13	-0.0569	0.4344	0.0272	-0.0459	chr1
Kcnj9	-0.0569	0.4344	0.0346	-0.0459	chr1
Kcnk2	-0.0569	0.4344	0.0346	-0.0459	chr1
Kcnq5	-0.0569	0.4344	0.0272	-0.0459	chr1
Kcnt2	-0.0569	0.4344	0.0346	-0.0459	chr1
Kctd18	-0.0569	0.4344	0.0272	-0.0459	chr1
Kctd3	-0.0569	0.4344	0.0346	-0.0459	chr1
Kdm5b	-0.0569	0.4344	0.0272	-0.0459	chr1
Kdsr	-0.0569	0.4344	0.0272	-0.0459	chr1
Khdc1a	-0.0569	0.4344	0.0272	-0.0459	chr1
Khdc1b	-0.0569	0.4344	0.0272	-0.0459	chr1
Khdc1c	-0.0569	0.4344	0.0272	-0.0459	chr1
Khdrbs2	-0.0569	0.4344	0.0272	-0.0459	chr1
Kif14	-0.0569	0.4344	0.0272	-0.0459	chr1
Kif1a	-0.0569	0.4344	0.0272	-0.0459	chr1
Kif21b	-0.0569	0.4344	0.0272	-0.0459	chr1
Kif26b	-0.0569	0.4344	0.0346	-0.0459	chr1
Kif28	-0.0569	0.4344	0.0346	-0.0459	chr1
Kifap3	-0.0569	0.4344	0.0346	-0.0459	chr1
Kiss1	-0.0569	0.4344	0.0272	-0.0459	chr1
Klf7	-0.0569	0.4344	0.0272	-0.0459	chr1
Klhdc8a	-0.0569	0.4344	0.0272	-0.0459	chr1
Klhdc9	-0.0569	0.4344	0.0346	-0.0459	chr1
Klhl12	-0.0569	0.4344	0.0272	-0.0459	chr1
Klhl20	-0.0569	0.4344	0.0346	-0.0459	chr1
Klhl30	-0.0569	0.4344	0.0272	-0.0459	chr1
Kmo	-0.0569	0.4344	0.0346	-0.0459	chr1
Krtap28-13	-0.0569	0.4344	0.0272	-0.0459	chr1
Lactb2	-0.0569	0.4344	0.0272	-0.0459	chr1
Lad1	-0.0569	0.4344	0.0272	-0.0459	chr1
Lamb3	-0.0569	0.4344	0.0346	-0.0459	chr1
Lamc1	-0.0569	0.4344	0.0346	-0.0459	chr1
Lamc2	-0.0569	0.4344	0.0346	-0.0459	chr1
Lancl1	-0.0569	0.4344	0.0272	-0.0459	chr1
Lax1	-0.0569	0.4344	0.0272	-0.0459	chr1
Lbr	-0.0569	0.4344	0.0346	-0.0459	chr1
Lct	-0.0569	0.4344	0.0272	-0.0459	chr1
Lefty1	-0.0569	0.4344	0.0346	-0.0459	chr1
Lefty2	-0.0569	0.4344	0.0346	-0.0459	chr1
Lemd1	-0.0569	0.4344	0.0272	-0.0459	chr1
Lgr6	-0.0569	0.4344	0.0272	-0.0459	chr1
Lgsn	-0.0569	0.4344	0.0272	-0.0459	chr1
Lhx4	-0.0569	0.4344	0.0346	-0.0459	chr1
Lhx9	-0.0569	0.4344	0.0272	-0.0459	chr1
Lin9	-0.0569	0.4344	0.0346	-0.0459	chr1
Lipt1	-0.0569	0.4344	0.0272	-0.0459	chr1
Lman2l	-0.0569	0.4344	0.0272	-0.0459	chr1
Lmbrd1	-0.0569	0.4344	0.0272	-0.0459	chr1
Lmod1	-0.0569	0.4344	0.0272	-0.0459	chr1
Lmx1a	-0.0569	0.4344	0.0346	-0.0459	chr1
Lonrf2	-0.0569	0.4344	0.0272	-0.0459	chr1
Lpgat1	-0.0569	0.4344	0.0346	-0.0459	chr1
Lrrc52	-0.0569	0.4344	0.0346	-0.0459	chr1
Lrrfip1	-0.0569	0.4344	0.0272	-0.0459	chr1
Lrrn2	-0.0569	0.4344	0.0272	-0.0459	chr1
Ly9	-0.0569	0.4344	0.0346	-0.0459	chr1
Ly96	-0.0569	0.4344	0.0272	-0.0459	chr1
Lyg1	-0.0569	0.4344	0.0272	-0.0459	chr1
Lyg2	-0.0569	0.4344	0.0272	-0.0459	chr1
Lypd1	-0.0569	0.4344	0.0272	-0.0459	chr1
Lypla1	-0.0569	0.4344	0.0272	-0.0459	chr1
Lyplal1	-0.0569	0.4344	0.0346	-0.0459	chr1
Mab21l4	-0.0569	0.4344	0.0272	-0.0459	chr1
Mael	-0.0569	0.4344	0.0346	-0.0459	chr1
Maip1	-0.0569	0.4344	0.0272	-0.0459	chr1
Map2	-0.0569	0.4344	0.0272	-0.0459	chr1
Map3k19	-0.0569	0.4344	0.0272	-0.0459	chr1
Map4k4	-0.0569	0.4344	0.0272	-0.0459	chr1
Mapkapk2	-0.0569	0.4344	0.0272	-0.0459	chr1
Marchf4	-0.0569	0.4344	0.0272	-0.0459	chr1
Marco	-0.0569	0.4344	0.0272	-0.0459	chr1
Mark1	-0.0569	0.4344	0.0346	-0.0459	chr1
Mars2	-0.0569	0.4344	0.0272	-0.0459	chr1
Mcm3	-0.0569	0.4344	0.0272	-0.0459	chr1
Mcm6	-0.0569	0.4344	0.0272	-0.0459	chr1
Mcmdc2	-0.0569	0.4344	0.0272	-0.0459	chr1
Mdh1b	-0.0569	0.4344	0.0272	-0.0459	chr1
Mdm4	-0.0569	0.4344	0.0272	-0.0459	chr1
Mettl11b	-0.0569	0.4344	0.0346	-0.0459	chr1
Mettl18	-0.0569	0.4344	0.0346	-0.0459	chr1
Mettl21a	-0.0569	0.4344	0.0272	-0.0459	chr1
Mettl21c	-0.0569	0.4344	0.0272	-0.0459	chr1
Mettl21e	-0.0569	0.4344	0.0272	-0.0459	chr1
Mff	-0.0569	0.4344	0.0272	-0.0459	chr1
Mfsd4a	-0.0569	0.4344	0.0272	-0.0459	chr1
Mfsd6	-0.0569	0.4344	0.0272	-0.0459	chr1
Mfsd9	-0.0569	0.4344	0.0272	-0.0459	chr1
Mgat4a	-0.0569	0.4344	0.0272	-0.0459	chr1
Mgat4e	-0.0569	0.4344	0.0272	-0.0459	chr1
Mgat4f	-0.0569	0.4344	0.0272	-0.0459	chr1
Mgat5	-0.0569	0.4344	0.0272	-0.0459	chr1
Mgst3	-0.0569	0.4344	0.0346	-0.0459	chr1
Mia3	-0.0569	0.4344	0.0346	-0.0459	chr1
Mitd1	-0.0569	0.4344	0.0272	-0.0459	chr1
Mixl1	-0.0569	0.4344	0.0346	-0.0459	chr1
Mlph	-0.0569	0.4344	0.0272	-0.0459	chr1
Mndal	-0.0569	0.4344	0.0346	-0.0459	chr1
Mob4	-0.0569	0.4344	0.0272	-0.0459	chr1
Mogat1	-0.0569	0.4344	0.0272	-0.0459	chr1
Mpc2	-0.0569	0.4344	0.0346	-0.0459	chr1
Mpp4	-0.0569	0.4344	0.0272	-0.0459	chr1
Mptx1	-0.0569	0.4344	0.0346	-0.0459	chr1
Mptx2	-0.0569	0.4344	0.0346	-0.0459	chr1
Mpz	-0.0569	0.4344	0.0346	-0.0459	chr1
Mpzl1	-0.0569	0.4344	0.0346	-0.0459	chr1
Mr1	-0.0569	0.4344	0.0346	-0.0459	chr1
Mreg	-0.0569	0.4344	0.0272	-0.0459	chr1
Mroh2a	-0.0569	0.4344	0.0272	-0.0459	chr1
Mroh3	-0.0569	0.4344	0.0272	-0.0459	chr1
Mroh9	-0.0569	0.4344	0.0346	-0.0459	chr1
Mrpl15	-0.0569	0.4344	0.0272	-0.0459	chr1
Mrpl30	-0.0569	0.4344	0.0272	-0.0459	chr1
Mrpl44	-0.0569	0.4344	0.0272	-0.0459	chr1
Mrps14	-0.0569	0.4344	0.0346	-0.0459	chr1
Mrps9	-0.0569	0.4344	0.0272	-0.0459	chr1
Msc	-0.0569	0.4344	0.0272	-0.0459	chr1
Mstn	-0.0569	0.4344	0.0272	-0.0459	chr1
Mtarc1	-0.0569	0.4344	0.0346	-0.0459	chr1
Mtarc2	-0.0569	0.4344	0.0346	-0.0459	chr1
Mterf4	-0.0569	0.4344	0.0272	-0.0459	chr1
Mybl1	-0.0569	0.4344	0.0272	-0.0459	chr1
Mybph	-0.0569	0.4344	0.0272	-0.0459	chr1
Myl1	-0.0569	0.4344	0.0272	-0.0459	chr1
Myo1b	-0.0569	0.4344	0.0272	-0.0459	chr1
Myoc	-0.0569	0.4344	0.0346	-0.0459	chr1
Myocos	-0.0569	0.4344	0.0346	-0.0459	chr1
Myog	-0.0569	0.4344	0.0272	-0.0459	chr1
Nab1	-0.0569	0.4344	0.0272	-0.0459	chr1
Nabp1	-0.0569	0.4344	0.0272	-0.0459	chr1
Nav1	-0.0569	0.4344	0.0272	-0.0459	chr1
Nbeal1	-0.0569	0.4344	0.0272	-0.0459	chr1
Ncf2	-0.0569	0.4344	0.0346	-0.0459	chr1
Nck2	-0.0569	0.4344	0.0272	-0.0459	chr1
Nckap5	-0.0569	0.4344	0.0272	-0.0459	chr1
Ncl	-0.0569	0.4344	0.0272	-0.0459	chr1
Ncoa2	-0.0569	0.4344	0.0272	-0.0459	chr1
Ncstn	-0.0569	0.4344	0.0346	-0.0459	chr1
Ndufa10	-0.0569	0.4344	0.0272	-0.0459	chr1
Ndufb3	-0.0569	0.4344	0.0272	-0.0459	chr1
Ndufs1	-0.0569	0.4344	0.0272	-0.0459	chr1
Ndufs2	-0.0569	0.4344	0.0346	-0.0459	chr1
Nectin4	-0.0569	0.4344	0.0346	-0.0459	chr1
Nek2	-0.0569	0.4344	0.0346	-0.0459	chr1
Nek7	-0.0569	0.4344	0.0272	-0.0459	chr1
Nemp2	-0.0569	0.4344	0.0272	-0.0459	chr1
Nenf	-0.0569	0.4344	0.0346	-0.0459	chr1
Neu2	-0.0569	0.4344	0.0272	-0.0459	chr1
Neu4	-0.0569	0.4344	0.0272	-0.0459	chr1
Neurl3	-0.0569	0.4344	0.0272	-0.0459	chr1
Nfasc	-0.0569	0.4344	0.0272	-0.0459	chr1
Ngef	-0.0569	0.4344	0.0272	-0.0459	chr1
Nhej1	-0.0569	0.4344	0.0272	-0.0459	chr1
Nhlh1	-0.0569	0.4344	0.0346	-0.0459	chr1
Nif3l1	-0.0569	0.4344	0.0272	-0.0459	chr1
Nifk	-0.0569	0.4344	0.0272	-0.0459	chr1
Nit1	-0.0569	0.4344	0.0346	-0.0459	chr1
Nme7	-0.0569	0.4344	0.0346	-0.0459	chr1
Nmnat2	-0.0569	0.4344	0.0346	-0.0459	chr1
Nms	-0.0569	0.4344	0.0272	-0.0459	chr1
Nmur1	-0.0569	0.4344	0.0272	-0.0459	chr1
Nop58	-0.0569	0.4344	0.0272	-0.0459	chr1
Nos1ap	-0.0569	0.4344	0.0346	-0.0459	chr1
Npas2	-0.0569	0.4344	0.0272	-0.0459	chr1
Npbwr1	-0.0569	0.4344	0.0272	-0.0459	chr1
Nphs2	-0.0569	0.4344	0.0346	-0.0459	chr1
Npl	-0.0569	0.4344	0.0346	-0.0459	chr1
Nppc	-0.0569	0.4344	0.0272	-0.0459	chr1
Nr1i3	-0.0569	0.4344	0.0346	-0.0459	chr1
Nr5a2	-0.0569	0.4344	0.0272	-0.0459	chr1
Nrp2	-0.0569	0.4344	0.0272	-0.0459	chr1
Nsl1	-0.0569	0.4344	0.0346	-0.0459	chr1
Nuak2	-0.0569	0.4344	0.0272	-0.0459	chr1
Nucks1	-0.0569	0.4344	0.0272	-0.0459	chr1
Nuf2	-0.0569	0.4344	0.0346	-0.0459	chr1
Nvl	-0.0569	0.4344	0.0346	-0.0459	chr1
Nyap2	-0.0569	0.4344	0.0272	-0.0459	chr1
Obsl1	-0.0569	0.4344	0.0272	-0.0459	chr1
Odr4	-0.0569	0.4344	0.0346	-0.0459	chr1
Ogfrl1	-0.0569	0.4344	0.0272	-0.0459	chr1
Olfml2b	-0.0569	0.4344	0.0346	-0.0459	chr1
Olfr12	-0.0569	0.4344	0.0272	-0.0459	chr1
Olfr1404	-0.0569	0.4344	0.0346	-0.0459	chr1
Olfr1406	-0.0569	0.4344	0.0346	-0.0459	chr1
Olfr1408	-0.0569	0.4344	0.0346	-0.0459	chr1
Olfr1410	-0.0569	0.4344	0.0272	-0.0459	chr1
Olfr1411	-0.0569	0.4344	0.0272	-0.0459	chr1
Olfr1412	-0.0569	0.4344	0.0272	-0.0459	chr1
Olfr1413	-0.0569	0.4344	0.0272	-0.0459	chr1
Olfr1414	-0.0569	0.4344	0.0272	-0.0459	chr1
Olfr1415	-0.0569	0.4344	0.0272	-0.0459	chr1
Olfr1416	-0.0569	0.4344	0.0272	-0.0459	chr1
Olfr16	-0.0569	0.4344	0.0346	-0.0459	chr1
Olfr218	-0.0569	0.4344	0.0346	-0.0459	chr1
Olfr220	-0.0569	0.4344	0.0346	-0.0459	chr1
Olfr231	-0.0569	0.4344	0.0346	-0.0459	chr1
Olfr248	-0.0569	0.4344	0.0346	-0.0459	chr1
Olfr414	-0.0569	0.4344	0.0346	-0.0459	chr1
Olfr417	-0.0569	0.4344	0.0346	-0.0459	chr1
Olfr418	-0.0569	0.4344	0.0346	-0.0459	chr1
Olfr419	-0.0569	0.4344	0.0346	-0.0459	chr1
Olfr420	-0.0569	0.4344	0.0346	-0.0459	chr1
Olfr421-ps1	-0.0569	0.4344	0.0346	-0.0459	chr1
Olfr424	-0.0569	0.4344	0.0346	-0.0459	chr1
Olfr427	-0.0569	0.4344	0.0346	-0.0459	chr1
Olfr429	-0.0569	0.4344	0.0346	-0.0459	chr1
Olfr430	-0.0569	0.4344	0.0346	-0.0459	chr1
Olfr432	-0.0569	0.4344	0.0346	-0.0459	chr1
Olfr433	-0.0569	0.4344	0.0346	-0.0459	chr1
Opn3	-0.0569	0.4344	0.0346	-0.0459	chr1
Oprk1	-0.0569	0.4344	0.0272	-0.0459	chr1
Optc	-0.0569	0.4344	0.0272	-0.0459	chr1
Orc2	-0.0569	0.4344	0.0272	-0.0459	chr1
Ormdl1	-0.0569	0.4344	0.0272	-0.0459	chr1
Osgepl1	-0.0569	0.4344	0.0272	-0.0459	chr1
Otos	-0.0569	0.4344	0.0272	-0.0459	chr1
Pacc1	-0.0569	0.4344	0.0346	-0.0459	chr1
Pam	-0.0569	0.4344	0.0272	-0.0459	chr1
Pappa2	-0.0569	0.4344	0.0346	-0.0459	chr1
Paqr8	-0.0569	0.4344	0.0272	-0.0459	chr1
Pard3b	-0.0569	0.4344	0.0272	-0.0459	chr1
Parp1	-0.0569	0.4344	0.0346	-0.0459	chr1
Pask	-0.0569	0.4344	0.0272	-0.0459	chr1
Pax3	-0.0569	0.4344	0.0272	-0.0459	chr1
Pbx1	-0.0569	0.4344	0.0346	-0.0459	chr1
Pcmtd1	-0.0569	0.4344	0.0272	-0.0459	chr1
Pcp4l1	-0.0569	0.4344	0.0346	-0.0459	chr1
Pdc	-0.0569	0.4344	0.0346	-0.0459	chr1
Pdcd1	-0.0569	0.4344	0.0272	-0.0459	chr1
Pdcl3	-0.0569	0.4344	0.0272	-0.0459	chr1
Pde6d	-0.0569	0.4344	0.0272	-0.0459	chr1
Pea15a	-0.0569	0.4344	0.0346	-0.0459	chr1
Pecr	-0.0569	0.4344	0.0272	-0.0459	chr1
Per2	-0.0569	0.4344	0.0272	-0.0459	chr1
Pex19	-0.0569	0.4344	0.0346	-0.0459	chr1
Pfdn2	-0.0569	0.4344	0.0346	-0.0459	chr1
Pfkfb2	-0.0569	0.4344	0.0272	-0.0459	chr1
Pgap1	-0.0569	0.4344	0.0272	-0.0459	chr1
Phf3	-0.0569	0.4344	0.0272	-0.0459	chr1
Phlda3	-0.0569	0.4344	0.0272	-0.0459	chr1
Phlpp1	-0.0569	0.4344	0.0272	-0.0459	chr1
Pi15	-0.0569	0.4344	0.0272	-0.0459	chr1
Pid1	-0.0569	0.4344	0.0272	-0.0459	chr1
Pigc	-0.0569	0.4344	0.0346	-0.0459	chr1
Pigm	-0.0569	0.4344	0.0346	-0.0459	chr1
Pign	-0.0569	0.4344	0.0272	-0.0459	chr1
Pigr	-0.0569	0.4344	0.0272	-0.0459	chr1
Pih1d3	-0.0569	0.4344	0.0272	-0.0459	chr1
Pik3c2b	-0.0569	0.4344	0.0272	-0.0459	chr1
Pikfyve	-0.0569	0.4344	0.0272	-0.0459	chr1
Pkhd1	-0.0569	0.4344	0.0272	-0.0459	chr1
Pkp1	-0.0569	0.4344	0.0272	-0.0459	chr1
Pla2g4a	-0.0569	0.4344	0.0346	-0.0459	chr1
Plcd4	-0.0569	0.4344	0.0272	-0.0459	chr1
Plcl1	-0.0569	0.4344	0.0272	-0.0459	chr1
Pld5	-0.0569	0.4344	0.0346	-0.0459	chr1
Plekha6	-0.0569	0.4344	0.0272	-0.0459	chr1
Plekhb2	-0.0569	0.4344	0.0272	-0.0459	chr1
Plekhm3	-0.0569	0.4344	0.0272	-0.0459	chr1
Plxna2	-0.0569	0.4344	0.0346	-0.0459	chr1
Pm20d1	-0.0569	0.4344	0.0272	-0.0459	chr1
Pms1	-0.0569	0.4344	0.0272	-0.0459	chr1
Pnkd	-0.0569	0.4344	0.0272	-0.0459	chr1
Pogk	-0.0569	0.4344	0.0346	-0.0459	chr1
Poglut2	-0.0569	0.4344	0.0272	-0.0459	chr1
Pou2f1	-0.0569	0.4344	0.0346	-0.0459	chr1
Pou3f3	-0.0569	0.4344	0.0272	-0.0459	chr1
Ppfia4	-0.0569	0.4344	0.0272	-0.0459	chr1
Ppil3	-0.0569	0.4344	0.0272	-0.0459	chr1
Ppip5k2	-0.0569	0.4344	0.0272	-0.0459	chr1
Ppox	-0.0569	0.4344	0.0346	-0.0459	chr1
Ppp1r12b	-0.0569	0.4344	0.0272	-0.0459	chr1
Ppp1r14bl	-0.0569	0.4344	0.0272	-0.0459	chr1
Ppp1r15b	-0.0569	0.4344	0.0272	-0.0459	chr1
Ppp1r42	-0.0569	0.4344	0.0272	-0.0459	chr1
Ppp1r7	-0.0569	0.4344	0.0272	-0.0459	chr1
Ppp2r5a	-0.0569	0.4344	0.0346	-0.0459	chr1
Prdm14	-0.0569	0.4344	0.0272	-0.0459	chr1
Prdx6	-0.0569	0.4344	0.0346	-0.0459	chr1
Prelp	-0.0569	0.4344	0.0272	-0.0459	chr1
Prex2	-0.0569	0.4344	0.0272	-0.0459	chr1
Prg4	-0.0569	0.4344	0.0346	-0.0459	chr1
Prim2	-0.0569	0.4344	0.0272	-0.0459	chr1
Prkag3	-0.0569	0.4344	0.0272	-0.0459	chr1
Prlh	-0.0569	0.4344	0.0272	-0.0459	chr1
Prox1	-0.0569	0.4344	0.0346	-0.0459	chr1
Prrc2c	-0.0569	0.4344	0.0346	-0.0459	chr1
Prrx1	-0.0569	0.4344	0.0346	-0.0459	chr1
Prss39	-0.0569	0.4344	0.0272	-0.0459	chr1
Prss40	-0.0569	0.4344	0.0272	-0.0459	chr1
Prss56	-0.0569	0.4344	0.0272	-0.0459	chr1
Psen2	-0.0569	0.4344	0.0346	-0.0459	chr1
Psmd1	-0.0569	0.4344	0.0272	-0.0459	chr1
Ptgs2	-0.0569	0.4344	0.0346	-0.0459	chr1
Pth2r	-0.0569	0.4344	0.0272	-0.0459	chr1
Ptma	-0.0569	0.4344	0.0272	-0.0459	chr1
Ptp4a1	-0.0569	0.4344	0.0272	-0.0459	chr1
Ptpn14	-0.0569	0.4344	0.0346	-0.0459	chr1
Ptpn18	-0.0569	0.4344	0.0272	-0.0459	chr1
Ptpn4	-0.0569	0.4344	0.0272	-0.0459	chr1
Ptpn7	-0.0569	0.4344	0.0272	-0.0459	chr1
Ptprc	-0.0569	0.4344	0.0272	-0.0459	chr1
Ptprn	-0.0569	0.4344	0.0272	-0.0459	chr1
Ptprv	-0.0569	0.4344	0.0272	-0.0459	chr1
Pycr2	-0.0569	0.4344	0.0346	-0.0459	chr1
Qsox1	-0.0569	0.4344	0.0346	-0.0459	chr1
R3hdm1	-0.0569	0.4344	0.0272	-0.0459	chr1
Rab17	-0.0569	0.4344	0.0272	-0.0459	chr1
Rab23	-0.0569	0.4344	0.0272	-0.0459	chr1
Rab29	-0.0569	0.4344	0.0272	-0.0459	chr1
Rab3gap1	-0.0569	0.4344	0.0272	-0.0459	chr1
Rab3gap2	-0.0569	0.4344	0.0346	-0.0459	chr1
Rab7b	-0.0569	0.4344	0.0272	-0.0459	chr1
Rabgap1l	-0.0569	0.4344	0.0346	-0.0459	chr1
Rabif	-0.0569	0.4344	0.0272	-0.0459	chr1
Ralb	-0.0569	0.4344	0.0272	-0.0459	chr1
Ralgps2	-0.0569	0.4344	0.0346	-0.0459	chr1
Ramp1	-0.0569	0.4344	0.0272	-0.0459	chr1
Raph1	-0.0569	0.4344	0.0272	-0.0459	chr1
Rasal2	-0.0569	0.4344	0.0346	-0.0459	chr1
Rassf5	-0.0569	0.4344	0.0272	-0.0459	chr1
Rb1cc1	-0.0569	0.4344	0.0272	-0.0459	chr1
Rbbp5	-0.0569	0.4344	0.0272	-0.0459	chr1
Rbm44	-0.0569	0.4344	0.0272	-0.0459	chr1
Rc3h1	-0.0569	0.4344	0.0346	-0.0459	chr1
Rcor3	-0.0569	0.4344	0.0346	-0.0459	chr1
Rcsd1	-0.0569	0.4344	0.0346	-0.0459	chr1
Rd3	-0.0569	0.4344	0.0346	-0.0459	chr1
Rdh10	-0.0569	0.4344	0.0272	-0.0459	chr1
Relch	-0.0569	0.4344	0.0272	-0.0459	chr1
Ren1	-0.0569	0.4344	0.0272	-0.0459	chr1
Resp18	-0.0569	0.4344	0.0272	-0.0459	chr1
Retreg2	-0.0569	0.4344	0.0272	-0.0459	chr1
Rev1	-0.0569	0.4344	0.0272	-0.0459	chr1
Rftn2	-0.0569	0.4344	0.0272	-0.0459	chr1
Rfx8	-0.0569	0.4344	0.0272	-0.0459	chr1
Rgl1	-0.0569	0.4344	0.0346	-0.0459	chr1
Rgs1	-0.0569	0.4344	0.0346	-0.0459	chr1
Rgs13	-0.0569	0.4344	0.0346	-0.0459	chr1
Rgs16	-0.0569	0.4344	0.0346	-0.0459	chr1
Rgs18	-0.0569	0.4344	0.0346	-0.0459	chr1
Rgs2	-0.0569	0.4344	0.0346	-0.0459	chr1
Rgs20	-0.0569	0.4344	0.0272	-0.0459	chr1
Rgs21	-0.0569	0.4344	0.0346	-0.0459	chr1
Rgs4	-0.0569	0.4344	0.0346	-0.0459	chr1
Rgs5	-0.0569	0.4344	0.0346	-0.0459	chr1
Rgs7	-0.0569	0.4344	0.0346	-0.0459	chr1
Rgs8	-0.0569	0.4344	0.0346	-0.0459	chr1
Rgsl1	-0.0569	0.4344	0.0346	-0.0459	chr1
Rhbdd1	-0.0569	0.4344	0.0272	-0.0459	chr1
Rims1	-0.0569	0.4344	0.0272	-0.0459	chr1
Rnasel	-0.0569	0.4344	0.0346	-0.0459	chr1
Rnf149	-0.0569	0.4344	0.0272	-0.0459	chr1
Rnf152	-0.0569	0.4344	0.0272	-0.0459	chr1
Rnf2	-0.0569	0.4344	0.0346	-0.0459	chr1
Rnf25	-0.0569	0.4344	0.0272	-0.0459	chr1
Rnpep	-0.0569	0.4344	0.0272	-0.0459	chr1
Rnpepl1	-0.0569	0.4344	0.0272	-0.0459	chr1
Ro60	-0.0569	0.4344	0.0346	-0.0459	chr1
Rp1	-0.0569	0.4344	0.0272	-0.0459	chr1
Rpe	-0.0569	0.4344	0.0272	-0.0459	chr1
Rpl31	-0.0569	0.4344	0.0272	-0.0459	chr1
Rpl37a	-0.0569	0.4344	0.0272	-0.0459	chr1
Rpl7	-0.0569	0.4344	0.0272	-0.0459	chr1
Rps6kc1	-0.0569	0.4344	0.0346	-0.0459	chr1
Rrp15	-0.0569	0.4344	0.0346	-0.0459	chr1
Rrs1	-0.0569	0.4344	0.0272	-0.0459	chr1
Rufy4	-0.0569	0.4344	0.0272	-0.0459	chr1
Rxrg	-0.0569	0.4344	0.0346	-0.0459	chr1
Sag	-0.0569	0.4344	0.0272	-0.0459	chr1
Satb2	-0.0569	0.4344	0.0272	-0.0459	chr1
Sbspon	-0.0569	0.4344	0.0272	-0.0459	chr1
Sccpdh	-0.0569	0.4344	0.0346	-0.0459	chr1
Scg2	-0.0569	0.4344	0.0272	-0.0459	chr1
Scly	-0.0569	0.4344	0.0272	-0.0459	chr1
Sctr	-0.0569	0.4344	0.0272	-0.0459	chr1
Scyl3	-0.0569	0.4344	0.0346	-0.0459	chr1
Sdccag8	-0.0569	0.4344	0.0346	-0.0459	chr1
Sde2	-0.0569	0.4344	0.0346	-0.0459	chr1
Sdhaf4	-0.0569	0.4344	0.0272	-0.0459	chr1
Sdhc	-0.0569	0.4344	0.0346	-0.0459	chr1
Sec16b	-0.0569	0.4344	0.0346	-0.0459	chr1
Sele	-0.0569	0.4344	0.0346	-0.0459	chr1
Sell	-0.0569	0.4344	0.0346	-0.0459	chr1
Selp	-0.0569	0.4344	0.0346	-0.0459	chr1
Sema4c	-0.0569	0.4344	0.0272	-0.0459	chr1
Septin2	-0.0569	0.4344	0.0272	-0.0459	chr1
Serpinb10	-0.0569	0.4344	0.0272	-0.0459	chr1
Serpinb11	-0.0569	0.4344	0.0272	-0.0459	chr1
Serpinb12	-0.0569	0.4344	0.0272	-0.0459	chr1
Serpinb13	-0.0569	0.4344	0.0272	-0.0459	chr1
Serpinb2	-0.0569	0.4344	0.0272	-0.0459	chr1
Serpinb3a	-0.0569	0.4344	0.0272	-0.0459	chr1
Serpinb3b	-0.0569	0.4344	0.0272	-0.0459	chr1
Serpinb3c	-0.0569	0.4344	0.0272	-0.0459	chr1
Serpinb3d	-0.0569	0.4344	0.0272	-0.0459	chr1
Serpinb5	-0.0569	0.4344	0.0272	-0.0459	chr1
Serpinb7	-0.0569	0.4344	0.0272	-0.0459	chr1
Serpinb8	-0.0569	0.4344	0.0272	-0.0459	chr1
Serpinc1	-0.0569	0.4344	0.0346	-0.0459	chr1
Serpine2	-0.0569	0.4344	0.0272	-0.0459	chr1
Sertad4	-0.0569	0.4344	0.0346	-0.0459	chr1
Sf3b1	-0.0569	0.4344	0.0272	-0.0459	chr1
Sft2d2	-0.0569	0.4344	0.0346	-0.0459	chr1
Sgk3	-0.0569	0.4344	0.0272	-0.0459	chr1
Sgo2a	-0.0569	0.4344	0.0272	-0.0459	chr1
Sgpp2	-0.0569	0.4344	0.0272	-0.0459	chr1
Sh2d1b1	-0.0569	0.4344	0.0346	-0.0459	chr1
Sh2d1b2	-0.0569	0.4344	0.0346	-0.0459	chr1
Sh3bp4	-0.0569	0.4344	0.0272	-0.0459	chr1
Shcbp1l	-0.0569	0.4344	0.0346	-0.0459	chr1
Shisa4	-0.0569	0.4344	0.0272	-0.0459	chr1
Slamf1	-0.0569	0.4344	0.0346	-0.0459	chr1
Slamf6	-0.0569	0.4344	0.0346	-0.0459	chr1
Slamf7	-0.0569	0.4344	0.0346	-0.0459	chr1
Slamf8	-0.0569	0.4344	0.0346	-0.0459	chr1
Slamf9	-0.0569	0.4344	0.0346	-0.0459	chr1
Slc11a1	-0.0569	0.4344	0.0272	-0.0459	chr1
Slc16a14	-0.0569	0.4344	0.0272	-0.0459	chr1
Slc19a2	-0.0569	0.4344	0.0346	-0.0459	chr1
Slc19a3	-0.0569	0.4344	0.0272	-0.0459	chr1
Slc23a3	-0.0569	0.4344	0.0272	-0.0459	chr1
Slc26a9	-0.0569	0.4344	0.0272	-0.0459	chr1
Slc30a1	-0.0569	0.4344	0.0346	-0.0459	chr1
Slc30a10	-0.0569	0.4344	0.0346	-0.0459	chr1
Slc35f5	-0.0569	0.4344	0.0272	-0.0459	chr1
Slc39a10	-0.0569	0.4344	0.0272	-0.0459	chr1
Slc40a1	-0.0569	0.4344	0.0272	-0.0459	chr1
Slc41a1	-0.0569	0.4344	0.0272	-0.0459	chr1
Slc45a3	-0.0569	0.4344	0.0272	-0.0459	chr1
Slc4a3	-0.0569	0.4344	0.0272	-0.0459	chr1
Slc9a2	-0.0569	0.4344	0.0272	-0.0459	chr1
Slc9a4	-0.0569	0.4344	0.0272	-0.0459	chr1
Slco4c1	-0.0569	0.4344	0.0272	-0.0459	chr1
Slco5a1	-0.0569	0.4344	0.0272	-0.0459	chr1
Slco6c1	-0.0569	0.4344	0.0272	-0.0459	chr1
Slco6d1	-0.0569	0.4344	0.0272	-0.0459	chr1
Smap1	-0.0569	0.4344	0.0272	-0.0459	chr1
Smarcal1	-0.0569	0.4344	0.0272	-0.0459	chr1
Smg7	-0.0569	0.4344	0.0346	-0.0459	chr1
Smyd2	-0.0569	0.4344	0.0346	-0.0459	chr1
Smyd3	-0.0569	0.4344	0.0346	-0.0459	chr1
Sned1	-0.0569	0.4344	0.0272	-0.0459	chr1
Snorc	-0.0569	0.4344	0.0272	-0.0459	chr1
Snrpe	-0.0569	0.4344	0.0272	-0.0459	chr1
Sntg1	-0.0569	0.4344	0.0272	-0.0459	chr1
Soat1	-0.0569	0.4344	0.0346	-0.0459	chr1
Sox13	-0.0569	0.4344	0.0272	-0.0459	chr1
Sox17	-0.0569	0.4344	0.0272	-0.0459	chr1
Sp100	-0.0569	0.4344	0.0272	-0.0459	chr1
Sp110	-0.0569	0.4344	0.0272	-0.0459	chr1
Sp140	-0.0569	0.4344	0.0272	-0.0459	chr1
Spag16	-0.0569	0.4344	0.0272	-0.0459	chr1
Spata17	-0.0569	0.4344	0.0346	-0.0459	chr1
Spata3	-0.0569	0.4344	0.0272	-0.0459	chr1
Spata45	-0.0569	0.4344	0.0346	-0.0459	chr1
Spata46	-0.0569	0.4344	0.0346	-0.0459	chr1
Spats2l	-0.0569	0.4344	0.0272	-0.0459	chr1
Speg	-0.0569	0.4344	0.0272	-0.0459	chr1
Sphkap	-0.0569	0.4344	0.0272	-0.0459	chr1
Spp2	-0.0569	0.4344	0.0272	-0.0459	chr1
Spta1	-0.0569	0.4344	0.0346	-0.0459	chr1
Srgap2	-0.0569	0.4344	0.0272	-0.0459	chr1
Srp9	-0.0569	0.4344	0.0346	-0.0459	chr1
St18	-0.0569	0.4344	0.0272	-0.0459	chr1
St8sia4	-0.0569	0.4344	0.0272	-0.0459	chr1
Stat1	-0.0569	0.4344	0.0272	-0.0459	chr1
Stat4	-0.0569	0.4344	0.0272	-0.0459	chr1
Stau2	-0.0569	0.4344	0.0272	-0.0459	chr1
Steap3	-0.0569	0.4344	0.0272	-0.0459	chr1
Stk11ip	-0.0569	0.4344	0.0272	-0.0459	chr1
Stk16	-0.0569	0.4344	0.0272	-0.0459	chr1
Stk17b	-0.0569	0.4344	0.0272	-0.0459	chr1
Stk25	-0.0569	0.4344	0.0272	-0.0459	chr1
Stk36	-0.0569	0.4344	0.0272	-0.0459	chr1
Stradb	-0.0569	0.4344	0.0272	-0.0459	chr1
Stum	-0.0569	0.4344	0.0346	-0.0459	chr1
Stx6	-0.0569	0.4344	0.0346	-0.0459	chr1
Suco	-0.0569	0.4344	0.0346	-0.0459	chr1
Sulf1	-0.0569	0.4344	0.0272	-0.0459	chr1
Sumo1	-0.0569	0.4344	0.0272	-0.0459	chr1
Susd4	-0.0569	0.4344	0.0346	-0.0459	chr1
Swt1	-0.0569	0.4344	0.0346	-0.0459	chr1
Syt14	-0.0569	0.4344	0.0346	-0.0459	chr1
Syt2	-0.0569	0.4344	0.0272	-0.0459	chr1
Tada1	-0.0569	0.4344	0.0346	-0.0459	chr1
Taf1a	-0.0569	0.4344	0.0346	-0.0459	chr1
Tagln2	-0.0569	0.4344	0.0346	-0.0459	chr1
Tatdn3	-0.0569	0.4344	0.0346	-0.0459	chr1
Tbc1d8	-0.0569	0.4344	0.0272	-0.0459	chr1
Tbx19	-0.0569	0.4344	0.0346	-0.0459	chr1
Tcea1	-0.0569	0.4344	0.0272	-0.0459	chr1
Tcf24	-0.0569	0.4344	0.0272	-0.0459	chr1
Tdrd5	-0.0569	0.4344	0.0346	-0.0459	chr1
Teddm1a	-0.0569	0.4344	0.0346	-0.0459	chr1
Teddm1b	-0.0569	0.4344	0.0346	-0.0459	chr1
Teddm2	-0.0569	0.4344	0.0346	-0.0459	chr1
Terf1	-0.0569	0.4344	0.0272	-0.0459	chr1
Tex30	-0.0569	0.4344	0.0272	-0.0459	chr1
Tex35	-0.0569	0.4344	0.0346	-0.0459	chr1
Tex44	-0.0569	0.4344	0.0272	-0.0459	chr1
Tex50	-0.0569	0.4344	0.0346	-0.0459	chr1
Tfap2b	-0.0569	0.4344	0.0272	-0.0459	chr1
Tfap2d	-0.0569	0.4344	0.0272	-0.0459	chr1
Tfb2m	-0.0569	0.4344	0.0346	-0.0459	chr1
Tfcp2l1	-0.0569	0.4344	0.0272	-0.0459	chr1
Tgfb2	-0.0569	0.4344	0.0346	-0.0459	chr1
Tgfbrap1	-0.0569	0.4344	0.0272	-0.0459	chr1
Thap4	-0.0569	0.4344	0.0272	-0.0459	chr1
Thsd7b	-0.0569	0.4344	0.0272	-0.0459	chr1
Timm17a	-0.0569	0.4344	0.0272	-0.0459	chr1
Tiprl	-0.0569	0.4344	0.0346	-0.0459	chr1
Tlr5	-0.0569	0.4344	0.0346	-0.0459	chr1
Tm4sf20	-0.0569	0.4344	0.0272	-0.0459	chr1
Tmbim1	-0.0569	0.4344	0.0272	-0.0459	chr1
Tmcc2	-0.0569	0.4344	0.0272	-0.0459	chr1
Tmco1	-0.0569	0.4344	0.0346	-0.0459	chr1
Tmeff2	-0.0569	0.4344	0.0272	-0.0459	chr1
Tmem131	-0.0569	0.4344	0.0272	-0.0459	chr1
Tmem14a	-0.0569	0.4344	0.0272	-0.0459	chr1
Tmem163	-0.0569	0.4344	0.0272	-0.0459	chr1
Tmem169	-0.0569	0.4344	0.0272	-0.0459	chr1
Tmem177	-0.0569	0.4344	0.0272	-0.0459	chr1
Tmem182	-0.0569	0.4344	0.0272	-0.0459	chr1
Tmem183a	-0.0569	0.4344	0.0272	-0.0459	chr1
Tmem185b	-0.0569	0.4344	0.0272	-0.0459	chr1
Tmem198	-0.0569	0.4344	0.0272	-0.0459	chr1
Tmem237	-0.0569	0.4344	0.0272	-0.0459	chr1
Tmem37	-0.0569	0.4344	0.0272	-0.0459	chr1
Tmem63a	-0.0569	0.4344	0.0346	-0.0459	chr1
Tmem70	-0.0569	0.4344	0.0272	-0.0459	chr1
Tmem81	-0.0569	0.4344	0.0272	-0.0459	chr1
Tmem9	-0.0569	0.4344	0.0272	-0.0459	chr1
Tnfrsf11a	-0.0569	0.4344	0.0272	-0.0459	chr1
Tnfsf18	-0.0569	0.4344	0.0346	-0.0459	chr1
Tnfsf4	-0.0569	0.4344	0.0346	-0.0459	chr1
Tnn	-0.0569	0.4344	0.0346	-0.0459	chr1
Tnni1	-0.0569	0.4344	0.0272	-0.0459	chr1
Tnnt2	-0.0569	0.4344	0.0272	-0.0459	chr1
Tnp1	-0.0569	0.4344	0.0272	-0.0459	chr1
Tnr	-0.0569	0.4344	0.0346	-0.0459	chr1
Tns1	-0.0569	0.4344	0.0272	-0.0459	chr1
Tomm40l	-0.0569	0.4344	0.0346	-0.0459	chr1
Tor1aip1	-0.0569	0.4344	0.0346	-0.0459	chr1
Tor1aip2	-0.0569	0.4344	0.0346	-0.0459	chr1
Tor3a	-0.0569	0.4344	0.0346	-0.0459	chr1
Tpp2	-0.0569	0.4344	0.0272	-0.0459	chr1
Tpr	-0.0569	0.4344	0.0346	-0.0459	chr1
Traf3ip1	-0.0569	0.4344	0.0272	-0.0459	chr1
Traf3ip3	-0.0569	0.4344	0.0346	-0.0459	chr1
Trak2	-0.0569	0.4344	0.0272	-0.0459	chr1
Tram1	-0.0569	0.4344	0.0272	-0.0459	chr1
Tram2	-0.0569	0.4344	0.0272	-0.0459	chr1
Trip12	-0.0569	0.4344	0.0272	-0.0459	chr1
Trmt1l	-0.0569	0.4344	0.0346	-0.0459	chr1
Trp53bp2	-0.0569	0.4344	0.0346	-0.0459	chr1
Trpa1	-0.0569	0.4344	0.0272	-0.0459	chr1
Trpm8	-0.0569	0.4344	0.0272	-0.0459	chr1
Tsen15	-0.0569	0.4344	0.0346	-0.0459	chr1
Tsga10	-0.0569	0.4344	0.0272	-0.0459	chr1
Tsn	-0.0569	0.4344	0.0272	-0.0459	chr1
Tstd1	-0.0569	0.4344	0.0346	-0.0459	chr1
Ttll4	-0.0569	0.4344	0.0272	-0.0459	chr1
Tuba4a	-0.0569	0.4344	0.0272	-0.0459	chr1
Twist2	-0.0569	0.4344	0.0272	-0.0459	chr1
Txndc9	-0.0569	0.4344	0.0272	-0.0459	chr1
Tyw5	-0.0569	0.4344	0.0272	-0.0459	chr1
Uap1	-0.0569	0.4344	0.0346	-0.0459	chr1
Ube2f	-0.0569	0.4344	0.0272	-0.0459	chr1
Ube2t	-0.0569	0.4344	0.0272	-0.0459	chr1
Ube2w	-0.0569	0.4344	0.0272	-0.0459	chr1
Ubxn4	-0.0569	0.4344	0.0272	-0.0459	chr1
Uchl5	-0.0569	0.4344	0.0346	-0.0459	chr1
Uck2	-0.0569	0.4344	0.0346	-0.0459	chr1
Ufc1	-0.0569	0.4344	0.0346	-0.0459	chr1
Uggt1	-0.0569	0.4344	0.0272	-0.0459	chr1
Ugt1a1	-0.0569	0.4344	0.0272	-0.0459	chr1
Ugt1a10	-0.0569	0.4344	0.0272	-0.0459	chr1
Ugt1a2	-0.0569	0.4344	0.0272	-0.0459	chr1
Ugt1a5	-0.0569	0.4344	0.0272	-0.0459	chr1
Ugt1a6a	-0.0569	0.4344	0.0272	-0.0459	chr1
Ugt1a6b	-0.0569	0.4344	0.0272	-0.0459	chr1
Ugt1a7c	-0.0569	0.4344	0.0272	-0.0459	chr1
Ugt1a9	-0.0569	0.4344	0.0272	-0.0459	chr1
Uhmk1	-0.0569	0.4344	0.0346	-0.0459	chr1
Unc50	-0.0569	0.4344	0.0272	-0.0459	chr1
Unc80	-0.0569	0.4344	0.0272	-0.0459	chr1
Usf1	-0.0569	0.4344	0.0346	-0.0459	chr1
Ush2a	-0.0569	0.4344	0.0346	-0.0459	chr1
Usp21	-0.0569	0.4344	0.0346	-0.0459	chr1
Usp37	-0.0569	0.4344	0.0272	-0.0459	chr1
Usp40	-0.0569	0.4344	0.0272	-0.0459	chr1
Utp14b	-0.0569	0.4344	0.0272	-0.0459	chr1
Utp25	-0.0569	0.4344	0.0346	-0.0459	chr1
Uxs1	-0.0569	0.4344	0.0272	-0.0459	chr1
Vamp4	-0.0569	0.4344	0.0346	-0.0459	chr1
Vangl2	-0.0569	0.4344	0.0346	-0.0459	chr1
Vash2	-0.0569	0.4344	0.0346	-0.0459	chr1
Vcpip1	-0.0569	0.4344	0.0272	-0.0459	chr1
Vil1	-0.0569	0.4344	0.0272	-0.0459	chr1
Vmn1r1	-0.0569	0.4344	0.0346	-0.0459	chr1
Vps4b	-0.0569	0.4344	0.0272	-0.0459	chr1
Vsig8	-0.0569	0.4344	0.0346	-0.0459	chr1
Vwa3b	-0.0569	0.4344	0.0272	-0.0459	chr1
Vwc2l	-0.0569	0.4344	0.0272	-0.0459	chr1
Vxn	-0.0569	0.4344	0.0272	-0.0459	chr1
Wdfy1	-0.0569	0.4344	0.0272	-0.0459	chr1
Wdr12	-0.0569	0.4344	0.0272	-0.0459	chr1
Wdr26	-0.0569	0.4344	0.0346	-0.0459	chr1
Wdr64	-0.0569	0.4344	0.0346	-0.0459	chr1
Wdr75	-0.0569	0.4344	0.0272	-0.0459	chr1
Wnt10a	-0.0569	0.4344	0.0272	-0.0459	chr1
Wnt6	-0.0569	0.4344	0.0272	-0.0459	chr1
Xcl1	-0.0569	0.4344	0.0346	-0.0459	chr1
Xkr4	-0.0569	0.4344	0.0272	-0.0459	chr1
Xkr9	-0.0569	0.4344	0.0272	-0.0459	chr1
Xpr1	-0.0569	0.4344	0.0346	-0.0459	chr1
Xrcc5	-0.0569	0.4344	0.0272	-0.0459	chr1
Yod1	-0.0569	0.4344	0.0272	-0.0459	chr1
Zap70	-0.0569	0.4344	0.0272	-0.0459	chr1
Zbtb18	-0.0569	0.4344	0.0346	-0.0459	chr1
Zbtb37	-0.0569	0.4344	0.0346	-0.0459	chr1
Zbtb41	-0.0569	0.4344	0.0272	-0.0459	chr1
Zc3h11a	-0.0569	0.4344	0.0272	-0.0459	chr1
Zcchc2	-0.0569	0.4344	0.0272	-0.0459	chr1
Zdbf2	-0.0569	0.4344	0.0272	-0.0459	chr1
Zfand2b	-0.0569	0.4344	0.0272	-0.0459	chr1
Zfp142	-0.0569	0.4344	0.0272	-0.0459	chr1
Zfp281	-0.0569	0.4344	0.0272	-0.0459	chr1
Zfp451	-0.0569	0.4344	0.0272	-0.0459	chr1
Zfp648	-0.0569	0.4344	0.0346	-0.0459	chr1
Zp3r	-0.0569	0.4344	0.0272	-0.0459	chr1
Zranb3	-0.0569	0.4344	0.0272	-0.0459	chr1
1190007I07Rik	-0.0459	-0.0423	0.0328	0.4169	chr10
1500009L16Rik	-0.0459	-0.0423	0.0328	0.4169	chr10
1700017N19Rik	-0.0459	-0.0423	0.0328	0.4169	chr10
1700113H08Rik	-0.0459	-0.0423	0.0328	0.4169	chr10
2310011J03Rik	-0.0459	-0.0423	0.0328	0.4366	chr10
2310057J18Rik	-0.0459	-0.0423	0.0328	0.4366	chr10
2610008E11Rik	-0.0459	-0.0423	0.0328	0.4366	chr10
2610028H24Rik	-0.0459	-0.0423	0.0328	0.4366	chr10
4930404N11Rik	-0.0459	-0.0423	0.0328	0.4366	chr10
4930430F08Rik	-0.0459	-0.0423	0.0328	0.4169	chr10
4930444G20Rik	-0.0459	-0.0423	0.0328	0.4366	chr10
9230019H11Rik	-0.0459	-0.0423	0.0328	0.4366	chr10
9330159F19Rik	-0.0459	-0.0423	0.0328	0.4366	chr10
9530003J23Rik	-0.0459	-0.0423	0.0328	0.4169	chr10
A930009A15Rik	-0.0459	-0.0423	0.0328	0.4169	chr10
A930033H14Rik	-0.0459	-0.0423	0.0328	0.4366	chr10
Abca7	-0.0459	-0.0423	0.0328	0.4366	chr10
Abhd17a	-0.0459	-0.0423	0.0328	0.4366	chr10
Abracl	-0.0459	-0.0423	0.0328	0.4366	chr10
Acss3	-0.0459	-0.0423	0.0328	0.4169	chr10
Actr6	-0.0459	-0.0423	0.0328	0.4169	chr10
Adamts14	-0.0459	-0.0423	0.0328	0.4366	chr10
Adamtsl5	-0.0459	-0.0423	0.0328	0.4366	chr10
Adarb1	-0.0459	-0.0423	0.0328	0.4366	chr10
Adat2	-0.0459	-0.0423	0.0328	0.4366	chr10
Adat3	-0.0459	-0.0423	0.0328	0.4366	chr10
Adgb	-0.0459	-0.0423	0.0328	0.4366	chr10
Adgrg6	-0.0459	-0.0423	0.0328	0.4366	chr10
Ado	-0.0459	-0.0423	0.0328	0.4366	chr10
Adora2a	-0.0459	-0.0423	0.0328	0.4366	chr10
Afg1l	-0.0459	-0.0423	0.0328	0.4366	chr10
Agap2	-0.0459	-0.0423	0.0328	0.4169	chr10
Agpat3	-0.0459	-0.0423	0.0328	0.4366	chr10
Ahi1	-0.0459	-0.0423	0.0328	0.4366	chr10
Aifm2	-0.0459	-0.0423	0.0328	0.4366	chr10
Aig1	-0.0459	-0.0423	0.0328	0.4366	chr10
Aire	-0.0459	-0.0423	0.0328	0.4366	chr10
Ak9	-0.0459	-0.0423	0.0328	0.4366	chr10
Akap12	-0.0459	-0.0423	0.0328	0.4366	chr10
Akap7	-0.0459	-0.0423	0.0328	0.4366	chr10
Aldh1l2	-0.0459	-0.0423	0.0328	0.4169	chr10
Aldh8a1	-0.0459	-0.0423	0.0328	0.4366	chr10
Alx1	-0.0459	-0.0423	0.0328	0.4169	chr10
Amd1	-0.0459	-0.0423	0.0328	0.4366	chr10
Amd2	-0.0459	-0.0423	0.0328	0.4366	chr10
Amdhd1	-0.0459	-0.0423	0.0328	0.4169	chr10
Amh	-0.0459	-0.0423	0.0328	0.4366	chr10
Anapc16	-0.0459	-0.0423	0.0328	0.4366	chr10
Ank3	-0.0459	-0.0423	0.0328	0.4366	chr10
Ankrd24	-0.0459	-0.0423	0.0328	0.4366	chr10
Ankrd52	-0.0459	-0.0423	0.0328	0.4169	chr10
Anks1b	-0.0459	-0.0423	0.0328	0.4169	chr10
Ano4	-0.0459	-0.0423	0.0328	0.4169	chr10
Ap3d1	-0.0459	-0.0423	0.0328	0.4366	chr10
Apaf1	-0.0459	-0.0423	0.0328	0.4169	chr10
Apba3	-0.0459	-0.0423	0.0328	0.4366	chr10
Apc2	-0.0459	-0.0423	0.0328	0.4366	chr10
Apof	-0.0459	-0.0423	0.0328	0.4169	chr10
Apon	-0.0459	-0.0423	0.0328	0.4169	chr10
Appl2	-0.0459	-0.0423	0.0328	0.4169	chr10
Arfgef3	-0.0459	-0.0423	0.0328	0.4366	chr10
Arg1	-0.0459	-0.0423	0.0328	0.4366	chr10
Arhgap18	-0.0459	-0.0423	0.0328	0.4366	chr10
Arhgap45	-0.0459	-0.0423	0.0328	0.4366	chr10
Arhgap9	-0.0459	-0.0423	0.0328	0.4169	chr10
Arhgef25	-0.0459	-0.0423	0.0328	0.4169	chr10
Arid3a	-0.0459	-0.0423	0.0328	0.4366	chr10
Arid5b	-0.0459	-0.0423	0.0328	0.4366	chr10
Arl1	-0.0459	-0.0423	0.0328	0.4169	chr10
Armc2	-0.0459	-0.0423	0.0328	0.4366	chr10
Armt1	-0.0459	-0.0423	0.0328	0.4366	chr10
Ascc1	-0.0459	-0.0423	0.0328	0.4366	chr10
Ascc3	-0.0459	-0.0423	0.0328	0.4366	chr10
Ascl1	-0.0459	-0.0423	0.0328	0.4169	chr10
Ascl4	-0.0459	-0.0423	0.0328	0.4169	chr10
Asf1a	-0.0459	-0.0423	0.0328	0.4366	chr10
Atcay	-0.0459	-0.0423	0.0328	0.4366	chr10
Atg5	-0.0459	-0.0423	0.0328	0.4366	chr10
Atoh7	-0.0459	-0.0423	0.0328	0.4366	chr10
[truncated: 18,751 more rows]
