# Supplementary material for: Genetic alterations of the SUMO isopeptidase SENP6 drive lymphomagenesis and genetic instability in diffuse large B-cell lymphoma
Source: Nat Commun. 2022 Jan 12;13:281. doi: 10.1038/s41467-021-27704-8 (PMC8755833; doi:10.1038/s41467-021-27704-8)
Supplement: Supplementary file 10 — Source Data [file 41467_2021_27704_MOESM10_ESM.zip]

Archive with 2 entries (2 files):
- Source Data I.xlsx
- Source Data II.pdf
