# Supplementary material for: Genetic alterations of the SUMO isopeptidase SENP6 drive lymphomagenesis and genetic instability in diffuse large B-cell lymphoma
Source: Nat Commun. 2022 Jan 12;13:281. doi: 10.1038/s41467-021-27704-8 (PMC8755833; doi:10.1038/s41467-021-27704-8)
Supplement: Supplementary file 10 — Source Data [file 41467_2021_27704_MOESM10_ESM.zip › Source Data I.xlsx]

## Sheet: Figure 1b
Figure 1b
		Cohort
Mouse ID	Days	A/R	A/M	R/M	M	A/R/M
2	67		1
3	69		1
4	130		1
9	98		1
10	139		1
20	139		1
60	30					1
64	30					1
67	40					1
67x	76			1
102	80			1
103	121			1
109	173		1
114	201			1
115	50					1
117	49					1
133	113		1
135	113		1
142	34					1
143	54					1
148	54					1
149	121			1
150	35					1
152	54					1
153	102			1
158	64		1
159	111		1
162	71		1
168	38					1
169	42					1
172	132			1
180	61		1
190	42					1
193	156			1
194	43					1
196	62			1
197	42					1
213	96		1
214	55					1
215	41					1
219	52					1
221	46					1
225	45					1
226	67			1
230	53					1
232	33					1
242	34					1
243	36					1
245	39					1
252	50					1
254	26					1
257	46					1
274	49					1
285	47					1
291	55					1
295	46					1
311	58					1
315	52					1
325	45					1
327	44					1
330	36					1
331	48					1
333	44					1
339	59					1
340	40					1
354	38					1
357	75			1
360	43					1
374	89			1
106	46					1
#1 A/R	220	0
#2 A/R	220	0
#3 A/R	220	0
#4 A/R	220	0
#5 A/R	220	0
#61 Myc	52				1
#58 Myc	131				1
#44 Myc	141				1
#18 Myc	88				1
#51 Myc	76				1
#35 Myc	148				1
#67 Myc	149				1
#4 Myc	90				1
#91 Myc	45				1
#63 Myc	70				1
#65 Myc	130				1
#81 Myc	63				1
#82 Myc	63				1
#76 Myc	101				1
#48 Myc	174				1

## Sheet: Figure 2d
Figure 2d
	A/R/M lymphomas
	Senp6 insertion	no Senp6 insertion
	0.106958	0.514765
	0.111074	0.211537
	0.499537	0.297494
	0.109088	0.482812
	0.132065	0.299396
	0.0405228	1
	0.256209	0.333193
	0.18164	0.522108
	0.096452	0.781648
	0.273954	1.60401
		0.40801
		0.264883
		0.30784

## Sheet: Figure 2g
Figure 2g
	Left panel						Right panel
	Mouse ID	Days	control-sgRNA	Senp6-sgRNA			Mouse ID	Days	control-sgRNA	Senp6-sgRNA
	control_1	152	0				control_1	120	0
	control_2	152	0				control_2	120	0
	control_3	152	0				control_3	120	0
	control_4	152	0				control_4	120	0
	control_5	152	0				control_5	120	0
	control_6	129	1				SENP6_1	120		0
	control_7	109	1				SENP6_2	120		0
	control_8	152	0				SENP6_3	120		0
	control_9	152	0				SENP6_4	120		0
	control_10	152	0				SENP6_5	120		0
	control_11	152	0				SENP6_6	120		0
	control_12	152	0
	control_13	152	0
	control_14	152	0
	control_15	152	0
	1	76		1
	2	136		1
	4	115		1
	5	52		1
	3	152		0

## Sheet: Figure 2f
Figure 2f
		genetic_event	genetic_status	expr_value
		6q:DEL	absent	10.5949
		6q14:1:DEL	absent	10.5949
		6q:DEL	present	9.62323
		6q14:1:DEL	absent	9.62323
		6q:DEL	absent	9.23278
		6q14:1:DEL	present	9.23278
		6q:DEL	absent	9.06895
		6q14:1:DEL	present	9.06895
		6q:DEL	absent	9.93747
		6q14:1:DEL	absent	9.93747
		6q:DEL	absent	9.65543
		6q14:1:DEL	absent	9.65543
		6q:DEL	absent	9.88696
		6q14:1:DEL	present	9.88696
		6q:DEL	absent	9.89662
		6q14:1:DEL	absent	9.89662
		6q:DEL	absent	9.94569
		6q14:1:DEL	absent	9.94569
		6q:DEL	absent	9.67413
		6q14:1:DEL	absent	9.67413
		6q:DEL	absent	10.2014
		6q14:1:DEL	absent	10.2014
		6q:DEL	present	8.91279
		6q14:1:DEL	absent	8.91279
		6q:DEL	absent	9.69949
		6q14:1:DEL	absent	9.69949
		6q:DEL	absent	11.3002
		6q14:1:DEL	absent	11.3002
		6q:DEL	absent	10.5946
		6q14:1:DEL	absent	10.5946
		6q:DEL	absent	10.0866
		6q14:1:DEL	absent	10.0866
		6q:DEL	present	10.1181
		6q14:1:DEL	absent	10.1181
		6q:DEL	absent	9.58827
		6q14:1:DEL	absent	9.58827
		6q:DEL	absent	9.49897
		6q14:1:DEL	absent	9.49897
		6q:DEL	absent	10.2758
		6q14:1:DEL	absent	10.2758
		6q:DEL	absent	10.2853
		6q14:1:DEL	present	10.2853
		6q:DEL	absent	9.86985
		6q14:1:DEL	present	9.86985
		6q:DEL	absent	9.59716
		6q14:1:DEL	absent	9.59716
		6q:DEL	present	8.3591
		6q14:1:DEL	absent	8.3591
		6q:DEL	absent	9.65414
		6q14:1:DEL	absent	9.65414
		6q:DEL	absent	8.8087
		6q14:1:DEL	present	8.8087
		6q:DEL	absent	9.29217
		6q14:1:DEL	absent	9.29217
		6q:DEL	absent	9.43748
		6q14:1:DEL	absent	9.43748
		6q:DEL	present	9.205
		6q14:1:DEL	absent	9.205
		6q:DEL	absent	9.96938
		6q14:1:DEL	absent	9.96938
		6q:DEL	present	10.6569
		6q14:1:DEL	absent	10.6569
		6q:DEL	absent	9.6357
		6q14:1:DEL	absent	9.6357
		6q:DEL	absent	9.79239
		6q14:1:DEL	absent	9.79239
		6q:DEL	absent	9.70393
		6q14:1:DEL	absent	9.70393
		6q:DEL	absent	10.5329
		6q14:1:DEL	absent	10.5329
		6q:DEL	present	8.88626
		6q14:1:DEL	absent	8.88626
		6q:DEL	absent	9.84977
		6q14:1:DEL	absent	9.84977
		6q:DEL	absent	9.99278
		6q14:1:DEL	absent	9.99278
		6q:DEL	absent	10.0191
		6q14:1:DEL	absent	10.0191
		6q:DEL	absent	10.2304
		6q14:1:DEL	absent	10.2304
		6q:DEL	absent	9.95154
		6q14:1:DEL	absent	9.95154
		6q:DEL	absent	10.2868
		6q14:1:DEL	absent	10.2868
		6q:DEL	absent	9.53798
		6q14:1:DEL	present	9.53798
		6q:DEL	absent	10.095
		6q14:1:DEL	absent	10.095
		6q:DEL	absent	10.0318
		6q14:1:DEL	absent	10.0318
		6q:DEL	absent	9.58143
		6q14:1:DEL	absent	9.58143
		6q:DEL	absent	9.88699
		6q14:1:DEL	absent	9.88699
		6q:DEL	absent	9.39723
		6q14:1:DEL	present	9.39723
		6q:DEL	absent	10.2349
		6q14:1:DEL	absent	10.2349
		6q:DEL	absent	9.60469
		6q14:1:DEL	absent	9.60469
		6q:DEL	absent	9.35333
		6q14:1:DEL	absent	9.35333
		6q:DEL	absent	10.7553
		6q14:1:DEL	absent	10.7553
		6q:DEL	absent	9.66217
		6q14:1:DEL	absent	9.66217
		6q:DEL	present	9.82015
		6q14:1:DEL	absent	9.82015
		6q:DEL	absent	9.92111
		6q14:1:DEL	absent	9.92111
		6q:DEL	absent	10.0999
		6q14:1:DEL	absent	10.0999
		6q:DEL	absent	9.55665
		6q14:1:DEL	absent	9.55665
		6q:DEL	absent	9.62117
		6q14:1:DEL	absent	9.62117
		6q:DEL	absent	9.98718
		6q14:1:DEL	absent	9.98718
		6q:DEL	absent	10.1269
		6q14:1:DEL	absent	10.1269
		6q:DEL	absent	9.53971
		6q14:1:DEL	absent	9.53971
		6q:DEL	absent	10.3064
		6q14:1:DEL	absent	10.3064
		6q:DEL	present	8.67216
		6q14:1:DEL	absent	8.67216
		6q:DEL	present	9.74906
		6q14:1:DEL	absent	9.74906
		6q:DEL	absent	9.73675
		6q14:1:DEL	absent	9.73675
		6q:DEL	absent	9.76954
		6q14:1:DEL	absent	9.76954
		6q:DEL	absent	9.31091
		6q14:1:DEL	present	9.31091
		6q:DEL	present	10.1052
		6q14:1:DEL	absent	10.1052
		6q:DEL	absent	10.2861
		6q14:1:DEL	absent	10.2861
		6q:DEL	present	9.12633
		6q14:1:DEL	absent	9.12633
		6q:DEL	absent	10.1317
		6q14:1:DEL	absent	10.1317
		6q:DEL	absent	10.3243
		6q14:1:DEL	absent	10.3243
		6q:DEL	absent	10.0594
		6q14:1:DEL	absent	10.0594
		6q:DEL	absent	9.56326
		6q14:1:DEL	absent	9.56326
		6q:DEL	absent	9.50339
		6q14:1:DEL	absent	9.50339
		6q:DEL	present	10.2741
		6q14:1:DEL	absent	10.2741
		6q:DEL	present	9.94972
		6q14:1:DEL	absent	9.94972
		6q:DEL	absent	10.0159
		6q14:1:DEL	absent	10.0159
		6q:DEL	present	8.73259
		6q14:1:DEL	absent	8.73259
		6q:DEL	present	9.16603
		6q14:1:DEL	absent	9.16603
		6q:DEL	present	9.12488
		6q14:1:DEL	absent	9.12488
		6q:DEL	absent	10.0876
		6q14:1:DEL	absent	10.0876
		6q:DEL	absent	10.3252
		6q14:1:DEL	absent	10.3252
		6q:DEL	absent	9.42341
		6q14:1:DEL	absent	9.42341
		6q:DEL	absent	9.98464
		6q14:1:DEL	absent	9.98464
		6q:DEL	absent	9.68315
		6q14:1:DEL	absent	9.68315
		6q:DEL	absent	10.0475
		6q14:1:DEL	absent	10.0475
		6q:DEL	absent	9.90593
		6q14:1:DEL	absent	9.90593
		6q:DEL	absent	10.241
		6q14:1:DEL	absent	10.241
		6q:DEL	absent	9.81629
		6q14:1:DEL	absent	9.81629
		6q:DEL	absent	9.54349
		6q14:1:DEL	absent	9.54349
		6q:DEL	absent	10.4317
		6q14:1:DEL	absent	10.4317
		6q:DEL	absent	10.012
		6q14:1:DEL	absent	10.012
		6q:DEL	absent	10.0711
		6q14:1:DEL	absent	10.0711
		6q:DEL	absent	10.1128
		6q14:1:DEL	absent	10.1128
		6q:DEL	absent	10.367
		6q14:1:DEL	absent	10.367
		6q:DEL	absent	9.44587
		6q14:1:DEL	absent	9.44587
		6q:DEL	absent	8.40094
		6q14:1:DEL	absent	8.40094
		6q:DEL	absent	9.90743
		6q14:1:DEL	absent	9.90743
		6q:DEL	absent	9.55241
		6q14:1:DEL	present	9.55241
		6q:DEL	absent	9.48818
		6q14:1:DEL	present	9.48818
		6q:DEL	present	10.2596
		6q14:1:DEL	absent	10.2596
		6q:DEL	absent	9.09734
		6q14:1:DEL	absent	9.09734
		6q:DEL	present	10.0142
		6q14:1:DEL	absent	10.0142
		6q:DEL	absent	10.4746
		6q14:1:DEL	absent	10.4746
		6q:DEL	absent	9.86792
		6q14:1:DEL	absent	9.86792
		6q:DEL	absent	9.59372
		6q14:1:DEL	absent	9.59372
		6q:DEL	absent	10.0568
		6q14:1:DEL	absent	10.0568
		6q:DEL	absent	9.69555
		6q14:1:DEL	absent	9.69555
		6q:DEL	absent	9.88053
		6q14:1:DEL	absent	9.88053
		6q:DEL	present	9.05406
		6q14:1:DEL	absent	9.05406
		6q:DEL	absent	10.0435
		6q14:1:DEL	absent	10.0435
		6q:DEL	absent	9.59667
		6q14:1:DEL	absent	9.59667
		6q:DEL	absent	9.99324
		6q14:1:DEL	absent	9.99324
		6q:DEL	absent	9.81432
		6q14:1:DEL	absent	9.81432
		6q:DEL	absent	10.233
		6q14:1:DEL	absent	10.233
		6q:DEL	absent	8.50049
		6q14:1:DEL	present	8.50049
		6q:DEL	absent	9.62295
		6q14:1:DEL	absent	9.62295
		6q:DEL	absent	10.301
		6q14:1:DEL	absent	10.301
		6q:DEL	absent	9.99933
		6q14:1:DEL	absent	9.99933
		6q:DEL	absent	10.2601
		6q14:1:DEL	absent	10.2601
		6q:DEL	absent	10.0724
		6q14:1:DEL	absent	10.0724
		6q:DEL	present	12.4677
		6q14:1:DEL	absent	12.4677
		6q:DEL	absent	9.75684
		6q14:1:DEL	absent	9.75684
		6q:DEL	absent	10.1241
		6q14:1:DEL	absent	10.1241
		6q:DEL	absent	9.67724
		6q14:1:DEL	absent	9.67724
		6q:DEL	absent	10.0877
		6q14:1:DEL	absent	10.0877
		6q:DEL	absent	10.2468
		6q14:1:DEL	present	10.2468
		6q:DEL	absent	9.66609
		6q14:1:DEL	present	9.66609
		6q:DEL	present	8.74775
		6q14:1:DEL	absent	8.74775
		6q:DEL	absent	10.2857
		6q14:1:DEL	absent	10.2857
		6q:DEL	absent	10.1024
		6q14:1:DEL	absent	10.1024
		6q:DEL	absent	10.3233
		6q14:1:DEL	absent	10.3233
		6q:DEL	absent	10.5861
		6q14:1:DEL	absent	10.5861
		6q:DEL	absent	10.6871
		6q14:1:DEL	absent	10.6871
		6q:DEL	absent	9.12768
		6q14:1:DEL	present	9.12768
		6q:DEL	present	9.53862
		6q14:1:DEL	absent	9.53862

## Sheet: Figure 3b
Figure 3b
	Days	EV			SENP6
		n1	n2	n3	n1	n2	n3
	0	0	0	0	0	0	0
	1	2.2	2.02	2.15	1.6	1.79	1.74
	2	5.104	4.2218	4.4075	3.216	3.2936	2.9754
	3	8.88096	7.64146	7.97757	4.88832	6.35665	5.35572
	4	16.5186	12.2263	13.2428	8.99451	8.58147	6.21264
	5	37.332	30.4436	30.5908	18.536	18.536	14.2891

## Sheet: Figure 3c
Figure 3c
		EV	SENP6
	n1	11.25	18.5
	n2	10.15	18.7
	n3	14.7	21.35
	n4	10.975	19.85

## Sheet: Figure 3e
Figure 3e
			SENP6 high	SENP6 low
		Remission (> 2 years)	23	14
		Early relapse (< 1 year) / refractory	13	25

## Sheet: Figure 3f
Figure 3f
		EV			SENP6
		n1	n2	n3	n1	n2	n3
	DMSO	100	100	100	100	100	100
	15 nM	64.565	62.246	61.087	44.2641	49.4283	45.7396
	20 nM	58.769	57.61	54.828	36.149	36.8868	35.9031
	30 nM	50.423	50.771	47.293	26.5585	26.3126	26.0666

## Sheet: Figure 4d
Figure 4d
		control	SENP6KD
	n1	1	0.277204
	n2	1	0.486193
	n3	1	0.222592

## Sheet: Figure 4e
Figure 4e
	left panel					right panel
	Myc					Senp7
	control B-cells	Eµ-myc B-cells (pre-malignant)	Eµ-myc lymphomas			control B-cells	Eµ-myc B-cells (pre-malignant)	Eµ-myc lymphomas
	1	23.2615	43.287			1	0.74728	0.368186
	3.66336	27.3055	19.2457			1.62547	1.30537	0.121515
	0.932943	21.5379	30.5249			0.868618	1.04418	0.154093
	1.05968	10.9247	44.6858			0.843355	0.701765	0.190956
	0.315783	17.7369	25.347			0.469532	0.4055	0.387094
	2.71912	29.4197	24.9235			1.20124	0.829955	0.182015

[truncated: 35 more sheets: Figure 4g, Figure 5c, Figure 5h, Figure 5j, Figure 7a, Figure 7c, Figure 7d, Figure 7e, Figure 7g, Figure 7h, Figure S1a, Figure S3a, Figure S3b, Figure S3d, Figure S3h, Figure S3i, Figure S4c, Figure S5b, Figure S6b, Figure S8a …]
